# Supplementary material for: Dynamic Reactivity: Reversible Reaction of a Phosphinine–Borane Adduct With Water and Double Hydrophosphination
Source: Chemistry. 2026 Feb 21;32(19):e03493. doi: 10.1002/chem.202503493 (PMC13206177; doi:10.1002/chem.202503493)
Supplement: Supplementary file 2 — Supporting Information File 1: chem70781‐sup‐0002‐DataSet.zip [file CHEM-32-e03493-s002.zip]

Archive with 2 entries (2 files):
- SF048_MJE.cif
- SF180_MJE.cif
