# Supplementary material for: Dynamic Reactivity: Reversible Reaction of a Phosphinine–Borane Adduct With Water and Double Hydrophosphination
Source: Chemistry. 2026 Feb 21;32(19):e03493. doi: 10.1002/chem.202503493 (PMC13206177; doi:10.1002/chem.202503493)
Supplement: Supplementary file 2 — Supporting Information File 1: chem70781‐sup‐0002‐DataSet.zip [file CHEM-32-e03493-s002.zip › SF048_MJE.cif]

data_sf048_mje
_audit_creation_date               2025-03-13
_audit_creation_method
;
Olex2 1.5
(compiled 2025.03.04 svn.red2d20d0 for OlexSys, GUI svn.r7188)
;
_shelx_SHELXL_version_number       '2018/3'
_audit_contact_author_address      ?
_audit_contact_author_email        ?
_audit_contact_author_name         ''
_audit_contact_author_phone        ?
_publ_contact_author_id_orcid      ?
_publ_section_references
;
Dolomanov, O.V., Bourhis, L.J., Gildea, R.J, Howard, J.A.K. & Puschmann, H.
 (2009), J. Appl. Cryst. 42, 339-341.

Sheldrick, G.M. (2015). Acta Cryst. A71, 3-8.

Sheldrick, G.M. (2015). Acta Cryst. C71, 3-8.
;
_chemical_name_common              ?
_chemical_name_systematic          ?
_chemical_formula_moiety           'C29 H23 B F15 O P Si2'
_chemical_formula_sum              'C29 H23 B F15 O P Si2'
_chemical_formula_weight           770.43
_chemical_melting_point            ?
loop_
  _atom_type_symbol
  _atom_type_description
  _atom_type_scat_dispersion_real
  _atom_type_scat_dispersion_imag
  _atom_type_scat_source
 'C' 'C' 0.0033 0.0016 'International Tables Vol C Tables 4.2.6.8 and 6.1.1.4'
 'H' 'H' 0.0000 0.0000 'International Tables Vol C Tables 4.2.6.8 and 6.1.1.4'
 'B' 'B' 0.0013 0.0007 'International Tables Vol C Tables 4.2.6.8 and 6.1.1.4'
 'F' 'F' 0.0171 0.0103 'International Tables Vol C Tables 4.2.6.8 and 6.1.1.4'
 'O' 'O' 0.0106 0.0060 'International Tables Vol C Tables 4.2.6.8 and 6.1.1.4'
 'P' 'P' 0.1023 0.0942 'International Tables Vol C Tables 4.2.6.8 and 6.1.1.4'
 'Si' 'Si' 0.0817 0.0704 'International Tables Vol C Tables 4.2.6.8 and 6.1.1.4'

_shelx_space_group_comment
;
The symmetry employed for this shelxl refinement is uniquely defined
by the following loop, which should always be used as a source of
symmetry information in preference to the above space-group names.
They are only intended as comments.
;
_space_group_crystal_system        'monoclinic'
_space_group_IT_number             14
_space_group_name_H-M_alt          'P 1 21/n 1'
_space_group_name_Hall             '-P 2yn'
loop_
  _space_group_symop_operation_xyz
 'x, y, z'
 '-x+1/2, y+1/2, -z+1/2'
 '-x, -y, -z'
 'x-1/2, -y-1/2, z-1/2'

_cell_length_a                     10.3863(4)
_cell_length_b                     26.7312(12)
_cell_length_c                     12.3645(6)
_cell_angle_alpha                  90
_cell_angle_beta                   106.848(2)
_cell_angle_gamma                  90
_cell_volume                       3285.5(3)
_cell_formula_units_Z              4
_cell_measurement_reflns_used      9158
_cell_measurement_temperature      100.00
_cell_measurement_theta_max        25.68
_cell_measurement_theta_min        2.86
_shelx_estimated_absorpt_T_max     0.971
_shelx_estimated_absorpt_T_min     0.949
_exptl_absorpt_coefficient_mu      0.267
_exptl_absorpt_correction_T_max    0.7453
_exptl_absorpt_correction_T_min    0.6700
_exptl_absorpt_correction_type     multi-scan
_exptl_absorpt_process_details
;
SADABS-2016/2 (Bruker,2016/2) was used for absorption correction.
wR2(int) was 0.0895 before and 0.0637 after correction.
The Ratio of minimum to maximum transmission is 0.8990.
The \l/2 correction factor is Not present.
;
_exptl_absorpt_special_details     ?
_exptl_crystal_colour              colourless
_exptl_crystal_colour_primary      colourless
_exptl_crystal_density_diffrn      1.558
_exptl_crystal_density_meas        ?
_exptl_crystal_density_method      ?
_exptl_crystal_description         block
_exptl_crystal_F_000               1552
loop_
  _exptl_crystal_face_index_h
  _exptl_crystal_face_index_k
  _exptl_crystal_face_index_l
  _exptl_crystal_face_perp_dist
 -3.00 1.00 1.00 0.0420
 0.00 2.00 1.00 0.0970
 0.00 -2.00 -1.00 0.0740
 0.00 1.00 -4.00 0.0320
 0.00 -1.00 2.00 0.0780
 0.00 3.00 -1.00 0.0420
 0.00 -3.00 1.00 0.0550
 3.00 0.00 -1.00 0.0600
 3.00 -1.00 -1.00 0.0610

_exptl_crystal_size_max            0.198
_exptl_crystal_size_mid            0.121
_exptl_crystal_size_min            0.111
_exptl_transmission_factor_max     ?
_exptl_transmission_factor_min     ?
_diffrn_reflns_av_R_equivalents    0.0442
_diffrn_reflns_av_unetI/netI       0.0155
_diffrn_reflns_Laue_measured_fraction_full  0.999
_diffrn_reflns_Laue_measured_fraction_max  0.998
_diffrn_reflns_limit_h_max         12
_diffrn_reflns_limit_h_min         -12
_diffrn_reflns_limit_k_max         32
_diffrn_reflns_limit_k_min         -32
_diffrn_reflns_limit_l_max         15
_diffrn_reflns_limit_l_min         -15
_diffrn_reflns_number              103197
_diffrn_reflns_point_group_measured_fraction_full  0.999
_diffrn_reflns_point_group_measured_fraction_max  0.998
_diffrn_reflns_theta_full          25.242
_diffrn_reflns_theta_max           25.710
_diffrn_reflns_theta_min           2.186
_diffrn_ambient_temperature        100.00
_diffrn_detector_area_resol_mean   ?
_diffrn_measured_fraction_theta_full  0.999
_diffrn_measured_fraction_theta_max  0.998
_diffrn_measurement_device_type    'Bruker APEX-II CCD'
_diffrn_measurement_method         '\f and \w scans'
_diffrn_radiation_type             MoK\a
_diffrn_radiation_wavelength       0.71073
_diffrn_source                     ?
_diffrn_standards_number           0
_reflns_Friedel_coverage           0.000
_reflns_Friedel_fraction_full      .
_reflns_Friedel_fraction_max       .
_reflns_number_gt                  5407
_reflns_number_total               6257
_reflns_special_details
;
 Reflections were merged by SHELXL according to the crystal
 class for the calculation of statistics and refinement.
 
 _reflns_Friedel_fraction is defined as the number of unique
 Friedel pairs measured divided by the number that would be
 possible theoretically, ignoring centric projections and
 systematic absences.
;
_reflns_threshold_expression       'I > 2\s(I)'
_computing_cell_refinement         ?
_computing_data_collection         ?
_computing_data_reduction          ?
_computing_molecular_graphics      'Olex2 1.5 (Dolomanov et al., 2009)'
_computing_publication_material    'Olex2 1.5 (Dolomanov et al., 2009)'
_computing_structure_refinement    'SHELXL 2018/3 (Sheldrick, 2015)'
_computing_structure_solution      'SHELXT 2018/2 (Sheldrick, 2018)'
_refine_diff_density_max           0.376
_refine_diff_density_min           -0.417
_refine_diff_density_rms           0.062
_refine_ls_extinction_coef         0.0034(4)
_refine_ls_extinction_expression  
 'Fc^*^=kFc[1+0.001xFc^2^\l^3^/sin(2\q)]^-1/4^'
_refine_ls_extinction_method       'SHELXL-2018/3 (Sheldrick 2018)'
_refine_ls_goodness_of_fit_ref     1.143
_refine_ls_hydrogen_treatment      mixed
_refine_ls_matrix_type             full
_refine_ls_number_parameters       453
_refine_ls_number_reflns           6257
_refine_ls_number_restraints       0
_refine_ls_R_factor_all            0.0499
_refine_ls_R_factor_gt             0.0383
_refine_ls_restrained_S_all        1.143
_refine_ls_shift/su_max            0.000
_refine_ls_shift/su_mean           0.000
_refine_ls_structure_factor_coef   Fsqd
_refine_ls_weighting_details      
 'w=1/[\s^2^(Fo^2^)+(0.0264P)^2^+4.5554P] where P=(Fo^2^+2Fc^2^)/3'
_refine_ls_weighting_scheme        calc
_refine_ls_wR_factor_gt            0.0827
_refine_ls_wR_factor_ref           0.0948
_refine_special_details            ?
_olex2_refinement_description
;
1. Fixed Uiso
 At 1.2 times of:
  All C(H) groups, All C(H,H) groups
 At 1.5 times of:
  All C(H,H,H) groups
2.a Secondary CH2 refined with riding coordinates:
 C5(H5A,H5B)
2.b Aromatic/amide H refined with riding coordinates:
 C3(H3), C1(H1A)
2.c Idealised Me refined as rotating group:
 C10(H10A,H10B,H10C), C11(H11A,H11B,H11C), C9(H9A,H9B,H9C), C7(H7A,H7B,H7C),
 C6(H6A,H6B,H6C), C8(H8A,H8B,H8C)
;
_atom_sites_solution_hydrogens     mixed
_atom_sites_solution_primary       dual
_atom_sites_solution_secondary     ?
loop_
  _atom_site_label
  _atom_site_type_symbol
  _atom_site_fract_x
  _atom_site_fract_y
  _atom_site_fract_z
  _atom_site_U_iso_or_equiv
  _atom_site_adp_type
  _atom_site_occupancy
  _atom_site_site_symmetry_order
  _atom_site_calc_flag
  _atom_site_refinement_flags_posn
  _atom_site_refinement_flags_adp
  _atom_site_refinement_flags_occupancy
  _atom_site_disorder_assembly
  _atom_site_disorder_group
 P1 P 0.45399(5) 0.43428(2) 0.40293(4) 0.01811(13) Uani 1 1 d . . . . .
 Si2 Si 0.19574(6) 0.41792(2) 0.04438(5) 0.02350(15) Uani 1 1 d . . . . .
 Si1 Si 0.62781(6) 0.29327(2) 0.30498(5) 0.02306(15) Uani 1 1 d . . . . .
 F5 F 0.60381(12) 0.44114(5) 0.63089(10) 0.0238(3) Uani 1 1 d . . . . .
 F10 F 0.12470(12) 0.38798(5) 0.33868(10) 0.0252(3) Uani 1 1 d . . . . .
 F6 F 0.44181(13) 0.28866(5) 0.60519(11) 0.0278(3) Uani 1 1 d . . . . .
 F9 F 0.06957(13) 0.31037(5) 0.19717(11) 0.0293(3) Uani 1 1 d . . . . .
 F15 F 0.04047(13) 0.35034(5) 0.53264(12) 0.0286(3) Uani 1 1 d . . . . .
 F4 F 0.77560(13) 0.43279(5) 0.83315(11) 0.0312(3) Uani 1 1 d . . . . .
 F11 F 0.31896(13) 0.49269(5) 0.64995(11) 0.0277(3) Uani 1 1 d . . . . .
 F1 F 0.29938(13) 0.33484(5) 0.74204(11) 0.0309(3) Uani 1 1 d . . . . .
 F12 F 0.11420(14) 0.54072(5) 0.69107(12) 0.0320(3) Uani 1 1 d . . . . .
 F8 F 0.19350(14) 0.22031(5) 0.26077(12) 0.0338(3) Uani 1 1 d . . . . .
 F7 F 0.37712(15) 0.21124(5) 0.46649(13) 0.0360(3) Uani 1 1 d . . . . .
 F13 F -0.12944(13) 0.49419(5) 0.65567(12) 0.0338(3) Uani 1 1 d . . . . .
 F3 F 0.71541(14) 0.37743(6) 0.99700(11) 0.0379(4) Uani 1 1 d . . . . .
 F2 F 0.47713(15) 0.32674(6) 0.94762(12) 0.0408(4) Uani 1 1 d . . . . .
 F14 F -0.15888(13) 0.39827(6) 0.58035(13) 0.0387(4) Uani 1 1 d . . . . .
 O1 O 0.36042(14) 0.43322(5) 0.47863(12) 0.0188(3) Uani 1 1 d . . . . .
 C4 C 0.3338(2) 0.40503(8) 0.17930(17) 0.0204(4) Uani 1 1 d . . . . .
 C31 C 0.2854(2) 0.34278(8) 0.48008(17) 0.0190(4) Uani 1 1 d . . . . .
 C21 C 0.4399(2) 0.38867(8) 0.67512(17) 0.0198(4) Uani 1 1 d . . . . .
 C42 C 0.1997(2) 0.46796(8) 0.62728(17) 0.0211(4) Uani 1 1 d . . . . .
 C34 C 0.2217(2) 0.25975(8) 0.33137(19) 0.0252(5) Uani 1 1 d . . . . .
 C36 C 0.1913(2) 0.34465(8) 0.37402(18) 0.0210(4) Uani 1 1 d . . . . .
 C41 C 0.1901(2) 0.41953(8) 0.58391(17) 0.0189(4) Uani 1 1 d . . . . .
 C35 C 0.1588(2) 0.30506(8) 0.29951(18) 0.0234(4) Uani 1 1 d . . . . .
 C22 C 0.4168(2) 0.36032(9) 0.76192(19) 0.0247(5) Uani 1 1 d . . . . .
 C32 C 0.3456(2) 0.29614(8) 0.50674(18) 0.0210(4) Uani 1 1 d . . . . .
 C3 C 0.4042(2) 0.36163(8) 0.20241(18) 0.0238(5) Uani 1 1 d . . . . .
 H3 H 0.378574 0.335884 0.147393 0.029 Uiso 1 1 calc R U . . .
 C26 C 0.5641(2) 0.41195(8) 0.70558(17) 0.0200(4) Uani 1 1 d . . . . .
 C24 C 0.6274(2) 0.38054(9) 0.89413(18) 0.0274(5) Uani 1 1 d . . . . .
 C46 C 0.0659(2) 0.39769(8) 0.57112(18) 0.0222(4) Uani 1 1 d . . . . .
 C2 C 0.5160(2) 0.35021(8) 0.30358(17) 0.0204(4) Uani 1 1 d . . . . .
 C1 C 0.5449(2) 0.37916(8) 0.39812(17) 0.0212(4) Uani 1 1 d . . . . .
 H1A H 0.615366 0.369442 0.462701 0.025 Uiso 1 1 calc R U . . .
 C44 C -0.0255(2) 0.47034(9) 0.63480(18) 0.0248(5) Uani 1 1 d . . . . .
 C25 C 0.6571(2) 0.40876(8) 0.81133(19) 0.0238(5) Uani 1 1 d . . . . .
 C23 C 0.5064(2) 0.35568(9) 0.86827(19) 0.0270(5) Uani 1 1 d . . . . .
 C43 C 0.0966(2) 0.49353(8) 0.65165(18) 0.0229(4) Uani 1 1 d . . . . .
 C33 C 0.3146(2) 0.25535(8) 0.43563(19) 0.0248(5) Uani 1 1 d . . . . .
 C5 C 0.3709(2) 0.44874(8) 0.25893(18) 0.0238(5) Uani 1 1 d . . . . .
 H5A H 0.287646 0.467455 0.255883 0.029 Uiso 1 1 calc R U . . .
 H5B H 0.429656 0.471356 0.230955 0.029 Uiso 1 1 calc R U . . .
 C45 C -0.0406(2) 0.42175(9) 0.59517(19) 0.0254(5) Uani 1 1 d . . . . .
 C10 C 0.0459(2) 0.44138(9) 0.0827(2) 0.0308(5) Uani 1 1 d . . . . .
 H10A H -0.026919 0.448346 0.013632 0.046 Uiso 1 1 calc R U . . .
 H10B H 0.069480 0.472155 0.127080 0.046 Uiso 1 1 calc R U . . .
 H10C H 0.016157 0.416002 0.127382 0.046 Uiso 1 1 calc R U . . .
 C11 C 0.1506(3) 0.36085(9) -0.0435(2) 0.0335(5) Uani 1 1 d . . . . .
 H11A H 0.079363 0.368793 -0.112839 0.050 Uiso 1 1 calc R U . . .
 H11B H 0.118714 0.335054 -0.001127 0.050 Uiso 1 1 calc R U . . .
 H11C H 0.229952 0.348524 -0.062962 0.050 Uiso 1 1 calc R U . . .
 C9 C 0.2629(3) 0.46668(10) -0.0326(2) 0.0366(6) Uani 1 1 d . . . . .
 H9A H 0.341411 0.453449 -0.051968 0.055 Uiso 1 1 calc R U . . .
 H9B H 0.289397 0.496235 0.015662 0.055 Uiso 1 1 calc R U . . .
 H9C H 0.193275 0.475997 -0.101898 0.055 Uiso 1 1 calc R U . . .
 C7 C 0.7127(2) 0.27610(9) 0.4541(2) 0.0301(5) Uani 1 1 d . . . . .
 H7A H 0.768724 0.304070 0.492135 0.045 Uiso 1 1 calc R U . . .
 H7B H 0.769334 0.246591 0.456095 0.045 Uiso 1 1 calc R U . . .
 H7C H 0.644851 0.268572 0.492706 0.045 Uiso 1 1 calc R U . . .
 C6 C 0.5228(3) 0.24101(10) 0.2277(2) 0.0396(6) Uani 1 1 d . . . . .
 H6A H 0.456082 0.231717 0.266235 0.059 Uiso 1 1 calc R U . . .
 H6B H 0.580311 0.212150 0.225856 0.059 Uiso 1 1 calc R U . . .
 H6C H 0.476659 0.251602 0.150289 0.059 Uiso 1 1 calc R U . . .
 B1 B 0.3204(2) 0.39414(9) 0.5545(2) 0.0190(5) Uani 1 1 d . . . . .
 C8 C 0.7562(3) 0.31157(12) 0.2350(3) 0.0518(8) Uani 1 1 d . . . . .
 H8A H 0.711654 0.320488 0.156104 0.078 Uiso 1 1 calc R U . . .
 H8B H 0.817668 0.283502 0.237538 0.078 Uiso 1 1 calc R U . . .
 H8C H 0.807036 0.340399 0.274295 0.078 Uiso 1 1 calc R U . . .
 H1 H 0.540(2) 0.4706(9) 0.4387(19) 0.021(6) Uiso 1 1 d . . . . .

loop_
  _atom_site_aniso_label
  _atom_site_aniso_U_11
  _atom_site_aniso_U_22
  _atom_site_aniso_U_33
  _atom_site_aniso_U_23
  _atom_site_aniso_U_13
  _atom_site_aniso_U_12
 P1 0.0177(3) 0.0187(3) 0.0178(3) -0.0009(2) 0.0049(2) -0.0017(2)
 Si2 0.0252(3) 0.0232(3) 0.0186(3) -0.0013(2) 0.0006(2) 0.0046(2)
 Si1 0.0218(3) 0.0242(3) 0.0226(3) 0.0015(2) 0.0055(2) 0.0067(2)
 F5 0.0205(6) 0.0267(7) 0.0228(6) 0.0030(5) 0.0044(5) -0.0063(5)
 F10 0.0245(6) 0.0216(6) 0.0254(6) 0.0022(5) 0.0004(5) 0.0047(5)
 F6 0.0257(7) 0.0244(7) 0.0264(7) 0.0013(5) -0.0035(5) 0.0040(5)
 F9 0.0279(7) 0.0310(7) 0.0229(7) -0.0028(5) -0.0025(5) -0.0008(6)
 F15 0.0239(7) 0.0242(7) 0.0402(8) -0.0083(6) 0.0130(6) -0.0073(5)
 F4 0.0232(7) 0.0347(8) 0.0288(7) 0.0013(6) -0.0032(5) -0.0102(6)
 F11 0.0227(6) 0.0257(7) 0.0380(7) -0.0079(6) 0.0142(6) -0.0076(5)
 F1 0.0218(7) 0.0408(8) 0.0297(7) 0.0078(6) 0.0068(5) -0.0094(6)
 F12 0.0351(8) 0.0223(7) 0.0434(8) -0.0075(6) 0.0189(6) -0.0001(6)
 F8 0.0332(8) 0.0253(7) 0.0371(8) -0.0122(6) 0.0013(6) -0.0010(6)
 F7 0.0373(8) 0.0181(7) 0.0448(8) -0.0015(6) -0.0004(6) 0.0065(6)
 F13 0.0235(7) 0.0394(8) 0.0422(8) -0.0057(6) 0.0151(6) 0.0061(6)
 F3 0.0343(8) 0.0497(9) 0.0218(7) 0.0061(6) -0.0047(6) -0.0048(7)
 F2 0.0358(8) 0.0579(10) 0.0267(7) 0.0168(7) 0.0060(6) -0.0087(7)
 F14 0.0181(7) 0.0460(9) 0.0543(9) -0.0163(7) 0.0142(6) -0.0104(6)
 O1 0.0186(7) 0.0177(7) 0.0212(7) 0.0014(6) 0.0075(6) 0.0007(6)
 C4 0.0202(10) 0.0220(10) 0.0188(10) -0.0010(8) 0.0055(8) -0.0003(8)
 C31 0.0156(10) 0.0207(10) 0.0206(10) -0.0009(8) 0.0054(8) -0.0021(8)
 C21 0.0187(10) 0.0195(10) 0.0212(10) -0.0003(8) 0.0061(8) 0.0013(8)
 C42 0.0168(10) 0.0259(11) 0.0212(10) -0.0008(8) 0.0063(8) -0.0043(8)
 C34 0.0252(11) 0.0203(11) 0.0290(12) -0.0055(9) 0.0062(9) -0.0036(9)
 C36 0.0193(10) 0.0193(10) 0.0245(11) 0.0032(8) 0.0065(8) 0.0014(8)
 C41 0.0175(10) 0.0205(10) 0.0185(10) 0.0021(8) 0.0046(8) -0.0008(8)
 C35 0.0199(10) 0.0267(11) 0.0214(10) -0.0007(9) 0.0027(8) -0.0033(9)
 C22 0.0192(10) 0.0287(12) 0.0264(11) 0.0001(9) 0.0072(9) -0.0032(9)
 C32 0.0181(10) 0.0220(10) 0.0216(10) 0.0017(8) 0.0035(8) -0.0012(8)
 C3 0.0251(11) 0.0224(11) 0.0218(11) -0.0025(8) 0.0033(9) 0.0013(9)
 C26 0.0207(10) 0.0197(10) 0.0206(10) 0.0013(8) 0.0073(8) -0.0006(8)
 C24 0.0263(12) 0.0321(12) 0.0182(10) 0.0007(9) -0.0021(9) 0.0018(9)
 C46 0.0210(11) 0.0230(11) 0.0225(10) -0.0020(8) 0.0063(8) -0.0019(8)
 C2 0.0185(10) 0.0218(10) 0.0206(10) 0.0020(8) 0.0054(8) 0.0009(8)
 C1 0.0165(10) 0.0257(11) 0.0200(10) 0.0011(8) 0.0031(8) 0.0021(8)
 C44 0.0203(11) 0.0321(12) 0.0239(11) -0.0006(9) 0.0094(9) 0.0063(9)
 C25 0.0195(10) 0.0244(11) 0.0257(11) -0.0013(9) 0.0034(9) -0.0023(8)
 C23 0.0288(12) 0.0321(12) 0.0211(11) 0.0072(9) 0.0086(9) -0.0012(10)
 C43 0.0251(11) 0.0218(11) 0.0227(10) -0.0011(8) 0.0080(9) -0.0005(9)
 C33 0.0213(11) 0.0180(10) 0.0329(12) 0.0001(9) 0.0046(9) 0.0020(8)
 C5 0.0281(11) 0.0221(11) 0.0192(10) 0.0000(8) 0.0037(9) 0.0043(9)
 C45 0.0151(10) 0.0346(13) 0.0269(11) -0.0018(9) 0.0069(9) -0.0032(9)
 C10 0.0257(12) 0.0333(13) 0.0281(12) -0.0019(10) -0.0006(9) 0.0081(10)
 C11 0.0339(13) 0.0329(13) 0.0283(12) -0.0062(10) 0.0003(10) 0.0029(10)
 C9 0.0439(15) 0.0366(14) 0.0266(12) 0.0071(10) 0.0059(11) 0.0037(11)
 C7 0.0333(13) 0.0221(11) 0.0293(12) 0.0004(9) 0.0003(10) 0.0049(9)
 C6 0.0380(14) 0.0326(14) 0.0394(14) -0.0113(11) -0.0024(11) 0.0130(11)
 B1 0.0169(11) 0.0190(11) 0.0216(11) 0.0022(9) 0.0062(9) -0.0016(9)
 C8 0.0522(18) 0.0492(17) 0.068(2) 0.0218(15) 0.0402(16) 0.0230(14)

_geom_special_details
;
 All esds (except the esd in the dihedral angle between two l.s. planes)
 are estimated using the full covariance matrix.  The cell esds are taken
 into account individually in the estimation of esds in distances, angles
 and torsion angles; correlations between esds in cell parameters are only
 used when they are defined by crystal symmetry.  An approximate (isotropic)
 treatment of cell esds is used for estimating esds involving l.s. planes.
;
loop_
  _geom_bond_atom_site_label_1
  _geom_bond_atom_site_label_2
  _geom_bond_distance
  _geom_bond_site_symmetry_2
  _geom_bond_publ_flag
 P1 O1 1.5325(15) . ?
 P1 C1 1.760(2) . ?
 P1 C5 1.782(2) . ?
 P1 H1 1.31(2) . ?
 Si2 C4 1.890(2) . ?
 Si2 C10 1.862(2) . ?
 Si2 C11 1.852(2) . ?
 Si2 C9 1.865(3) . ?
 Si1 C2 1.912(2) . ?
 Si1 C7 1.856(2) . ?
 Si1 C6 1.857(3) . ?
 Si1 C8 1.853(3) . ?
 F5 C26 1.361(2) . ?
 F10 C36 1.355(2) . ?
 F6 C32 1.347(2) . ?
 F9 C35 1.342(2) . ?
 F15 C46 1.351(2) . ?
 F4 C25 1.344(2) . ?
 F11 C42 1.360(2) . ?
 F1 C22 1.356(2) . ?
 F12 C43 1.346(2) . ?
 F8 C34 1.346(2) . ?
 F7 C33 1.347(2) . ?
 F13 C44 1.342(2) . ?
 F3 C24 1.337(2) . ?
 F2 C23 1.352(3) . ?
 F14 C45 1.344(3) . ?
 O1 B1 1.539(3) . ?
 C4 C3 1.357(3) . ?
 C4 C5 1.504(3) . ?
 C31 C36 1.391(3) . ?
 C31 C32 1.391(3) . ?
 C31 B1 1.634(3) . ?
 C21 C22 1.390(3) . ?
 C21 C26 1.383(3) . ?
 C21 B1 1.647(3) . ?
 C42 C41 1.394(3) . ?
 C42 C43 1.375(3) . ?
 C34 C35 1.379(3) . ?
 C34 C33 1.373(3) . ?
 C36 C35 1.379(3) . ?
 C41 C46 1.383(3) . ?
 C41 B1 1.646(3) . ?
 C22 C23 1.379(3) . ?
 C32 C33 1.379(3) . ?
 C3 H3 0.9500 . ?
 C3 C2 1.471(3) . ?
 C26 C25 1.385(3) . ?
 C24 C25 1.377(3) . ?
 C24 C23 1.375(3) . ?
 C46 C45 1.384(3) . ?
 C2 C1 1.361(3) . ?
 C1 H1A 0.9500 . ?
 C44 C43 1.372(3) . ?
 C44 C45 1.381(3) . ?
 C5 H5A 0.9900 . ?
 C5 H5B 0.9900 . ?
 C10 H10A 0.9800 . ?
 C10 H10B 0.9800 . ?
 C10 H10C 0.9800 . ?
 C11 H11A 0.9800 . ?
 C11 H11B 0.9800 . ?
 C11 H11C 0.9800 . ?
 C9 H9A 0.9800 . ?
 C9 H9B 0.9800 . ?
 C9 H9C 0.9800 . ?
 C7 H7A 0.9800 . ?
 C7 H7B 0.9800 . ?
 C7 H7C 0.9800 . ?
 C6 H6A 0.9800 . ?
 C6 H6B 0.9800 . ?
 C6 H6C 0.9800 . ?
 C8 H8A 0.9800 . ?
 C8 H8B 0.9800 . ?
 C8 H8C 0.9800 . ?

loop_
  _geom_angle_atom_site_label_1
  _geom_angle_atom_site_label_2
  _geom_angle_atom_site_label_3
  _geom_angle
  _geom_angle_site_symmetry_1
  _geom_angle_site_symmetry_3
  _geom_angle_publ_flag
 O1 P1 C1 116.50(9) . . ?
 O1 P1 C5 113.90(10) . . ?
 O1 P1 H1 107.5(10) . . ?
 C1 P1 C5 104.90(10) . . ?
 C1 P1 H1 108.1(10) . . ?
 C5 P1 H1 105.3(10) . . ?
 C10 Si2 C4 108.26(10) . . ?
 C10 Si2 C9 111.00(12) . . ?
 C11 Si2 C4 111.46(10) . . ?
 C11 Si2 C10 109.78(12) . . ?
 C11 Si2 C9 110.17(12) . . ?
 C9 Si2 C4 106.11(11) . . ?
 C7 Si1 C2 108.57(10) . . ?
 C7 Si1 C6 111.34(12) . . ?
 C6 Si1 C2 109.23(10) . . ?
 C8 Si1 C2 107.65(11) . . ?
 C8 Si1 C7 109.29(14) . . ?
 C8 Si1 C6 110.66(15) . . ?
 P1 O1 B1 135.71(13) . . ?
 C3 C4 Si2 124.50(16) . . ?
 C3 C4 C5 120.41(19) . . ?
 C5 C4 Si2 114.90(15) . . ?
 C36 C31 B1 118.76(18) . . ?
 C32 C31 C36 113.61(19) . . ?
 C32 C31 B1 127.49(18) . . ?
 C22 C21 B1 119.63(18) . . ?
 C26 C21 C22 113.02(19) . . ?
 C26 C21 B1 127.24(18) . . ?
 F11 C42 C41 119.33(18) . . ?
 F11 C42 C43 115.71(19) . . ?
 C43 C42 C41 124.95(19) . . ?
 F8 C34 C35 120.4(2) . . ?
 F8 C34 C33 120.3(2) . . ?
 C33 C34 C35 119.3(2) . . ?
 F10 C36 C31 119.23(18) . . ?
 F10 C36 C35 115.94(18) . . ?
 C35 C36 C31 124.8(2) . . ?
 C42 C41 B1 119.79(18) . . ?
 C46 C41 C42 113.33(19) . . ?
 C46 C41 B1 126.88(19) . . ?
 F9 C35 C34 120.21(19) . . ?
 F9 C35 C36 121.14(19) . . ?
 C34 C35 C36 118.6(2) . . ?
 F1 C22 C21 118.76(19) . . ?
 F1 C22 C23 116.80(19) . . ?
 C23 C22 C21 124.4(2) . . ?
 F6 C32 C31 120.79(18) . . ?
 F6 C32 C33 115.72(19) . . ?
 C33 C32 C31 123.5(2) . . ?
 C4 C3 H3 116.5 . . ?
 C4 C3 C2 126.9(2) . . ?
 C2 C3 H3 116.5 . . ?
 F5 C26 C21 121.04(18) . . ?
 F5 C26 C25 114.21(18) . . ?
 C21 C26 C25 124.8(2) . . ?
 F3 C24 C25 120.2(2) . . ?
 F3 C24 C23 121.2(2) . . ?
 C23 C24 C25 118.6(2) . . ?
 F15 C46 C41 121.08(19) . . ?
 F15 C46 C45 115.11(19) . . ?
 C41 C46 C45 123.8(2) . . ?
 C3 C2 Si1 120.05(15) . . ?
 C1 C2 Si1 117.57(16) . . ?
 C1 C2 C3 122.37(19) . . ?
 P1 C1 H1A 119.4 . . ?
 C2 C1 P1 121.21(16) . . ?
 C2 C1 H1A 119.4 . . ?
 F13 C44 C43 121.1(2) . . ?
 F13 C44 C45 120.0(2) . . ?
 C43 C44 C45 119.0(2) . . ?
 F4 C25 C26 120.51(19) . . ?
 F4 C25 C24 120.14(19) . . ?
 C24 C25 C26 119.4(2) . . ?
 F2 C23 C22 120.8(2) . . ?
 F2 C23 C24 119.4(2) . . ?
 C24 C23 C22 119.8(2) . . ?
 F12 C43 C42 120.84(19) . . ?
 F12 C43 C44 120.09(19) . . ?
 C44 C43 C42 119.1(2) . . ?
 F7 C33 C34 119.4(2) . . ?
 F7 C33 C32 120.46(19) . . ?
 C34 C33 C32 120.1(2) . . ?
 P1 C5 H5A 108.2 . . ?
 P1 C5 H5B 108.2 . . ?
 C4 C5 P1 116.33(15) . . ?
 C4 C5 H5A 108.2 . . ?
 C4 C5 H5B 108.2 . . ?
 H5A C5 H5B 107.4 . . ?
 F14 C45 C46 120.6(2) . . ?
 F14 C45 C44 119.5(2) . . ?
 C44 C45 C46 119.8(2) . . ?
 Si2 C10 H10A 109.5 . . ?
 Si2 C10 H10B 109.5 . . ?
 Si2 C10 H10C 109.5 . . ?
 H10A C10 H10B 109.5 . . ?
 H10A C10 H10C 109.5 . . ?
 H10B C10 H10C 109.5 . . ?
 Si2 C11 H11A 109.5 . . ?
 Si2 C11 H11B 109.5 . . ?
 Si2 C11 H11C 109.5 . . ?
 H11A C11 H11B 109.5 . . ?
 H11A C11 H11C 109.5 . . ?
 H11B C11 H11C 109.5 . . ?
 Si2 C9 H9A 109.5 . . ?
 Si2 C9 H9B 109.5 . . ?
 Si2 C9 H9C 109.5 . . ?
 H9A C9 H9B 109.5 . . ?
 H9A C9 H9C 109.5 . . ?
 H9B C9 H9C 109.5 . . ?
 Si1 C7 H7A 109.5 . . ?
 Si1 C7 H7B 109.5 . . ?
 Si1 C7 H7C 109.5 . . ?
 H7A C7 H7B 109.5 . . ?
 H7A C7 H7C 109.5 . . ?
 H7B C7 H7C 109.5 . . ?
 Si1 C6 H6A 109.5 . . ?
 Si1 C6 H6B 109.5 . . ?
 Si1 C6 H6C 109.5 . . ?
 H6A C6 H6B 109.5 . . ?
 H6A C6 H6C 109.5 . . ?
 H6B C6 H6C 109.5 . . ?
 O1 B1 C31 106.41(16) . . ?
 O1 B1 C21 110.26(16) . . ?
 O1 B1 C41 103.85(16) . . ?
 C31 B1 C21 114.92(17) . . ?
 C31 B1 C41 114.11(17) . . ?
 C41 B1 C21 106.74(17) . . ?
 Si1 C8 H8A 109.5 . . ?
 Si1 C8 H8B 109.5 . . ?
 Si1 C8 H8C 109.5 . . ?
 H8A C8 H8B 109.5 . . ?
 H8A C8 H8C 109.5 . . ?
 H8B C8 H8C 109.5 . . ?

loop_
  _geom_torsion_atom_site_label_1
  _geom_torsion_atom_site_label_2
  _geom_torsion_atom_site_label_3
  _geom_torsion_atom_site_label_4
  _geom_torsion
  _geom_torsion_site_symmetry_1
  _geom_torsion_site_symmetry_2
  _geom_torsion_site_symmetry_3
  _geom_torsion_site_symmetry_4
  _geom_torsion_publ_flag
 P1 O1 B1 C31 -47.4(2) . . . . ?
 P1 O1 B1 C21 77.9(2) . . . . ?
 P1 O1 B1 C41 -168.10(14) . . . . ?
 Si2 C4 C3 C2 177.37(17) . . . . ?
 Si2 C4 C5 P1 159.00(12) . . . . ?
 Si1 C2 C1 P1 176.51(11) . . . . ?
 F5 C26 C25 F4 -0.7(3) . . . . ?
 F5 C26 C25 C24 179.50(19) . . . . ?
 F10 C36 C35 F9 2.1(3) . . . . ?
 F10 C36 C35 C34 -179.07(19) . . . . ?
 F6 C32 C33 F7 1.0(3) . . . . ?
 F6 C32 C33 C34 -177.4(2) . . . . ?
 F15 C46 C45 F14 0.2(3) . . . . ?
 F15 C46 C45 C44 -179.86(19) . . . . ?
 F11 C42 C41 C46 176.36(18) . . . . ?
 F11 C42 C41 B1 -3.2(3) . . . . ?
 F11 C42 C43 F12 2.5(3) . . . . ?
 F11 C42 C43 C44 -177.72(19) . . . . ?
 F1 C22 C23 F2 0.3(3) . . . . ?
 F1 C22 C23 C24 -180.0(2) . . . . ?
 F8 C34 C35 F9 -0.7(3) . . . . ?
 F8 C34 C35 C36 -179.5(2) . . . . ?
 F8 C34 C33 F7 0.1(3) . . . . ?
 F8 C34 C33 C32 178.5(2) . . . . ?
 F13 C44 C43 F12 0.9(3) . . . . ?
 F13 C44 C43 C42 -178.9(2) . . . . ?
 F13 C44 C45 F14 -1.6(3) . . . . ?
 F13 C44 C45 C46 178.4(2) . . . . ?
 F3 C24 C25 F4 0.9(3) . . . . ?
 F3 C24 C25 C26 -179.3(2) . . . . ?
 F3 C24 C23 F2 -1.4(4) . . . . ?
 F3 C24 C23 C22 178.9(2) . . . . ?
 O1 P1 C1 C2 110.00(18) . . . . ?
 O1 P1 C5 C4 -98.29(17) . . . . ?
 C4 C3 C2 Si1 -165.77(19) . . . . ?
 C4 C3 C2 C1 13.7(4) . . . . ?
 C31 C36 C35 F9 -177.94(19) . . . . ?
 C31 C36 C35 C34 0.9(3) . . . . ?
 C31 C32 C33 F7 179.7(2) . . . . ?
 C31 C32 C33 C34 1.3(3) . . . . ?
 C21 C22 C23 F2 -179.0(2) . . . . ?
 C21 C22 C23 C24 0.7(4) . . . . ?
 C21 C26 C25 F4 -180.0(2) . . . . ?
 C21 C26 C25 C24 0.3(3) . . . . ?
 C42 C41 C46 F15 -178.39(18) . . . . ?
 C42 C41 C46 C45 2.0(3) . . . . ?
 C42 C41 B1 O1 -52.2(2) . . . . ?
 C42 C41 B1 C31 -167.61(18) . . . . ?
 C42 C41 B1 C21 64.3(2) . . . . ?
 C36 C31 C32 F6 178.09(18) . . . . ?
 C36 C31 C32 C33 -0.5(3) . . . . ?
 C36 C31 B1 O1 -54.0(2) . . . . ?
 C36 C31 B1 C21 -176.33(18) . . . . ?
 C36 C31 B1 C41 59.9(2) . . . . ?
 C41 C42 C43 F12 -178.51(19) . . . . ?
 C41 C42 C43 C44 1.2(3) . . . . ?
 C41 C46 C45 F14 179.8(2) . . . . ?
 C41 C46 C45 C44 -0.3(3) . . . . ?
 C35 C34 C33 F7 -179.4(2) . . . . ?
 C35 C34 C33 C32 -1.0(3) . . . . ?
 C22 C21 C26 F5 179.80(19) . . . . ?
 C22 C21 C26 C25 -1.0(3) . . . . ?
 C22 C21 B1 O1 171.48(18) . . . . ?
 C22 C21 B1 C31 -68.3(3) . . . . ?
 C22 C21 B1 C41 59.3(2) . . . . ?
 C32 C31 C36 F10 179.37(18) . . . . ?
 C32 C31 C36 C35 -0.6(3) . . . . ?
 C32 C31 B1 O1 121.6(2) . . . . ?
 C32 C31 B1 C21 -0.8(3) . . . . ?
 C32 C31 B1 C41 -124.5(2) . . . . ?
 C3 C4 C5 P1 -25.8(3) . . . . ?
 C3 C2 C1 P1 -2.9(3) . . . . ?
 C26 C21 C22 F1 -178.80(19) . . . . ?
 C26 C21 C22 C23 0.5(3) . . . . ?
 C26 C21 B1 O1 -4.5(3) . . . . ?
 C26 C21 B1 C31 115.8(2) . . . . ?
 C26 C21 B1 C41 -116.6(2) . . . . ?
 C46 C41 B1 O1 128.3(2) . . . . ?
 C46 C41 B1 C31 12.9(3) . . . . ?
 C46 C41 B1 C21 -115.2(2) . . . . ?
 C1 P1 O1 B1 -1.5(2) . . . . ?
 C1 P1 C5 C4 30.24(19) . . . . ?
 C25 C24 C23 F2 178.2(2) . . . . ?
 C25 C24 C23 C22 -1.4(4) . . . . ?
 C23 C24 C25 F4 -178.8(2) . . . . ?
 C23 C24 C25 C26 1.0(3) . . . . ?
 C43 C42 C41 C46 -2.5(3) . . . . ?
 C43 C42 C41 B1 177.9(2) . . . . ?
 C43 C44 C45 F14 178.7(2) . . . . ?
 C43 C44 C45 C46 -1.3(3) . . . . ?
 C33 C34 C35 F9 178.8(2) . . . . ?
 C33 C34 C35 C36 -0.1(3) . . . . ?
 C5 P1 O1 B1 120.90(19) . . . . ?
 C5 P1 C1 C2 -16.9(2) . . . . ?
 C5 C4 C3 C2 2.7(4) . . . . ?
 C45 C44 C43 F12 -179.5(2) . . . . ?
 C45 C44 C43 C42 0.8(3) . . . . ?
 C10 Si2 C4 C3 129.3(2) . . . . ?
 C10 Si2 C4 C5 -55.69(19) . . . . ?
 C11 Si2 C4 C3 8.5(2) . . . . ?
 C11 Si2 C4 C5 -176.53(16) . . . . ?
 C9 Si2 C4 C3 -111.4(2) . . . . ?
 C9 Si2 C4 C5 63.52(18) . . . . ?
 B1 C31 C36 F10 -4.5(3) . . . . ?
 B1 C31 C36 C35 175.6(2) . . . . ?
 B1 C31 C32 F6 2.3(3) . . . . ?
 B1 C31 C32 C33 -176.3(2) . . . . ?
 B1 C21 C22 F1 4.7(3) . . . . ?
 B1 C21 C22 C23 -175.9(2) . . . . ?
 B1 C21 C26 F5 -4.0(3) . . . . ?
 B1 C21 C26 C25 175.2(2) . . . . ?
 B1 C41 C46 F15 1.2(3) . . . . ?
 B1 C41 C46 C45 -178.4(2) . . . . ?

_shelx_res_file
;
TITL sf048_mje_a.res in P2(1)/n
    sf048_mje.res
    created by SHELXL-2018/3 at 11:31:30 on 30-Nov-2023
REM Old TITL SF048_MJE in P2(1)/n
REM SHELXT solution in P2(1)/n: R1 0.119, Rweak 0.002, Alpha 0.014
REM <I/s> 0.462 for 156 systematic absences, Orientation as input
REM Formula found by SHELXT: C29 B O F15 Si2 P
CELL 0.71073 10.3863 26.7312 12.3645 90 106.848 90
ZERR 4 0.0004 0.0012 0.0006 0 0.002 0
LATT 1
SYMM 0.5-X,0.5+Y,0.5-Z
SFAC C H B F O P Si
UNIT 116 92 4 60 4 4 8

L.S. 99
PLAN  5
SIZE 0.111 0.121 0.198
TEMP -173.15
CONF
list 4
fmap 2 53
MORE -1
BOND $H
ACTA
OMIT 0 1 1
REM <olex2.extras>
REM <HklSrc "%.\\SF048_MJE.hkl">
REM </olex2.extras>

WGHT    0.026400    4.555400
EXTI    0.003357
FVAR       0.42345
P1    6    0.453985    0.434282    0.402928    11.00000    0.01772    0.01871 =
         0.01775   -0.00091    0.00492   -0.00171
SI2   7    0.195737    0.417920    0.044378    11.00000    0.02515    0.02317 =
         0.01857   -0.00128    0.00065    0.00460
SI1   7    0.627815    0.293275    0.304982    11.00000    0.02182    0.02417 =
         0.02263    0.00153    0.00554    0.00672
F5    4    0.603812    0.441142    0.630894    11.00000    0.02052    0.02671 =
         0.02281    0.00304    0.00435   -0.00632
F10   4    0.124696    0.387984    0.338682    11.00000    0.02446    0.02156 =
         0.02535    0.00219    0.00036    0.00472
F6    4    0.441811    0.288660    0.605188    11.00000    0.02574    0.02438 =
         0.02636    0.00131   -0.00353    0.00405
F9    4    0.069570    0.310370    0.197174    11.00000    0.02788    0.03099 =
         0.02287   -0.00282   -0.00250   -0.00077
F15   4    0.040472    0.350339    0.532644    11.00000    0.02392    0.02417 =
         0.04018   -0.00832    0.01296   -0.00732
F4    4    0.775596    0.432786    0.833147    11.00000    0.02322    0.03475 =
         0.02882    0.00134   -0.00320   -0.01024
F11   4    0.318957    0.492690    0.649951    11.00000    0.02273    0.02573 =
         0.03797   -0.00788    0.01422   -0.00755
F1    4    0.299385    0.334838    0.742039    11.00000    0.02178    0.04080 =
         0.02968    0.00777    0.00679   -0.00938
F12   4    0.114200    0.540720    0.691070    11.00000    0.03509    0.02231 =
         0.04342   -0.00746    0.01887   -0.00006
F8    4    0.193503    0.220314    0.260766    11.00000    0.03324    0.02532 =
         0.03710   -0.01217    0.00128   -0.00101
F7    4    0.377123    0.211241    0.466490    11.00000    0.03732    0.01815 =
         0.04482   -0.00153   -0.00039    0.00650
F13   4   -0.129437    0.494193    0.655673    11.00000    0.02346    0.03939 =
         0.04218   -0.00566    0.01506    0.00612
F3    4    0.715410    0.377433    0.996996    11.00000    0.03425    0.04968 =
         0.02176    0.00610   -0.00468   -0.00475
F2    4    0.477134    0.326735    0.947623    11.00000    0.03582    0.05794 =
         0.02665    0.01675    0.00601   -0.00869
F14   4   -0.158882    0.398271    0.580346    11.00000    0.01807    0.04596 =
         0.05430   -0.01629    0.01417   -0.01042
O1    5    0.360422    0.433216    0.478630    11.00000    0.01862    0.01768 =
         0.02115    0.00143    0.00752    0.00072
C4    1    0.333797    0.405033    0.179305    11.00000    0.02021    0.02200 =
         0.01884   -0.00103    0.00546   -0.00033
C31   1    0.285445    0.342778    0.480083    11.00000    0.01563    0.02070 =
         0.02064   -0.00086    0.00543   -0.00215
C21   1    0.439856    0.388667    0.675119    11.00000    0.01875    0.01954 =
         0.02121   -0.00030    0.00614    0.00132
C42   1    0.199675    0.467956    0.627283    11.00000    0.01678    0.02588 =
         0.02119   -0.00082    0.00630   -0.00425
C34   1    0.221747    0.259747    0.331367    11.00000    0.02519    0.02025 =
         0.02903   -0.00550    0.00623   -0.00359
C36   1    0.191273    0.344650    0.374016    11.00000    0.01927    0.01926 =
         0.02446    0.00317    0.00654    0.00139
C41   1    0.190130    0.419530    0.583909    11.00000    0.01749    0.02048 =
         0.01847    0.00205    0.00461   -0.00081
C35   1    0.158758    0.305057    0.299513    11.00000    0.01990    0.02671 =
         0.02142   -0.00075    0.00272   -0.00333
C22   1    0.416800    0.360318    0.761916    11.00000    0.01923    0.02875 =
         0.02642    0.00009    0.00723   -0.00325
C32   1    0.345623    0.296139    0.506744    11.00000    0.01813    0.02195 =
         0.02165    0.00166    0.00355   -0.00125
C3    1    0.404196    0.361634    0.202414    11.00000    0.02510    0.02242 =
         0.02183   -0.00246    0.00333    0.00132
AFIX  43
H3    2    0.378574    0.335884    0.147393    11.00000   -1.20000
AFIX   0
C26   1    0.564093    0.411946    0.705576    11.00000    0.02068    0.01971 =
         0.02058    0.00131    0.00732   -0.00059
C24   1    0.627396    0.380539    0.894126    11.00000    0.02628    0.03213 =
         0.01823    0.00073   -0.00210    0.00177
C46   1    0.065882    0.397689    0.571125    11.00000    0.02098    0.02299 =
         0.02253   -0.00197    0.00631   -0.00186
C2    1    0.515963    0.350205    0.303580    11.00000    0.01851    0.02184 =
         0.02065    0.00197    0.00536    0.00090
C1    1    0.544855    0.379160    0.398117    11.00000    0.01655    0.02573 =
         0.01995    0.00107    0.00314    0.00208
AFIX  43
H1A   2    0.615366    0.369442    0.462701    11.00000   -1.20000
AFIX   0
C44   1   -0.025450    0.470339    0.634797    11.00000    0.02034    0.03205 =
         0.02392   -0.00059    0.00938    0.00628
C25   1    0.657126    0.408761    0.811328    11.00000    0.01949    0.02439 =
         0.02569   -0.00128    0.00343   -0.00232
C23   1    0.506408    0.355682    0.868269    11.00000    0.02885    0.03210 =
         0.02105    0.00719    0.00863   -0.00122
C43   1    0.096591    0.493529    0.651649    11.00000    0.02507    0.02175 =
         0.02269   -0.00114    0.00802   -0.00052
C33   1    0.314556    0.255350    0.435627    11.00000    0.02133    0.01799 =
         0.03289    0.00013    0.00457    0.00202
C5    1    0.370879    0.448743    0.258928    11.00000    0.02813    0.02209 =
         0.01918   -0.00004    0.00366    0.00432
AFIX  23
H5A   2    0.287646    0.467455    0.255883    11.00000   -1.20000
H5B   2    0.429656    0.471356    0.230955    11.00000   -1.20000
AFIX   0
C45   1   -0.040587    0.421751    0.595173    11.00000    0.01510    0.03464 =
         0.02694   -0.00184    0.00693   -0.00320
C10   1    0.045865    0.441384    0.082650    11.00000    0.02574    0.03326 =
         0.02807   -0.00194   -0.00063    0.00815
AFIX 137
H10A  2   -0.026919    0.448346    0.013632    11.00000   -1.50000
H10B  2    0.069480    0.472155    0.127080    11.00000   -1.50000
H10C  2    0.016157    0.416002    0.127382    11.00000   -1.50000
AFIX   0
C11   1    0.150630    0.360853   -0.043483    11.00000    0.03389    0.03291 =
         0.02830   -0.00615    0.00035    0.00291
AFIX 137
H11A  2    0.079363    0.368793   -0.112839    11.00000   -1.50000
H11B  2    0.118714    0.335054   -0.001127    11.00000   -1.50000
H11C  2    0.229952    0.348524   -0.062962    11.00000   -1.50000
AFIX   0
C9    1    0.262923    0.466684   -0.032585    11.00000    0.04393    0.03660 =
         0.02657    0.00705    0.00594    0.00368
AFIX 137
H9A   2    0.341411    0.453449   -0.051968    11.00000   -1.50000
H9B   2    0.289397    0.496235    0.015662    11.00000   -1.50000
H9C   2    0.193275    0.475997   -0.101898    11.00000   -1.50000
AFIX   0
C7    1    0.712696    0.276101    0.454069    11.00000    0.03332    0.02215 =
         0.02928    0.00044    0.00030    0.00493
AFIX 137
H7A   2    0.768724    0.304070    0.492135    11.00000   -1.50000
H7B   2    0.769334    0.246591    0.456095    11.00000   -1.50000
H7C   2    0.644851    0.268572    0.492706    11.00000   -1.50000
AFIX   0
C6    1    0.522818    0.241015    0.227716    11.00000    0.03800    0.03262 =
         0.03945   -0.01130   -0.00235    0.01303
AFIX 137
H6A   2    0.456082    0.231717    0.266235    11.00000   -1.50000
H6B   2    0.580311    0.212150    0.225856    11.00000   -1.50000
H6C   2    0.476659    0.251602    0.150289    11.00000   -1.50000
AFIX   0
B1    3    0.320377    0.394138    0.554465    11.00000    0.01686    0.01904 =
         0.02160    0.00219    0.00618   -0.00157
C8    1    0.756161    0.311571    0.234985    11.00000    0.05216    0.04924 =
         0.06843    0.02184    0.04017    0.02298
AFIX 137
H8A   2    0.711654    0.320488    0.156104    11.00000   -1.50000
H8B   2    0.817668    0.283502    0.237538    11.00000   -1.50000
H8C   2    0.807036    0.340399    0.274295    11.00000   -1.50000
AFIX   0
H1    2    0.540381    0.470574    0.438694    11.00000    0.02072
HKLF 4


REM  sf048_mje_a.res in P2(1)/n
REM wR2 = 0.0948, GooF = S = 1.143, Restrained GooF = 1.143 for all data
REM R1 = 0.0383 for 5407 Fo > 4sig(Fo) and 0.0499 for all 6257 data
REM 453 parameters refined using 0 restraints

END

WGHT      0.0264      4.5535

REM Highest difference peak  0.376,  deepest hole -0.417,  1-sigma level  0.062
Q1    1   0.4011  0.4407  0.3262  11.00000  0.05    0.38
Q2    1   0.3805  0.3967  0.6218  11.00000  0.05    0.31
Q3    1   0.2483  0.4006  0.5620  11.00000  0.05    0.27
Q4    1   0.5119  0.3612  0.3572  11.00000  0.05    0.27
Q5    1   0.5005  0.3962  0.6818  11.00000  0.05    0.27
;
_shelx_res_checksum                75555
_shelx_hkl_file
;
   1   0   0    0.20    0.50
  -1   0   0    0.10    0.60
  -1   0   0    0.10    0.30
   1   0   0    0.10    0.50
   2   0   0  310.07   10.10
   2   0   0  303.77   10.20
   2   0   0  296.57   11.20
  -2   0   0  306.27   10.10
  -2   0   0  300.77   11.20
  -2   0   0  305.17   10.10
  -3   0   0   -1.20    1.30
   3   0   0   -0.90    0.80
   3   0   0    0.10    1.20
   3   0   0   -0.20    1.50
  -3   0   0    0.40    1.20
  -3   0   0   -0.40    1.50
   3   0   0    0.70    1.20
   4   0   0  767.22   24.30
   4   0   0  774.72   24.70
   4   0   0  771.02   23.40
  -4   0   0  757.92   24.50
  -4   0   0  791.42   24.40
   4   0   0  735.73   26.50
  -5   0   0   -0.20    1.50
   5   0   0    1.40    1.80
   5   0   0   -0.10    1.20
   5   0   0    0.00    2.00
   5   0   0   -0.30    1.70
   6   0   0  398.16   15.90
   6   0   0  408.06   18.50
   6   0   0  373.26   13.70
   6   0   0  392.26   15.30
   7   0   0    0.10    2.30
   7   0   0    0.80    1.80
   7   0   0    1.00    2.40
   7   0   0   -0.20    1.90
   7   0   0    0.60    1.70
   8   0   0  364.46   19.60
   8   0   0  363.86   16.70
   8   0   0  378.46   20.30
   9   0   0   -0.40    2.20
   9   0   0    1.50    3.30
   9   0   0    1.00    3.10
  10   0   0   11.60    5.00
  10   0   0   17.70    4.30
  10   0   0   11.30    4.40
  11   0   0   -0.90    3.60
  11   0   0   -1.70    2.60
  11   0   0    0.60    3.80
  11   0   0   -2.30    3.20
  12   0   0  659.33   33.20
  12   0   0  695.73   28.20
  12   0   0  647.04   27.70
  12   0   0  635.44   33.30
   1  -1   0  299.87    9.90
   1  -1   0  340.77    9.70
   1  -1   0  311.07    9.30
   1  -1   0  331.07   10.40
   1  -1   0  328.17    9.40
  -1  -1   0  319.37   10.60
   1   1   0  311.77   10.10
   1   1   0  330.77    9.30
   1   1   0  318.27    9.80
   1   1   0  319.97   10.10
   1   1   0  308.17    9.60
   2  -1   0  428.96   13.50
  -2  -1   0  430.56   13.30
   2  -1   0  433.26   14.80
   2  -1   0  432.46   13.60
  -2  -1   0  456.45   13.40
  -2  -1   0  440.66   14.20
  -2  -1   0  445.76   14.10
   2  -1   0  477.55   15.30
  -2  -1   0  450.15   13.20
   2   1   0  470.55   13.20
   2   1   0  446.16   14.40
   2   1   0  435.76   15.30
  -2   1   0  430.36   14.70
  -2   1   0  410.36   13.90
  -2   1   0  427.96   13.70
   2   1   0  436.66   13.50
   2   1   0  448.76   14.00
   2   1   0  432.36   13.40
   3  -1   0   90.89    6.00
   3  -1   0   89.29    4.90
  -3  -1   0  104.39    4.30
  -3  -1   0   94.79    5.30
  -3  -1   0   96.89    5.40
  -3   1   0   95.99    6.20
   3   1   0  101.39    5.20
  -3   1   0   95.49    5.10
   3   1   0  105.99    4.30
   3   1   0   93.79    4.40
   3   1   0   87.39    5.40
   3   1   0   91.29    4.40
  -3   1   0   98.29    4.70
   3   1   0   89.79    6.50
   4  -1   0   78.69    6.50
  -4  -1   0   81.99    5.50
   4  -1   0   84.39    5.40
   4  -1   0   85.99    5.10
   4   1   0   79.89    5.80
  -4   1   0   81.49    6.60
   4   1   0   84.29    5.20
  -4   1   0   80.09    5.40
   4   1   0   85.59    6.90
   4   1   0   91.49    4.40
   4   1   0   79.09    4.50
   4   1   0   78.59    4.10
  -5  -1   0   -0.10    1.50
   5  -1   0    2.00    2.20
   5  -1   0   -0.50    1.50
   5  -1   0    1.10    1.70
   5  -1   0    1.30    2.50
   5  -1   0    0.70    1.30
   5   1   0    0.60    2.20
  -5   1   0   -2.40    1.90
   5   1   0    0.80    2.40
   5   1   0    2.50    1.80
  -6  -1   0    3.50    1.90
   6  -1   0    0.90    2.30
   6  -1   0    2.90    2.00
   6  -1   0    6.10    2.40
   6  -1   0    5.50    2.00
   6  -1   0    1.90    2.50
   6   1   0    5.20    2.10
   6   1   0    6.40    2.10
   6   1   0    6.60    2.90
   7  -1   0    0.20    2.80
   7  -1   0    0.90    1.80
   7  -1   0    0.70    1.90
   7  -1   0    3.00    2.70
   7  -1   0    2.50    1.80
   7   1   0   -1.60    1.80
   7   1   0   -1.30    2.10
   7   1   0    3.40    2.90
   7   1   0   -0.10    1.40
   8  -1   0   28.70    4.70
   8  -1   0   14.00    4.40
   8  -1   0   24.00    6.30
   8   1   0   19.60    5.60
   8   1   0   20.50    5.40
   8   1   0   25.50    4.80
   9  -1   0   57.19    8.50
   9  -1   0   57.39    7.00
   9  -1   0   67.89    9.70
   9   1   0   66.49    9.90
   9   1   0   70.69    7.60
   9   1   0   71.89   10.10
  10  -1   0   52.19    9.50
  10  -1   0   44.60    7.70
  10  -1   0   68.29    7.40
  10   1   0   64.49    7.50
  10   1   0   53.59    8.80
  10   1   0   70.69   10.30
  11  -1   0    5.70    4.70
  11  -1   0    5.70    3.10
  11  -1   0    4.20    4.20
  11  -1   0    6.50    5.10
  11   1   0    6.70    3.50
  11   1   0    5.30    4.40
  11   1   0    9.10    3.90
  11   1   0    6.70    4.80
  12  -1   0   -1.70    4.60
  12  -1   0    5.80    3.60
  12  -1   0   -6.00    3.30
  12  -1   0    7.80    5.30
  12   1   0    1.90    3.60
  12   1   0    3.60    3.50
  12   1   0   -4.10    3.50
  12   1   0    2.10    3.50
   1  -2   0 2527.65   70.79
  -1   2   0 2539.45   70.89
   2  -2   0   31.20    2.40
   2  -2   0   33.40    2.20
  -2  -2   0   35.30    2.20
   2  -2   0   26.20    2.10
   2  -2   0   33.80    3.50
   2  -2   0   33.10    2.20
   2  -2   0   23.50    3.10
  -2  -2   0   29.00    3.30
  -2  -2   0   31.30    3.00
  -2  -2   0   28.30    2.70
   2   2   0   25.80    2.90
  -2   2   0   31.30    3.30
  -2   2   0   27.10    2.40
   2   2   0   27.80    3.40
   2   2   0   38.20    3.30
  -2   2   0   32.50    3.40
   2   2   0   25.60    2.50
   2   2   0   33.20    2.80
  -2   2   0   32.40    2.20
   2   2   0   29.70    2.10
  -3  -2   0  968.30   28.20
  -3  -2   0  911.01   27.90
   3  -2   0  899.91   27.80
   3  -2   0  972.20   28.30
  -3  -2   0  942.41   27.50
   3  -2   0 1009.60   30.70
   3  -2   0  905.11   29.60
  -3  -2   0  969.10   29.40
   3   2   0  891.91   28.00
  -3   2   0  925.91   29.70
  -3   2   0 1015.80   29.40
   3   2   0  920.41   29.40
   3   2   0  979.70   28.80
   3   2   0  931.41   30.80
   3   2   0  919.11   28.30
   4  -2   0  388.56   15.50
  -4  -2   0  388.36   12.90
   4  -2   0  388.66   13.60
   4  -2   0  386.66   13.40
   4  -2   0  390.76   16.00
  -4  -2   0  420.46   14.80
   4   2   0  379.36   13.10
  -4   2   0  384.06   15.50
  -4   2   0  382.96   13.70
   4   2   0  389.76   12.50
   4   2   0  380.06   16.50
   4   2   0  382.56   14.80
   4   2   0  371.06   13.20
   4   2   0  393.36   14.20
   5  -2   0  293.17   14.00
   5  -2   0  272.27   13.20
  -5  -2   0  263.87   11.80
   5  -2   0  258.77   10.90
   5  -2   0  274.57   11.00
  -5  -2   0  266.07    9.70
   5   2   0  271.67   14.10
  -5   2   0  265.07   11.30
   5   2   0  279.37   11.50
  -5   2   0  254.17   13.00
   5   2   0  261.47   10.20
   5   2   0  262.87   10.20
   5   2   0  282.67   12.40
   6  -2   0    7.00    2.00
   6  -2   0    9.90    2.60
   6  -2   0    7.80    2.30
   6  -2   0    8.10    3.10
  -6  -2   0    7.90    2.40
   6  -2   0    7.60    3.10
   6   2   0   11.90    3.20
   6   2   0    7.80    2.50
   6   2   0   10.10    3.40
  -6   2   0   11.10    2.90
   7  -2   0 1214.18   39.00
   7  -2   0 1206.48   42.50
   7  -2   0 1286.37   39.60
   7  -2   0 1246.98   43.90
   7  -2   0 1218.08   37.80
  -7  -2   0 1241.38   39.90
   7   2   0 1192.48   43.70
   7   2   0 1168.98   39.30
   7   2   0 1190.88   40.50
   8  -2   0   16.70    3.00
   8  -2   0    8.00    3.70
   8  -2   0    8.50    3.10
   8  -2   0   12.70    4.00
   8  -2   0   12.40    4.50
   8   2   0   10.50    3.50
   8   2   0   13.80    4.40
   9  -2   0  312.77   14.90
   9  -2   0  341.17   19.30
   9  -2   0  314.97   19.70
   9   2   0  339.37   20.20
   9   2   0  323.87   16.50
   9   2   0  287.57   18.80
  10  -2   0    0.30    2.90
  10  -2   0    3.20    4.20
  10  -2   0   11.00    4.10
  10   2   0    2.20    4.10
  10   2   0    0.00    2.90
  10   2   0    4.70    4.00
  11  -2   0   -0.20    2.80
  11  -2   0   -1.90    4.20
  11  -2   0    3.70    2.80
  11  -2   0    1.80    3.60
  11   2   0    2.60    3.20
  11   2   0   -2.50    3.90
  11   2   0    6.10    5.00
  11   2   0    1.10    3.40
  12  -2   0   13.10    3.70
  12  -2   0    0.50    3.60
  12  -2   0    2.20    5.50
  12  -2   0    9.20    5.10
  12   2   0    7.20    4.60
  12   2   0    3.20    4.50
  12   2   0    8.40    3.50
  12   2   0    3.40    3.60
  12   2   0    3.80    3.80
   0  -3   0    0.40    0.70
   0  -3   0    0.20    0.50
   0  -3   0    0.00    0.60
   0  -3   0    0.70    0.80
   0  -3   0    0.70    0.60
   0  -3   0    1.20    0.70
   0  -3   0    0.20    0.70
   0   3   0    0.50    0.80
   0   3   0    0.20    0.70
   0   3   0    0.50    0.60
   0   3   0    0.00    0.50
   0   3   0    0.40    0.60
  -1  -3   0 2702.13   73.59
   1   3   0 2690.63   73.59
  -1   3   0 2485.25   73.79
   1   3   0 2593.94   74.39
   1   3   0 2608.94   73.89
   2  -3   0   39.30    3.90
  -2  -3   0   36.60    3.60
  -2  -3   0   37.40    2.50
   2  -3   0   38.90    2.50
  -2  -3   0   36.60    3.80
   2  -3   0   37.40    3.30
  -2  -3   0   41.30    3.80
  -2  -3   0   41.80    2.80
   2  -3   0   40.40    3.00
   2  -3   0   37.10    2.70
   2   3   0   36.40    2.50
   2   3   0   38.20    3.10
  -2   3   0   37.90    2.50
  -2   3   0   39.00    2.80
   2   3   0   38.10    2.30
   2   3   0   39.10    3.80
   2   3   0   35.40    3.90
   2   3   0   35.80    3.20
  -2   3   0   42.60    4.00
   2   3   0   40.80    3.30
  -2   3   0   40.90    3.50
   3  -3   0   19.10    2.20
   3  -3   0   13.70    2.40
  -3  -3   0   20.50    2.30
   3  -3   0   12.60    2.60
   3  -3   0   16.60    2.20
   3  -3   0   17.90    2.40
  -3  -3   0   21.30    2.90
  -3  -3   0   17.20    2.30
  -3  -3   0   16.70    2.50
  -3   3   0   13.50    2.30
  -3   3   0   17.30    2.30
   3   3   0   16.50    2.40
   3   3   0   18.30    2.10
   3   3   0   12.20    2.30
   3   3   0   19.00    2.60
   3   3   0   21.90    2.70
   3   3   0   20.90    2.90
   3   3   0   17.40    2.70
   4  -3   0    5.50    1.40
  -4  -3   0    5.70    1.50
   4  -3   0    3.10    1.50
  -4  -3   0    4.40    1.80
   4  -3   0    7.10    2.20
  -4  -3   0    4.90    1.50
   4  -3   0    4.50    2.20
   4  -3   0    8.00    2.00
  -4  -3   0    4.90    1.90
   4   3   0    6.20    2.20
   4   3   0    3.70    1.70
   4   3   0    6.80    1.90
   4   3   0    5.00    1.30
   4   3   0    6.10    2.70
  -4   3   0    5.10    2.00
  -4   3   0    7.60    2.40
   4   3   0    5.40    2.00
   5  -3   0  206.48   11.30
  -5  -3   0  236.08    9.10
   5  -3   0  234.08   12.60
   5  -3   0  215.38    9.20
   5  -3   0  223.28    9.50
  -5  -3   0  209.38   10.60
   5   3   0  235.38   10.30
   5   3   0  217.38    8.30
  -5   3   0  200.98   11.30
   5   3   0  217.88    9.50
   5   3   0  217.28    9.20
  -5   3   0  212.08    9.70
   5   3   0  228.48   15.10
   5   3   0  218.68   11.20
   6  -3   0    1.90    2.50
  -6  -3   0    0.80    1.20
   6  -3   0    1.00    1.70
  -6  -3   0    0.20    1.90
   6  -3   0    1.80    1.70
  -6   3   0   -0.30    2.00
   6   3   0    2.50    1.60
   6   3   0    4.00    2.30
   6   3   0   -1.40    1.70
   7  -3   0    9.80    2.70
  -7  -3   0    7.80    2.80
   7  -3   0    9.00    2.50
   7  -3   0    8.80    3.20
   7  -3   0    5.80    3.80
   7   3   0    6.50    3.30
   7   3   0   11.90    4.00
   7   3   0    9.90    3.00
   8  -3   0  144.19    8.00
   8  -3   0  133.39   11.30
   8  -3   0  135.79    8.50
   8  -3   0  152.68   12.30
   8  -3   0  131.49    8.60
   8   3   0  142.69   10.30
   8   3   0  142.19   12.50
   9  -3   0  472.75   18.30
   9  -3   0  460.55   24.60
   9  -3   0  433.36   19.40
   9  -3   0  507.35   24.10
   9   3   0  533.95   22.50
   9   3   0  512.15   25.60
  10  -3   0  107.49   11.80
  10  -3   0  123.19   12.00
  10  -3   0  119.39    8.80
  10  -3   0  115.79   10.00
  10   3   0  118.49   10.10
  10   3   0  115.59   12.70
  10   3   0   97.09   11.70
  11  -3   0    0.90    2.80
  11  -3   0   -2.20    4.10
  11  -3   0   -2.50    1.70
  11  -3   0   -2.10    2.80
  11   3   0   -0.10    3.60
  11   3   0   -0.40    2.90
  11   3   0   -3.90    4.00
  11   3   0   -3.10    3.00
  12  -3   0   76.29    7.90
  12  -3   0   89.49   10.80
  12  -3   0   76.99   11.70
  12  -3   0   84.69   11.40
  12   3   0   83.59   11.50
  12   3   0   56.89    7.50
  12   3   0   84.09    8.70
  12   3   0   77.49   11.80
  12   3   0   82.09    9.10
   0  -4   0 2267.17   63.99
   0  -4   0 2170.78   62.59
   0  -4   0 2236.68   62.89
   0  -4   0 2210.98   63.49
   0  -4   0 2158.28   62.99
   0  -4   0 2283.47   62.89
   0   4   0 2251.47   64.09
   0   4   0 2244.68   62.99
   0   4   0 2186.58   63.29
  -1  -4   0  324.47   10.20
   1  -4   0  327.87   11.30
  -1  -4   0  321.27   10.80
   1  -4   0  335.17   10.00
  -1  -4   0  336.87   11.70
   1  -4   0  281.47    9.60
   1  -4   0  306.47   10.70
   1  -4   0  299.17   11.10
  -1  -4   0  301.97   11.00
  -1  -4   0  309.37   11.60
  -1  -4   0  302.57   10.70
  -1  -4   0  321.77    9.60
  -1  -4   0  301.87   11.10
   1   4   0  312.27   10.80
  -1   4   0  296.47   11.20
   1   4   0  317.47   11.10
   1   4   0  328.77   10.30
   1   4   0  320.27    9.60
   1   4   0  304.37   11.10
   1   4   0  300.17   11.70
   1   4   0  336.57   11.50
  -1   4   0  315.87   11.20
  -1   4   0  298.77    9.70
   2  -4   0  698.33   19.90
  -2  -4   0  658.53   20.30
  -2  -4   0  684.73   20.50
  -2  -4   0  682.03   20.00
  -2  -4   0  671.13   21.70
   2  -4   0  684.83   22.10
   2  -4   0  617.04   20.60
   2  -4   0  664.73   20.40
   2  -4   0  698.23   20.60
  -2  -4   0  657.93   21.70
  -2   4   0  649.14   19.70
  -2   4   0  630.14   20.90
   2   4   0  671.43   21.90
   2   4   0  670.73   20.80
  -2   4   0  655.33   20.50
   2   4   0  679.63   21.90
   2   4   0  667.93   20.00
   2   4   0  666.13   21.10
  -2   4   0  668.23   20.80
  -2   4   0  704.13   22.30
  -3  -4   0  650.53   21.30
   3  -4   0  674.13   20.70
  -3  -4   0  693.73   22.50
  -3  -4   0  683.93   21.90
   3  -4   0  643.64   21.50
   3  -4   0  678.63   20.40
   3  -4   0  689.63   23.10
  -3  -4   0  700.23   20.20
   3  -4   0  662.13   20.30
   3   4   0  688.33   20.10
  -3   4   0  648.14   21.80
   3   4   0  645.44   21.40
  -3   4   0  657.43   20.50
   3   4   0  662.73   21.40
  -3   4   0  682.63   23.10
   3   4   0  638.94   22.00
   3   4   0  658.13   22.50
  -3   4   0  656.73   20.40
   3   4   0  642.64   20.70
   3   4   0  661.93   20.00
   4  -4   0  120.89    8.20
  -4  -4   0  121.09    5.40
   4  -4   0  120.59    5.50
   4  -4   0  124.09    7.40
   4  -4   0  131.39    5.60
   4  -4   0  115.19    5.90
  -4  -4   0  116.69    6.60
  -4  -4   0  127.39    7.70
  -4  -4   0  115.39    6.20
   4   4   0  118.19    6.70
  -4   4   0  120.59    7.60
   4   4   0  121.99    7.90
   4   4   0  119.99    5.30
   4   4   0  118.29    7.10
  -4   4   0  122.89    5.50
   4   4   0  121.39    6.10
  -4   4   0  115.19    6.10
   4   4   0  119.09    8.90
   4   4   0  122.19    6.50
   5  -4   0  433.86   14.90
   5  -4   0  464.35   21.70
   5  -4   0  449.76   17.70
  -5  -4   0  430.36   17.30
   5  -4   0  456.65   14.50
  -5  -4   0  404.56   14.90
   5  -4   0  445.16   15.50
  -5  -4   0  430.86   15.50
   5   4   0  415.06   16.10
   5   4   0  430.66   19.50
  -5   4   0  435.76   17.80
   5   4   0  417.76   15.50
   5   4   0  435.96   15.10
   5   4   0  441.76   17.90
   5   4   0  414.76   14.10
  -5   4   0  423.86   15.50
   5   4   0  452.05   16.50
  -6  -4   0   36.20    3.50
  -6  -4   0   32.00    4.60
  -6  -4   0   40.60    4.00
   6  -4   0   43.30    5.80
   6  -4   0   33.70    4.10
   6  -4   0   29.90    5.50
   6  -4   0   41.30    4.30
  -6   4   0   40.10    5.00
  -6   4   0   41.00    5.70
   6   4   0   38.30    5.20
   6   4   0   43.80    4.40
   6   4   0   24.10    5.20
   6   4   0   31.90    4.70
   6   4   0   37.10    4.50
  -7  -4   0    4.90    2.70
   7  -4   0    4.30    3.20
   7  -4   0    7.60    2.80
   7  -4   0    4.30    2.20
  -7  -4   0    5.40    1.80
   7  -4   0    8.20    3.20
  -7   4   0    2.70    2.60
   7   4   0    9.00    3.50
   7   4   0    6.80    2.40
   7   4   0    5.60    2.10
   7   4   0    4.60    3.50
   8  -4   0  181.58    9.80
   8  -4   0  181.18   13.50
  -8  -4   0  216.88   12.10
   8  -4   0  189.08   10.30
   8  -4   0  190.88   10.20
   8  -4   0  209.08   13.60
   8   4   0  193.48   15.00
   8   4   0  198.18   12.60
   9  -4   0   27.40    6.00
   9  -4   0   21.70    5.70
   9  -4   0   30.50    5.40
   9  -4   0   21.90    4.00
   9   4   0   20.30    6.10
   9   4   0   29.50    5.90
  10  -4   0   25.90    4.60
  10  -4   0   25.40    5.40
  10  -4   0   21.20    5.80
  10  -4   0   19.60    5.00
  10   4   0   23.70    4.50
  10   4   0   18.80    5.70
  10   4   0   19.20    5.00
  11  -4   0   62.19    6.80
  11  -4   0   54.29    8.70
  11  -4   0   83.19    9.60
  11  -4   0   66.69   11.60
  11   4   0   52.69    6.90
  11   4   0   71.79    9.40
  11   4   0   54.29    9.60
  11   4   0   83.19    7.80
  11   4   0   84.19   11.30
  12  -4   0    0.50    4.10
  12  -4   0    3.50    4.20
  12  -4   0    4.10    3.90
  12   4   0    2.30    3.20
  12   4   0   -1.70    2.80
  12   4   0   -0.50    2.80
  12   4   0    6.80    5.70
  12   4   0   -3.00    3.50
   0  -5   0    0.60    1.60
   0  -5   0   -0.60    1.00
   0  -5   0    2.50    1.70
   0  -5   0    0.40    1.30
   0  -5   0   -0.40    1.30
   0  -5   0    1.00    1.30
   0  -5   0   -0.10    1.20
   0  -5   0    0.00    1.50
   0  -5   0    0.60    1.10
   0   5   0    0.80    1.20
   0   5   0    0.10    1.60
   0   5   0    1.20    1.50
   0   5   0    3.80    1.30
  -1  -5   0  372.26   13.50
   1  -5   0  366.86   13.60
  -1  -5   0  394.46   11.90
  -1  -5   0  387.86   13.30
  -1  -5   0  396.76   13.30
   1  -5   0  389.16   12.20
  -1  -5   0  374.56   13.40
  -1  -5   0  404.46   14.10
  -1  -5   0  393.46   12.60
   1  -5   0  367.76   13.10
  -1  -5   0  391.16   14.30
   1  -5   0  341.07   13.50
  -1   5   0  404.16   12.20
   1   5   0  404.16   12.50
   1   5   0  404.06   14.00
  -1   5   0  367.26   13.90
   1   5   0  359.56   14.20
   1   5   0  395.56   13.70
   1   5   0  392.46   12.70
   1   5   0  406.86   13.80
  -1   5   0  339.57   11.90
  -1   5   0  391.66   13.70
   1   5   0  377.26   13.20
  -2  -5   0  824.52   26.70
  -2  -5   0  870.31   25.00
   2  -5   0  828.02   25.50
  -2  -5   0  799.22   25.40
  -2  -5   0  874.81   25.70
   2  -5   0  896.31   27.30
   2  -5   0  896.61   25.30
  -2  -5   0  835.32   27.00
   2  -5   0  794.82   25.90
  -2   5   0  826.22   24.40
   2   5   0  824.72   27.10
   2   5   0  836.82   26.30
   2   5   0  850.71   25.00
   2   5   0  824.52   25.80
  -2   5   0  850.61   27.10
  -2   5   0  840.22   25.40
  -2   5   0  779.22   26.10
   2   5   0  805.22   26.80
  -3  -5   0  645.54   20.10
   3  -5   0  674.33   23.00
   3  -5   0  607.94   20.40
  -3  -5   0  671.83   22.50
  -3  -5   0  650.23   22.00
   3  -5   0  663.23   20.40
   3  -5   0  652.93   21.20
  -3  -5   0  681.73   20.00
   3  -5   0  652.63   20.00
  -3  -5   0  651.13   21.50
  -3  -5   0  647.54   19.90
   3   5   0  648.64   21.20
  -3   5   0  644.34   21.40
   3   5   0  634.84   20.80
   3   5   0  625.74   22.50
  -3   5   0  633.74   19.90
   3   5   0  669.83   21.50
   3   5   0  655.53   20.00
   3   5   0  670.23   22.50
  -3   5   0  663.43   23.10
   4  -5   0  498.65   16.40
  -4  -5   0  515.85   19.30
   4  -5   0  543.25   20.40
   4  -5   0  534.85   16.90
  -4  -5   0  527.65   18.60
   4  -5   0  524.45   18.70
   4  -5   0  522.45   17.10
  -4  -5   0  547.45   16.70
   4   5   0  524.95   21.20
  -4   5   0  504.05   17.10
  -4   5   0  482.35   18.70
   4   5   0  509.75   16.40
   4   5   0  525.35   18.30
   4   5   0  495.25   19.60
   4   5   0  510.05   17.50
  -4   5   0  509.65   16.90
   4   5   0  532.15   16.50
   4   5   0  522.65   19.10
   4   5   0  538.25   18.30
  -4   5   0  540.45   20.40
  -5  -5   0 1835.22   54.59
   5  -5   0 1811.92   50.89
  -5  -5   0 1711.63   50.69
  -5  -5   0 1715.23   51.89
   5  -5   0 1795.02   56.89
  -5  -5   0 1771.92   52.59
   5  -5   0 1687.03   50.59
   5  -5   0 1714.63   53.79
   5  -5   0 1795.12   51.79
   5   5   0 1763.82   53.29
   5   5   0 1724.53   51.69
  -5   5   0 1711.43   51.69
   5   5   0 1756.02   51.19
   5   5   0 1754.52   52.99
   5   5   0 1804.22   54.99
  -5   5   0 1693.73   54.09
   5   5   0 1725.43   56.79
   5   5   0 1693.03   52.19
   6  -5   0   28.30    3.70
   6  -5   0   25.60    4.30
   6  -5   0   27.50    3.70
  -6  -5   0   33.60    3.90
  -6  -5   0   30.30    4.40
  -6  -5   0   29.60    3.60
   6   5   0   31.20    4.40
  -6   5   0   27.10    4.40
   6   5   0   29.60    5.70
   6   5   0   32.00    4.20
   6   5   0   37.30    4.50
   6   5   0   27.90    4.00
  -6   5   0   28.30    4.50
   6   5   0   27.40    4.70
   7  -5   0    1.20    1.80
  -7  -5   0   -0.30    1.90
   7  -5   0    3.20    2.90
   7  -5   0    2.70    3.60
   7  -5   0    2.80    1.90
  -7  -5   0    2.40    1.90
  -7   5   0    4.70    2.90
   7   5   0    6.60    2.90
   7   5   0    3.60    1.80
   7   5   0    3.90    2.30
   8  -5   0  886.01   33.10
   8  -5   0  828.32   29.40
  -8  -5   0  864.21   27.30
   8  -5   0  821.62   28.20
  -8  -5   0  854.41   31.50
   8  -5   0  816.12   34.40
   8   5   0  859.81   32.70
   8   5   0  874.01   36.00
   8   5   0  841.12   28.90
   8   5   0  900.01   28.70
   9  -5   0   12.70    3.30
   9  -5   0    6.90    3.90
   9  -5   0    5.60    4.40
   9  -5   0    8.60    2.70
   9   5   0    9.70    4.80
   9   5   0    6.00    3.70
   9   5   0    8.80    2.80
  10  -5   0  131.19   11.30
  10  -5   0  131.99   11.80
  10  -5   0   95.59   10.30
  10  -5   0  110.79   12.50
  10  -5   0  119.19    8.40
  10   5   0  124.69    8.90
  10   5   0   97.19    7.90
  10   5   0  125.19    8.90
  10   5   0  135.19   10.90
  10   5   0   80.99   16.50
  11  -5   0    4.90    3.00
  11  -5   0   -2.30    3.50
  11  -5   0    1.00    3.60
  11  -5   0   10.20    3.60
  11   5   0    4.30    3.50
  11   5   0    3.80    2.70
  11   5   0    0.70    3.60
  11   5   0    7.40    5.30
  11   5   0    6.50    3.20
   0  -6   0 1662.63   49.30
   0  -6   0 1636.24   48.30
   0  -6   0 1615.64   47.90
   0  -6   0 1744.83   49.10
   0  -6   0 1691.73   49.20
   0  -6   0 1629.34   49.20
   0  -6   0 1576.24   48.40
   0  -6   0 1669.63   48.30
   0  -6   0 1692.73   49.90
   0   6   0 1656.73   49.20
   0   6   0 1694.43   48.50
   0   6   0 1661.83   50.09
  -1  -6   0  406.06   14.60
  -1  -6   0  409.16   13.40
  -1  -6   0  410.86   12.60
  -1  -6   0  407.96   14.90
  -1  -6   0  401.56   14.20
  -1  -6   0  414.66   14.30
   1  -6   0  379.76   14.00
   1  -6   0  350.46   12.70
  -1  -6   0  397.96   15.20
   1  -6   0  359.36   14.40
   1  -6   0  402.26   14.70
  -1  -6   0  426.76   14.30
   1   6   0  419.96   14.10
   1   6   0  406.86   15.60
  -1   6   0  409.06   12.80
   1   6   0  419.76   14.60
   1   6   0  396.66   12.50
  -1   6   0  365.46   14.80
  -1   6   0  352.26   12.70
   1   6   0  402.76   13.50
   1   6   0  399.86   14.40
  -1   6   0  394.56   14.40
   1   6   0  412.66   14.80
   2  -6   0  247.88   10.70
  -2  -6   0  229.78   10.70
   2  -6   0  211.78    9.70
   2  -6   0  245.38    8.80
   2  -6   0  231.48    9.40
  -2  -6   0  230.48    9.60
  -2  -6   0  246.28   10.50
  -2  -6   0  234.28   10.10
  -2  -6   0  240.78    8.80
  -2  -6   0  227.68    9.40
   2   6   0  248.98    9.90
  -2   6   0  233.38   10.40
  -2   6   0  252.77    9.00
   2   6   0  244.38   10.20
   2   6   0  227.18   11.10
   2   6   0  246.28    9.00
  -2   6   0  244.58    8.10
  -2   6   0  217.48   10.20
   2   6   0  237.18   10.80
   2   6   0  247.98   10.60
  -3  -6   0  248.68   11.30
   3  -6   0  242.58    8.90
  -3  -6   0  254.27    9.70
  -3  -6   0  247.08   11.20
  -3  -6   0  231.38    9.30
   3  -6   0  258.47    9.70
   3  -6   0  251.87   10.10
   3  -6   0  245.08    9.80
   3  -6   0  260.37   11.70
  -3  -6   0  250.17    9.10
   3   6   0  243.08   10.20
  -3   6   0  252.27   10.20
  -3   6   0  252.57   11.60
  -3   6   0  238.58    8.70
   3   6   0  247.38   10.50
   3   6   0  254.57   11.70
  -3   6   0  238.18    9.80
   3   6   0  244.18    9.10
   3   6   0  247.18   11.50
  -4  -6   0   80.29    6.30
  -4  -6   0   81.59    4.50
   4  -6   0   75.99    5.00
   4  -6   0   76.29    4.70
   4  -6   0   80.19    5.90
  -4  -6   0   80.89    6.80
   4  -6   0   72.49    5.00
   4  -6   0   81.19    7.00
  -4  -6   0   73.19    5.80
   4  -6   0   77.29    4.90
   4   6   0   67.29    6.70
  -4   6   0   74.99    4.80
  -4   6   0   81.39    7.00
   4   6   0   80.79    4.60
  -4   6   0   75.29    6.10
   4   6   0   75.09    5.60
   4   6   0   80.09    5.80
  -4   6   0   79.59    5.10
   4   6   0   78.19    5.70
   4   6   0   78.19    6.90
   5  -6   0  422.06   14.90
  -5  -6   0  410.26   15.80
   5  -6   0  414.36   16.60
  -5  -6   0  423.16   16.40
   5  -6   0  441.66   18.80
   5  -6   0  404.16   14.50
   5  -6   0  440.96   14.70
  -5  -6   0  437.46   17.60
   5   6   0  413.96   14.10
  -5   6   0  404.66   14.90
  -5   6   0  420.66   17.10
   5   6   0  419.16   16.10
   5   6   0  422.26   16.20
   5   6   0  433.46   17.10
   5   6   0  412.06   19.40
   5   6   0  422.16   18.00
   5   6   0  412.06   15.50
  -6  -6   0   10.80    2.40
   6  -6   0   13.70    3.00
  -6  -6   0   12.60    3.50
  -6  -6   0   10.50    2.60
   6  -6   0   10.60    3.10
   6  -6   0    7.40    2.80
  -6   6   0    7.00    2.50
   6   6   0   12.00    2.90
   6   6   0   10.10    2.10
  -6   6   0   10.00    2.80
   6   6   0    8.10    2.80
   6   6   0   16.00    3.70
   6   6   0    8.60    2.30
   6   6   0   11.70    2.50
   6   6   0    9.70    3.70
  -7  -6   0 1132.09   35.80
   7  -6   0 1123.39   35.90
   7  -6   0 1072.09   40.70
   7  -6   0 1100.29   38.70
  -7  -6   0 1145.59   38.80
  -7  -6   0 1103.79   34.90
  -7  -6   0 1129.99   35.00
  -7   6   0 1078.89   38.90
   7   6   0 1143.09   35.00
   7   6   0 1167.98   36.00
   7   6   0 1113.49   42.40
  -7   6   0 1087.39   35.90
   7   6   0 1104.49   35.90
   7   6   0 1119.89   39.50
  -8  -6   0  331.87   16.10
  -8  -6   0  295.67   12.40
   8  -6   0  279.87   12.10
   8  -6   0  289.67   13.50
   8  -6   0  288.97   17.50
   8  -6   0  317.17   16.50
   8   6   0  304.17   12.70
   8   6   0  301.57   19.10
   8   6   0  297.57   16.50
   8   6   0  287.27   12.90
   8   6   0  293.67   13.30
  -9  -6   0    7.30    3.80
   9  -6   0    7.70    3.80
   9  -6   0    6.00    2.50
   9  -6   0    8.30    5.00
   9  -6   0    6.20    2.90
   9   6   0    2.50    2.10
   9   6   0    4.70    2.70
   9   6   0   11.50    3.80
   9   6   0    1.00    4.00
  10  -6   0  131.49    9.10
  10  -6   0  105.29    7.60
  10  -6   0  113.49   12.80
  10  -6   0  138.49   12.00
  10  -6   0  135.29   11.60
  10   6   0   99.69    7.70
  10   6   0  112.09   11.00
  10   6   0  122.99    8.80
  10   6   0  122.19    8.50
  10   6   0  103.49   13.40
  11  -6   0  172.38   15.40
  11  -6   0  189.48   15.90
  11  -6   0  178.28   14.90
  11  -6   0  186.18   10.90
  11  -6   0  158.28   10.00
  11   6   0  179.58   10.50
  11   6   0  201.68   14.90
  11   6   0  175.08   17.30
   0  -7   0    0.10    1.70
   0  -7   0    2.30    2.00
   0  -7   0    2.70    1.90
   0  -7   0    4.80    1.60
   0  -7   0   -0.70    1.30
   0  -7   0   -0.40    1.60
   0  -7   0   -0.20    2.00
   0  -7   0    1.30    1.70
   0  -7   0    0.60    1.50
   0   7   0   -0.50    2.20
   0   7   0    1.70    1.70
   0   7   0    3.50    1.70
  -1  -7   0  369.06   13.30
  -1  -7   0  345.27   11.50
  -1  -7   0  347.77   13.20
  -1  -7   0  357.46   13.70
  -1  -7   0  346.87   14.40
   1  -7   0  353.16   13.70
   1  -7   0  328.27   13.70
   1  -7   0  325.07   13.20
  -1  -7   0  341.87   13.10
  -1  -7   0  356.06   14.00
  -1  -7   0  353.66   12.30
   1  -7   0  351.26   14.50
  -1   7   0  358.26   13.60
  -1   7   0  361.06   11.80
  -1   7   0  316.47   11.80
  -1   7   0  308.07   14.00
   1   7   0  375.36   14.90
   1   7   0  349.67   13.70
   1   7   0  327.17   12.80
   1   7   0  343.27   13.40
   1   7   0  359.16   13.50
   1   7   0  348.77   11.50
   1   7   0  362.66   12.50
   2  -7   0  893.91   27.90
   2  -7   0  954.50   29.80
  -2  -7   0 1005.90   29.10
  -2  -7   0  982.90   30.90
  -2  -7   0  935.11   30.60
   2  -7   0  967.60   28.60
   2  -7   0  964.80   31.10
   2  -7   0  904.71   30.30
  -2  -7   0  985.70   30.00
  -2  -7   0  938.81   29.80
  -2  -7   0  983.20   31.60
   2   7   0  936.41   31.00
   2   7   0  969.10   30.90
  -2   7   0  951.70   27.90
   2   7   0  958.00   30.00
  -2   7   0 1003.00   28.90
   2   7   0  950.60   31.90
  -2   7   0  928.91   30.90
   2   7   0  972.80   29.10
   2   7   0  946.01   27.70
   2   7   0  974.00   31.30
  -2   7   0  949.60   31.00
  -2   7   0  921.71   27.80
  -3  -7   0  163.98    6.90
  -3  -7   0  163.08    7.70
   3  -7   0  150.88    7.90
  -3  -7   0  161.18    7.50
  -3  -7   0  157.48    9.10
   3  -7   0  153.68    7.20
  -3  -7   0  167.68    9.10
   3  -7   0  158.58    7.40
  -3   7   0  146.49    6.20
   3   7   0  145.59    7.80
   3   7   0  168.38    8.50
   3   7   0  156.78    7.00
   3   7   0  150.58    9.10
  -3   7   0  164.38    9.30
  -3   7   0  150.08    7.50
   3   7   0  153.48    9.50
   4  -7   0   91.29    5.70
  -4  -7   0   89.49    7.30
   4  -7   0   82.49    5.40
   4  -7   0   76.99    5.50
  -4  -7   0   75.69    6.10
   4  -7   0   86.59    4.90
  -4  -7   0   88.79    5.10
   4  -7   0   83.19    7.40
  -4  -7   0   83.39    4.90
   4  -7   0   85.39    6.00
  -4  -7   0   82.69    6.80
   4   7   0   85.39    5.00
   4   7   0   96.69    6.20
  -4   7   0   74.89    4.80
   4   7   0   85.79    6.40
   4   7   0   91.89    7.60
   4   7   0   79.79    6.00
   4   7   0   79.59    7.40
  -4   7   0   87.99    7.40
  -4   7   0   81.09    6.20
   5  -7   0 1747.43   52.99
   5  -7   0 1864.21   53.19
  -5  -7   0 1871.21   56.89
  -5  -7   0 1828.02   55.39
   5  -7   0 1763.72   52.39
   5  -7   0 1870.61   55.29
  -5  -7   0 1748.72   54.59
  -5  -7   0 1831.02   52.59
   5  -7   0 1879.71   53.29
   5  -7   0 1795.42   57.79
   5   7   0 1785.82   52.49
   5   7   0 1738.33   54.69
   5   7   0 1783.62   58.99
  -5   7   0 1820.82   58.09
   5   7   0 1858.71   54.39
   5   7   0 1770.82   56.19
   5   7   0 1774.92   56.99
  -5   7   0 1757.62   52.99
   5   7   0 1817.02   54.89
  -5   7   0 1768.92   55.39
   6  -7   0  140.79    7.10
  -6  -7   0  150.58    8.70
   6  -7   0  138.59    9.20
   6  -7   0  147.49   10.80
   6  -7   0  149.69    7.70
  -6  -7   0  145.69    8.10
  -6   7   0  136.19    7.70
   6   7   0  133.29    6.60
   6   7   0  139.79   10.30
   6   7   0  155.88    9.60
  -6   7   0  135.59    9.50
   6   7   0  153.38    8.60
   6   7   0  142.59    8.70
   6   7   0  148.49    8.40
   6   7   0  141.89    6.70
   6   7   0  144.59   11.80
  -7  -7   0  561.24   19.80
   7  -7   0  538.75   24.60
  -7  -7   0  556.44   22.80
   7  -7   0  563.34   22.60
   7  -7   0  549.35   20.00
  -7  -7   0  555.14   19.90
  -7  -7   0  569.54   20.70
   7  -7   0  560.64   19.00
   7   7   0  564.84   26.30
  -7   7   0  550.44   20.20
   7   7   0  537.65   21.60
  -7   7   0  501.05   22.30
   7   7   0  559.64   20.60
   7   7   0  529.25   23.30
   7   7   0  555.04   20.50
  -8  -7   0   29.00    5.40
  -8  -7   0   29.30    4.10
   8  -7   0   27.70    5.10
   8  -7   0   31.40    4.80
   8  -7   0   25.50    6.50
  -8  -7   0   25.60    3.50
  -8  -7   0   36.40    4.60
  -8   7   0   31.30    4.90
   8   7   0   37.80    5.20
   8   7   0   31.30    4.50
   8   7   0   39.30    6.80
   8   7   0   33.70    4.20
   8   7   0   30.40    6.30
   9  -7   0  175.58   14.60
  -9  -7   0  189.68   12.70
   9  -7   0  199.78   13.40
  -9  -7   0  181.78    9.30
   9   7   0  180.18   13.70
   9   7   0  194.68   11.00
   9   7   0  199.28   16.50
   9   7   0  198.38    9.80
  10  -7   0  476.35   23.70
  10  -7   0  493.25   24.10
  10  -7   0  459.95   27.80
  10  -7   0  531.15   21.10
  10   7   0  462.85   22.30
  10   7   0  490.95   19.00
  10   7   0  539.15   28.40
  10   7   0  505.35   24.30
  10   7   0  484.15   24.40
  11  -7   0  282.37   14.10
  11  -7   0  312.47   18.60
  11  -7   0  328.37   15.40
  11  -7   0  316.37   19.30
  11  -7   0  287.27   20.10
  11   7   0  283.47   19.30
  11   7   0  276.77   14.80
  11   7   0  299.57   22.40
   0  -8   0  661.53   22.70
   0  -8   0  735.43   23.40
   0  -8   0  702.23   23.40
   0  -8   0  694.83   22.50
   0  -8   0  673.43   23.50
   0  -8   0  691.23   24.40
   0  -8   0  689.73   23.70
   0  -8   0  671.83   22.00
   0  -8   0  694.63   22.40
   0   8   0  697.43   22.70
   0   8   0  682.93   23.40
   0   8   0  706.53   24.80
  -1  -8   0 2949.60   84.39
  -1  -8   0 2864.31   83.39
   1  -8   0 2711.03   82.99
  -1  -8   0 2914.01   81.69
  -1  -8   0 3024.80   83.69
   1  -8   0 2719.33   83.59
  -1  -8   0 3089.39   83.79
   1  -8   0 2593.84   83.09
  -1  -8   0 3087.09   85.59
   1  -8   0 2730.23   83.49
  -1  -8   0 3018.50   84.69
   1  -8   0 2609.24   84.19
   1  -8   0 2929.01   84.19
  -1  -8   0 3058.59   82.79
   1  -8   0 2603.94   81.79
   1  -8   0 2742.53   82.99
   1   8   0 2954.20   84.09
   1   8   0 2924.61   83.29
  -1   8   0 2648.24   84.69
   1   8   0 3085.69   84.09
   1   8   0 3077.09   85.89
   1   8   0 3173.98   83.09
  -1   8   0 2920.21   84.19
   1   8   0 3029.80   84.49
  -1   8   0 2834.22   81.69
  -1   8   0 2715.43   81.99
  -2  -8   0   95.59    4.30
  -2  -8   0   84.69    7.00
   2  -8   0   81.59    4.40
  -2  -8   0   90.79    6.40
   2  -8   0   99.79    6.10
  -2  -8   0  101.39    6.80
  -2  -8   0   80.99    5.80
  -2  -8   0   93.39    5.30
  -2  -8   0   97.79    6.70
   2  -8   0  101.29    5.10
   2  -8   0  103.69    7.10
   2  -8   0   91.19    6.70
   2  -8   0   78.79    5.90
   2   8   0   91.09    4.30
   2   8   0  103.29    6.40
   2   8   0   99.29    7.00
   2   8   0   92.39    6.90
  -2   8   0   95.59    6.80
   2   8   0   88.49    6.50
   2   8   0   93.69    7.70
   2   8   0   88.89    5.40
  -2   8   0   91.49    7.20
  -2   8   0   93.19    4.60
  -2   8   0   96.89    5.10
  -3  -8   0  190.48   10.20
   3  -8   0  203.88   10.70
   3  -8   0  177.28    9.00
   3  -8   0  192.48    8.10
  -3  -8   0  193.38    9.20
  -3  -8   0  189.08   10.40
  -3  -8   0  193.58    8.20
  -3  -8   0  179.88    8.70
  -3  -8   0  184.98    9.90
   3  -8   0  183.38    9.40
   3  -8   0  193.78    9.00
   3   8   0  188.98    8.30
   3   8   0  185.78   10.50
   3   8   0  190.18    9.70
   3   8   0  188.58    9.40
  -3   8   0  194.18    8.70
  -3   8   0  196.38    7.40
   3   8   0  189.28   11.10
   3   8   0  188.68   10.60
  -3   8   0  189.08   10.50
  -4  -8   0   15.60    3.50
   4  -8   0   11.90    2.60
   4  -8   0   11.20    2.70
   4  -8   0    9.80    2.10
  -4  -8   0   11.30    2.40
   4  -8   0   12.30    2.50
  -4  -8   0   11.80    2.30
  -4  -8   0   15.80    3.40
   4  -8   0   13.50    5.60
  -4  -8   0   14.70    2.30
  -4   8   0   10.40    2.30
   4   8   0   10.30    3.10
   4   8   0    9.60    2.60
  -4   8   0   15.80    3.90
   4   8   0   13.80    3.70
  -4   8   0   11.30    2.10
   4   8   0   13.40    2.40
   4   8   0   14.30    2.90
   4   8   0    9.20    2.60
   5  -8   0   33.00    4.00
  -5  -8   0   30.30    4.60
   5  -8   0   34.20    3.80
  -5  -8   0   35.30    4.80
  -5  -8   0   31.40    4.40
  -5  -8   0   29.30    3.30
   5  -8   0   32.10    4.40
   5  -8   0   34.80    4.30
   5  -8   0   36.30    3.80
   5   8   0   36.00    4.40
   5   8   0   25.10    3.70
   5   8   0   29.90    5.00
   5   8   0   31.20    3.60
  -5   8   0   29.50    3.60
   5   8   0   33.50    4.90
  -5   8   0   23.10    3.70
  -5   8   0   30.40    5.30
   5   8   0   28.70    4.90
   5   8   0   26.60    4.90
   6  -8   0   74.09    5.60
  -6  -8   0   82.79    7.10
  -6  -8   0   79.29    7.60
   6  -8   0   83.09    5.70
   6  -8   0   85.89    6.90
   6  -8   0   66.09    7.80
   6  -8   0   84.59    5.60
  -6  -8   0   85.59    6.70
   6   8   0   74.19    6.40
   6   8   0   81.99    6.60
   6   8   0   72.39    9.40
   6   8   0   83.59    6.60
  -6   8   0   79.09    5.80
   6   8   0   77.19    7.70
   6   8   0   76.49    8.30
  -6   8   0   70.79    7.20
  -7  -8   0   10.70    2.80
  -7  -8   0    9.10    2.80
   7  -8   0   13.90    2.60
   7  -8   0   20.70    3.80
   7  -8   0   14.40    3.70
  -7  -8   0   12.70    3.50
   7  -8   0   14.30    4.40
   7  -8   0   16.00    2.90
  -7  -8   0    9.80    2.60
  -7   8   0   18.10    3.60
   7   8   0   13.90    4.30
   7   8   0   11.30    4.10
   7   8   0   12.10    2.90
   7   8   0    9.20    3.40
  -7   8   0    8.70    3.70
   7   8   0   13.40    3.60
   8  -8   0    8.40    3.30
   8  -8   0    3.60    3.00
  -8  -8   0    4.40    2.10
  -8  -8   0    3.80    2.10
   8  -8   0    2.10    3.20
  -8  -8   0    8.70    3.50
  -8  -8   0    1.20    1.80
   8   8   0    4.30    3.50
   8   8   0    2.00    3.80
   8   8   0    3.30    2.90
  -8   8   0    6.20    3.10
   8   8   0    8.10    2.40
   9  -8   0   13.30    5.20
   9  -8   0   10.70    4.70
  -9  -8   0    1.00    3.00
   9  -8   0    2.00    2.80
  -9  -8   0    0.00    2.10
   9   8   0    5.70    3.60
   9   8   0   -2.40    2.80
   9   8   0   -3.00    4.30
   9   8   0    6.10    2.10
  10  -8   0  125.99   17.30
 -10  -8   0  137.19    7.80
  10  -8   0  167.38   13.20
  10  -8   0  157.18   11.00
  10  -8   0  152.38   12.60
  10   8   0  158.78   13.00
  10   8   0  147.59   10.30
  10   8   0  153.58   15.00
  11  -8   0   17.90    4.60
  11  -8   0   12.00    5.30
  11  -8   0   27.80    5.90
  11  -8   0   13.50    4.80
  11   8   0    8.50    4.30
  11   8   0   20.60    6.30
  11   8   0   25.70    7.40
   0  -9   0    0.00    1.30
   0  -9   0    1.60    2.10
   0  -9   0   -0.30    1.80
   0  -9   0    1.60    1.80
   0  -9   0   -1.50    1.40
   0  -9   0    1.70    1.80
   0  -9   0    2.10    2.10
   0  -9   0    0.90    1.90
   0  -9   0    0.50    1.80
   0   9   0    0.80    1.60
   0   9   0   -0.20    1.40
   0   9   0    3.20    2.40
   1  -9   0  191.38    9.40
   1  -9   0  182.78    9.40
  -1  -9   0  218.48   10.50
  -1  -9   0  194.68    9.60
   1  -9   0  187.08    9.80
   1  -9   0  187.58    9.50
  -1  -9   0  202.78   10.40
   1  -9   0  180.18    8.90
  -1  -9   0  206.18    9.60
  -1  -9   0  184.98    8.60
   1  -9   0  191.98   10.00
   1  -9   0  175.38   10.10
   1  -9   0  173.08    8.10
  -1  -9   0  201.68    8.10
  -1  -9   0  189.48   10.60
  -1  -9   0  213.48    9.80
   1   9   0  206.48   11.40
   1   9   0  219.38   10.10
   1   9   0  196.68    9.10
  -1   9   0  198.78    8.00
   1   9   0  195.98   10.00
   1   9   0  213.78    9.20
  -1   9   0  186.78    9.70
  -1   9   0  170.98    8.20
   1   9   0  207.58    9.90
   2  -9   0  259.57   12.40
   2  -9   0  240.18   11.20
  -2  -9   0  249.68   11.20
   2  -9   0  232.08   11.80
  -2  -9   0  259.37   12.80
  -2  -9   0  273.67   12.10
   2  -9   0  244.98    9.40
  -2  -9   0  276.47   13.00
   2  -9   0  240.08   11.50
  -2  -9   0  253.57   12.10
   2  -9   0  252.47    9.70
   2  -9   0  249.58   11.20
  -2  -9   0  272.07    9.20
  -2  -9   0  264.77   11.70
  -2  -9   0  249.38   10.30
   2   9   0  275.97   12.50
   2   9   0  272.07   12.40
   2   9   0  256.27   11.90
  -2   9   0  218.28   12.10
   2   9   0  274.07   10.70
  -2   9   0  269.77   10.00
   2   9   0  261.67   11.40
  -2   9   0  243.08    9.40
   2   9   0  259.07    9.10
   2   9   0  257.27   13.40
  -2   9   0  257.37   12.10
  -3  -9   0  180.18   10.10
   3  -9   0  186.78    9.80
   3  -9   0  199.38   11.00
  -3  -9   0  195.78   10.90
   3  -9   0  179.28    8.10
  -3  -9   0  175.28   10.20
  -3  -9   0  183.98    8.30
   3  -9   0  177.48    9.30
  -3  -9   0  177.38    9.10
   3  -9   0  188.98    9.20
  -3  -9   0  186.28    9.50
  -3   9   0  186.28    8.60
   3   9   0  190.98    8.70
   3   9   0  187.48   10.80
  -3   9   0  175.18   10.40
   3   9   0  183.68    9.60
   3   9   0  204.88   10.60
  -3   9   0  207.88   11.00
   3   9   0  189.18   11.60
   3   9   0  187.38   10.90
  -4  -9   0   88.79    5.70
  -4  -9   0   81.99    5.20
  -4  -9   0   82.89    6.10
   4  -9   0   86.59    6.40
   4  -9   0   99.59    8.20
  -4  -9   0   79.59    7.50
   4  -9   0   98.49    6.40
  -4  -9   0   89.59    7.70
   4  -9   0   97.59    6.70
   4  -9   0   93.39    5.90
   4   9   0   88.19    8.00
   4   9   0   85.69    6.30
   4   9   0   92.69    8.10
   4   9   0   86.99    7.00
  -4   9   0   84.09    4.90
  -4   9   0   84.19    6.00
   4   9   0   86.39    8.30
  -4   9   0   95.29    7.80
   4   9   0  102.59    5.80
   5  -9   0  802.62   26.00
  -5  -9   0  766.72   27.60
   5  -9   0  760.42   26.40
   5  -9   0  740.43   29.60
   5  -9   0  770.12   25.70
  -5  -9   0  808.62   30.30
  -5  -9   0  778.82   24.90
  -5  -9   0  805.72   28.60
   5  -9   0  798.62   26.20
   5   9   0  793.02   27.70
  -5   9   0  762.52   24.80
   5   9   0  787.42   25.10
   5   9   0  824.92   30.00
  -5   9   0  777.82   29.90
   5   9   0  809.72   29.50
   5   9   0  761.82   26.90
  -5   9   0  788.12   27.30
   5   9   0  810.72   27.40
  -6  -9   0  304.27   14.60
   6  -9   0  303.87   11.70
  -6  -9   0  294.77   15.50
   6  -9   0  305.57   12.30
   6  -9   0  311.57   13.90
  -6  -9   0  301.17   11.80
  -6  -9   0  291.07   13.70
   6  -9   0  301.87   16.40
   6  -9   0  308.97   12.50
   6  -9   0  302.47   12.70
   6   9   0  279.97   13.50
  -6   9   0  315.87   17.00
  -6   9   0  296.97   12.20
   6   9   0  307.67   13.90
   6   9   0  312.87   11.80
   6   9   0  299.67   15.50
   6   9   0  317.97   16.40
  -6   9   0  309.47   14.60
   6   9   0  285.87   17.10
   6   9   0  314.27   14.30
   7  -9   0  542.65   21.30
   7  -9   0  515.75   24.30
   7  -9   0  522.25   18.90
   7  -9   0  535.75   19.30
  -7  -9   0  517.05   22.60
  -7  -9   0  522.25   20.20
  -7  -9   0  514.95   19.70
  -7  -9   0  524.75   21.00
   7  -9   0  538.75   18.80
  -7   9   0  509.55   21.90
   7   9   0  502.35   20.30
   7   9   0  501.65   20.30
   7   9   0  496.55   25.20
   7   9   0  513.15   22.10
   7   9   0  558.74   24.10
  -7   9   0  503.75   19.00
  -8  -9   0  371.16   15.70
   8  -9   0  406.16   15.30
  -8  -9   0  381.86   15.70
   8  -9   0  386.76   18.20
  -8  -9   0  396.96   16.90
  -8  -9   0  378.46   19.00
   8  -9   0  378.86   21.10
   8  -9   0  389.26   16.00
   8   9   0  379.56   16.70
  -8   9   0  406.26   16.30
   8   9   0  368.16   19.70
  -8   9   0  345.27   18.40
   8   9   0  376.66   16.50
   8   9   0  396.46   22.90
  -9  -9   0  136.59    8.80
   9  -9   0  131.79    8.40
   9  -9   0  135.69   13.00
  -9  -9   0  140.19   11.30
   9  -9   0  140.19   12.30
   9  -9   0  130.09   10.90
   9   9   0  135.99   12.10
   9   9   0  123.59   14.00
   9   9   0  165.58   14.10
 -10  -9   0  138.79    8.60
  10  -9   0  139.99   12.10
  10  -9   0  133.79   13.70
  10  -9   0  138.79    9.50
 -10  -9   0  129.59   13.70
  10   9   0  139.19   15.00
  10   9   0  167.48   13.70
  10   9   0  136.59   10.20
  11  -9   0    7.80    3.80
  11  -9   0   12.90    4.80
  11  -9   0    8.90    4.80
  11  -9   0    9.50    5.00
  11   9   0    4.30    5.30
  11   9   0    3.50    4.30
   0 -10   0  329.77   12.70
   0 -10   0  308.77   14.10
   0 -10   0  348.07   13.90
   0 -10   0  322.07   12.90
   0 -10   0  320.77   14.20
   0 -10   0  307.27   12.70
   0 -10   0  322.57   13.30
   0 -10   0  304.97   14.70
   0 -10   0  324.67   13.80
   0  10   0  313.27   15.40
   0  10   0  329.57   13.10
   0  10   0  318.37   13.80
  -1 -10   0 1273.97   40.20
  -1 -10   0 1354.36   42.40
  -1 -10   0 1313.37   38.40
  -1 -10   0 1389.46   41.30
  -1 -10   0 1369.36   40.60
   1 -10   0 1184.98   40.00
   1 -10   0 1198.48   39.60
   1 -10   0 1154.08   41.10
  -1 -10   0 1297.17   39.30
  -1 -10   0 1324.47   40.20
   1 -10   0 1222.38   39.70
   1 -10   0 1226.28   40.30
  -1 -10   0 1317.07   41.60
   1 -10   0 1225.28   40.60
  -1 -10   0 1307.27   41.30
   1 -10   0 1162.18   38.40
   1 -10   0 1275.57   41.20
   1  10   0 1349.16   39.70
   1  10   0 1344.47   43.10
  -1  10   0 1225.78   40.60
   1  10   0 1295.37   40.00
   1  10   0 1299.87   40.80
  -1  10   0 1189.78   41.70
  -1  10   0 1289.47   38.30
   1  10   0 1361.56   40.80
  -1  10   0 1212.38   38.80
   1  10   0 1338.57   41.30
   2 -10   0  552.34   21.00
  -2 -10   0  598.34   18.30
   2 -10   0  503.45   20.30
   2 -10   0  578.44   21.20
  -2 -10   0  588.14   22.70
   2 -10   0  549.85   21.80
  -2 -10   0  576.54   19.60
   2 -10   0  547.75   20.50
  -2 -10   0  616.54   22.80
  -2 -10   0  576.34   20.70
  -2 -10   0  595.24   21.40
   2 -10   0  554.34   21.60
  -2 -10   0  610.74   21.10
  -2 -10   0  612.94   22.10
   2 -10   0  508.25   18.30
   2  10   0  566.24   20.60
   2  10   0  615.54   22.00
   2  10   0  589.64   19.80
   2  10   0  581.54   18.20
   2  10   0  589.04   21.50
  -2  10   0  537.05   22.10
  -2  10   0  535.05   18.40
  -2  10   0  568.44   18.80
   2  10   0  590.94   23.30
   2  10   0  591.24   22.10
  -2  10   0  575.14   21.70
  -3 -10   0   24.60    3.90
  -3 -10   0   22.50    3.10
   3 -10   0   18.60    4.30
   3 -10   0   15.30    3.10
   3 -10   0   12.50    3.20
   3 -10   0   23.70    3.10
  -3 -10   0   19.50    3.60
   3 -10   0   15.80    3.80
  -3 -10   0   22.60    4.10
  -3 -10   0   20.00    3.50
  -3 -10   0   24.80    4.40
  -3  10   0   16.40    2.80
   3  10   0   26.30    5.20
  -3  10   0   16.80    4.00
   3  10   0   16.50    3.40
   3  10   0   19.40    4.00
   3  10   0   25.30    5.00
  -3  10   0   31.40    5.20
   3  10   0   19.60    3.80
  -3  10   0   24.90    3.10
   3  10   0   21.10    3.20
   4 -10   0 2739.93   81.89
  -4 -10   0 2731.43   80.69
   4 -10   0 2862.41   84.99
   4 -10   0 2750.02   81.29
  -4 -10   0 2869.81   84.49
  -4 -10   0 2757.02   81.19
  -4 -10   0 2688.13   82.89
  -4 -10   0 2818.72   83.99
   4 -10   0 2790.02   80.59
   4 -10   0 2727.53   81.39
  -4 -10   0 2844.12   80.19
  -4  10   0 2690.33   78.99
   4  10   0 2825.02   83.19
  -4  10   0 2883.71   85.09
  -4  10   0 2800.72   81.29
   4  10   0 2769.22   84.99
   4  10   0 2848.52   80.49
   4  10   0 2742.33   82.29
   4  10   0 2734.93   84.39
   4  10   0 2681.63   81.49
   4  10   0 2815.82   85.39
  -5 -10   0   70.79    7.00
  -5 -10   0   67.19    7.10
   5 -10   0   63.29    5.90
  -5 -10   0   63.19    4.80
   5 -10   0   65.99    5.50
   5 -10   0   70.59    6.00
  -5 -10   0   59.79    4.60
  -5 -10   0   68.09    4.80
  -5 -10   0   66.29    7.40
   5 -10   0   56.39    5.30
   5 -10   0   74.69    7.80
   5  10   0   77.39    7.90
   5  10   0   70.29    5.90
   5  10   0   56.79    7.60
  -5  10   0   62.19    4.60
  -5  10   0   66.59    6.00
   5  10   0   67.49    5.10
   5  10   0   62.79    6.40
   5  10   0   58.09    6.00
  -5  10   0   59.99    8.80
   6 -10   0  181.68    9.80
  -6 -10   0  189.58   10.60
   6 -10   0  205.28    9.30
  -6 -10   0  216.58   11.60
   6 -10   0  198.38   10.40
   6 -10   0  206.28    9.80
   6 -10   0  202.68   13.20
  -6 -10   0  202.68   11.80
  -6 -10   0  206.68   12.60
  -6 -10   0  198.58    9.00
   6  10   0  185.38   12.70
  -6  10   0  179.28   12.80
   6  10   0  201.88    9.10
   6  10   0  192.48   10.80
   6  10   0  183.98   13.80
  -6  10   0  189.08    9.00
   6  10   0  193.88   11.10
   6  10   0  215.78   16.10
  -6  10   0  179.68   10.80
   7 -10   0  496.55   19.90
   7 -10   0  486.75   18.00
  -7 -10   0  475.55   19.00
  -7 -10   0  469.15   19.30
  -7 -10   0  481.25   20.40
   7 -10   0  508.15   18.00
  -7 -10   0  473.85   21.70
   7 -10   0  451.15   17.80
   7 -10   0  465.75   23.10
   7 -10   0  483.45   18.50
   7  10   0  481.55   23.50
  -7  10   0  463.45   20.50
   7  10   0  473.95   16.90
  -7  10   0  469.45   17.70
   7  10   0  479.15   19.60
   7  10   0  462.65   22.50
   7  10   0  484.25   24.70
   7  10   0  478.95   19.60
  -8 -10   0   14.90    3.30
  -8 -10   0   14.60    3.40
   8 -10   0   12.50    3.10
   8 -10   0   18.90    3.70
   8 -10   0   17.00    3.80
   8 -10   0   11.90    3.00
   8 -10   0   17.60    5.90
  -8 -10   0   15.00    3.40
   8 -10   0    9.20    3.40
   8  10   0   10.50    5.00
   8  10   0    5.60    4.00
  -8  10   0   21.50    4.30
   8  10   0   10.80    3.20
   8  10   0   10.00    4.00
  -9 -10   0    5.50    2.80
   9 -10   0   14.90    4.10
   9 -10   0   10.90    4.40
   9 -10   0    9.40    4.20
  -9 -10   0    7.80    2.80
  -9 -10   0   14.50    4.20
   9  10   0   11.00    4.00
   9  10   0   17.30    4.60
   9  10   0    0.50    6.50
  10 -10   0  164.98   13.80
  10 -10   0  142.39   14.20
  10 -10   0  155.78   12.10
  10 -10   0  145.79   10.40
 -10 -10   0  137.19    9.30
  10  10   0  157.58   15.70
  10  10   0  144.59   10.30
  11 -10   0  267.27   15.00
  11 -10   0  238.18   17.40
  11 -10   0  244.78   19.00
  11 -10   0  207.08   12.90
  11 -10   0  250.27   16.30
  11  10   0  275.17   17.80
  11  10   0  224.28   13.70
  11  10   0  290.87   21.90
   0 -11   0    8.10    2.50
   0 -11   0    4.80    2.40
   0 -11   0    4.00    1.90
   0 -11   0    6.70    2.90
   0 -11   0    3.20    1.90
   0 -11   0    2.40    2.60
   0 -11   0    3.70    2.50
   0 -11   0    3.00    2.50
   0 -11   0    3.30    2.30
   0  11   0    5.70    2.50
   0  11   0    7.10    3.00
   0  11   0    5.70    2.10
  -1 -11   0  770.72   26.90
   1 -11   0  690.73   24.70
  -1 -11   0  750.22   23.50
   1 -11   0  701.83   25.50
   1 -11   0  687.43   25.20
   1 -11   0  714.83   26.30
   1 -11   0  738.23   26.20
  -1 -11   0  721.73   26.30
   1 -11   0  669.53   24.60
  -1 -11   0  740.33   25.30
  -1 -11   0  778.42   25.70
   1 -11   0  672.93   23.60
   1 -11   0  692.63   26.50
  -1 -11   0  721.83   25.50
  -1 -11   0  760.42   27.50
  -1 -11   0  783.42   26.40
  -1 -11   0  750.72   24.50
   1  11   0  746.43   25.80
   1  11   0  738.83   26.30
   1  11   0  741.33   26.00
  -1  11   0  713.03   23.30
  -1  11   0  703.23   25.80
   1  11   0  804.12   25.20
  -1  11   0  629.94   26.70
   1  11   0  772.82   28.30
  -1  11   0  673.63   23.90
  -2 -11   0  282.77   13.00
   2 -11   0  258.57   13.40
  -2 -11   0  279.37   11.50
  -2 -11   0  282.77   13.70
  -2 -11   0  270.77   12.80
   2 -11   0  251.27   12.00
   2 -11   0  265.67   13.00
   2 -11   0  246.68   13.20
   2 -11   0  246.88   12.70
  -2 -11   0  279.07   12.50
  -2 -11   0  266.57   13.00
  -2 -11   0  276.97   14.50
   2 -11   0  263.77   10.50
   2 -11   0  281.77   12.70
   2 -11   0  239.98   12.30
  -2 -11   0  269.87   14.00
  -2 -11   0  262.77   10.10
   2  11   0  282.57   12.60
   2  11   0  284.97   13.80
  -2  11   0  265.37   10.70
   2  11   0  287.97   13.20
   2  11   0  281.27   15.10
  -2  11   0  263.17   13.20
  -2  11   0  243.48   13.80
  -2  11   0  251.57   10.50
   2  11   0  288.87   13.60
   2  11   0  302.37   12.10
   3 -11   0  311.37   14.70
   3 -11   0  307.27   15.30
  -3 -11   0  322.17   15.80
   3 -11   0  321.37   12.20
  -3 -11   0  338.17   15.50
  -3 -11   0  338.87   13.00
   3 -11   0  304.17   14.00
  -3 -11   0  322.17   13.90
   3 -11   0  306.87   11.30
  -3 -11   0  319.97   14.90
  -3 -11   0  342.57   14.40
   3 -11   0  329.77   14.60
   3 -11   0  330.87   14.00
   3  11   0  329.27   16.90
  -3  11   0  322.17   12.60
   3  11   0  329.37   14.90
   3  11   0  336.97   14.40
  -3  11   0  327.07   11.30
  -3  11   0  309.17   15.60
   3  11   0  335.17   15.80
   3  11   0  328.97   13.20
  -3  11   0  344.37   15.60
   3  11   0  329.37   15.60
   4 -11   0    9.90    3.40
   4 -11   0   10.90    3.00
  -4 -11   0   16.20    2.90
  -4 -11   0   21.40    4.50
  -4 -11   0   12.30    2.80
   4 -11   0   11.30    2.30
  -4 -11   0   12.50    3.20
   4 -11   0    7.70    2.50
  -4 -11   0   12.30    3.10
   4 -11   0   11.20    3.00
  -4 -11   0   15.20    3.10
   4 -11   0   14.90    3.20
  -4  11   0   12.60    2.20
   4  11   0   13.10    3.90
  -4  11   0    7.90    2.20
   4  11   0   12.40    3.20
   4  11   0   13.10    3.50
   4  11   0   11.30    3.10
   4  11   0   15.90    2.80
  -4  11   0   12.70    3.10
  -5 -11   0   76.49    6.70
   5 -11   0   51.79    5.90
   5 -11   0   61.59    7.40
   5 -11   0   63.49    6.00
   5 -11   0   68.69    6.30
  -5 -11   0   63.19    4.90
  -5 -11   0   68.89    7.40
   5 -11   0   58.29    5.50
  -5 -11   0   63.29    5.50
  -5 -11   0   68.59    7.20
  -5 -11   0   68.59    5.10
   5 -11   0   56.39    5.20
  -5  11   0   63.79    7.60
  -5  11   0   57.49    5.90
   5  11   0   71.29    6.00
   5  11   0   86.89    8.60
  -5  11   0   53.69    4.40
   5  11   0   68.79    6.60
   5  11   0   67.39    5.30
   5  11   0   45.60    9.00
   5  11   0   69.59    6.70
   5  11   0   84.19    8.60
   6 -11   0   -0.20    2.40
   6 -11   0    3.10    2.50
   6 -11   0    6.20    2.60
   6 -11   0    0.10    1.80
  -6 -11   0   -0.30    2.30
  -6 -11   0    1.80    1.60
  -6 -11   0    2.90    2.60
  -6 -11   0    0.60    2.20
   6 -11   0    1.20    1.90
  -6 -11   0    3.10    2.10
   6 -11   0    1.20    1.60
  -6  11   0   -0.70    2.10
   6  11   0    0.40    2.90
   6  11   0   -1.90    1.90
   6  11   0    1.20    1.80
  -6  11   0    6.50    3.70
   6  11   0    1.50    2.10
   6  11   0    6.10    3.40
  -6  11   0    2.30    2.10
   6  11   0    3.60    3.00
   7 -11   0  235.48   11.80
   7 -11   0  213.18   15.00
  -7 -11   0  228.38   10.10
   7 -11   0  216.58   11.00
  -7 -11   0  218.68   13.90
  -7 -11   0  235.48   11.90
  -7 -11   0  228.38   12.20
   7 -11   0  221.68    9.60
  -7 -11   0  218.28   13.00
   7 -11   0  231.38   11.10
   7 -11   0  210.58   11.80
   7  11   0  240.08   15.20
  -7  11   0  220.18   10.60
  -7  11   0  215.08   12.50
   7  11   0  224.48   12.40
   7  11   0  218.78   16.10
   7  11   0  234.68   13.50
   7  11   0  230.08   14.50
   7  11   0  226.48   10.00
   8 -11   0   27.00    4.20
  -8 -11   0   20.60    3.90
   8 -11   0   28.60    7.20
  -8 -11   0   37.00    5.50
   8 -11   0   38.60    5.20
  -8 -11   0   25.10    4.30
   8 -11   0   26.50    4.40
   8 -11   0   27.00    5.90
  -8 -11   0   25.40    5.50
   8 -11   0   27.40    4.70
   8  11   0   34.20    7.20
  -8  11   0   25.50    5.20
   8  11   0   37.80    6.80
  -8  11   0   33.10    5.10
   8  11   0   26.50    4.40
   8  11   0   37.20    5.50
  -9 -11   0   52.69    7.00
   9 -11   0   51.49    9.20
   9 -11   0   56.79    7.00
   9 -11   0   64.99    7.90
  -9 -11   0   53.89    6.00
   9 -11   0   42.80    7.90
   9 -11   0   53.89    6.60
  -9 -11   0   53.49    7.70
  -9  11   0   60.69    6.80
   9  11   0   49.90    8.50
   9  11   0   61.69    8.90
   9  11   0   70.19    7.70
  10 -11   0  197.58   15.50
  10 -11   0  207.78   12.80
  10 -11   0  174.98   15.80
  10 -11   0  226.88   14.00
  10 -11   0  192.58   13.00
 -10 -11   0  208.08   11.90
  10  11   0  205.78   18.20
  10  11   0  218.38   13.30
  10  11   0  193.58   15.20
  11 -11   0   10.90    5.60
  11 -11   0   -2.30    3.00
  11 -11   0    1.70    3.90
  11 -11   0    5.90    3.60
  11 -11   0    5.90    3.60
  11  11   0   -2.10    3.10
  11  11   0   -2.10    4.10
  11  11   0   -6.60    3.20
   0 -12   0   14.70    3.60
   0 -12   0   13.70    3.70
   0 -12   0   16.40    4.10
   0 -12   0   15.80    3.30
   0 -12   0   14.60    2.80
   0 -12   0   16.40    3.60
   0 -12   0   15.20    3.00
   0 -12   0   15.30    3.00
   0  12   0   15.50    3.10
   0  12   0   15.30    4.00
   0  12   0   18.80    3.50
   1 -12   0    2.90    2.20
  -1 -12   0    2.00    2.10
   1 -12   0    0.70    1.80
   1 -12   0    0.80    2.30
  -1 -12   0    3.60    2.20
   1 -12   0    4.00    2.70
  -1 -12   0    6.20    3.00
  -1 -12   0    6.20    2.90
  -1 -12   0    3.60    2.10
   1 -12   0   -0.10    2.00
   1 -12   0    1.00    2.30
   1 -12   0   -0.60    2.10
   1 -12   0    9.50    3.30
  -1 -12   0    3.40    2.50
   1 -12   0    2.80    2.90
  -1 -12   0    3.90    2.70
  -1 -12   0    5.30    2.40
  -1 -12   0    3.00    2.40
  -1  12   0    2.50    3.20
  -1  12   0    3.40    1.60
   1  12   0    1.70    2.60
   1  12   0    4.80    2.60
   1  12   0    3.90    2.50
  -1  12   0    1.20    1.80
  -1  12   0    3.20    2.10
  -2 -12   0  342.97   14.10
  -2 -12   0  372.06   15.80
   2 -12   0  356.26   16.70
   2 -12   0  336.47   13.20
  -2 -12   0  386.56   15.70
  -2 -12   0  371.36   15.90
  -2 -12   0  366.66   13.00
   2 -12   0  344.87   15.40
  -2 -12   0  383.06   17.60
   2 -12   0  327.47   14.80
   2 -12   0  329.27   15.20
   2 -12   0  352.66   16.50
  -2 -12   0  351.96   16.40
  -2 -12   0  358.76   16.10
  -2 -12   0  371.36   23.50
   2  12   0  380.26   16.30
  -2  12   0  321.27   13.20
   2  12   0  385.96   14.90
   2  12   0  371.36   15.40
   2  12   0  369.56   18.50
  -2  12   0  345.77   13.20
   2  12   0  379.06   16.80
  -2  12   0  335.27   17.20
  -2  12   0  340.07   16.00
  -3 -12   0  145.29    9.50
  -3 -12   0  131.39    7.50
   3 -12   0  130.19    8.70
   3 -12   0  119.99    9.50
  -3 -12   0  126.49    8.40
   3 -12   0  128.59    6.80
   3 -12   0  129.09    9.30
  -3 -12   0  131.19    9.20
   3 -12   0  137.79    8.80
   3 -12   0  119.69    6.20
  -3 -12   0  133.09    9.40
   3 -12   0  126.19    8.50
   3 -12   0  120.79    9.00
  -3 -12   0  138.99   10.00
  -3 -12   0  137.79    9.00
   3  12   0  134.39   11.40
   3  12   0  130.19    8.80
  -3  12   0  133.09    6.10
   3  12   0  133.39    9.10
  -3  12   0  131.29    7.10
  -3  12   0  124.19   10.10
   3  12   0  153.08   10.30
  -3  12   0  139.59    6.30
  -3  12   0  137.89    9.50
   3  12   0  136.39    7.90
   3  12   0  137.49    9.70
   4 -12   0 1461.55   48.30
   4 -12   0 1466.35   46.10
  -4 -12   0 1481.75   45.20
   4 -12   0 1380.06   45.10
  -4 -12   0 1396.56   46.90
   4 -12   0 1430.46   46.00
  -4 -12   0 1447.16   43.70
  -4 -12   0 1408.66   46.40
  -4 -12   0 1425.16   47.20
  -4 -12   0 1376.86   44.30
   4 -12   0 1376.16   43.20
  -4 -12   0 1426.06   48.00
   4 -12   0 1409.56   45.00
   4  12   0 1452.35   49.30
  -4  12   0 1364.86   41.90
   4  12   0 1432.56   46.60
   4  12   0 1465.55   48.30
  -4  12   0 1455.85   44.20
   4  12   0 1448.96   44.10
  -4  12   0 1394.16   55.59
   4  12   0 1447.96   48.10
   4  12   0 1411.06   45.80
  -5 -12   0   32.00    5.30
   5 -12   0   34.40    4.40
   5 -12   0   26.90    4.00
  -5 -12   0   28.50    3.80
  -5 -12   0   32.70    5.40
   5 -12   0   39.20    5.60
  -5 -12   0   23.10    3.60
   5 -12   0   24.20    4.00
  -5 -12   0   21.00    3.80
   5 -12   0   41.00    6.80
  -5 -12   0   24.70    4.60
   5 -12   0   26.00    4.30
  -5 -12   0   33.20    4.50
   5  12   0   25.50    4.20
  -5  12   0   30.40    3.60
  -5  12   0   24.60    3.70
   5  12   0   27.40    4.50
   5  12   0   35.10    6.10
   5  12   0   28.80    3.80
   5  12   0   31.60    5.60
   5  12   0   25.60    5.00
   5  12   0   33.20    4.80
  -5  12   0   20.30    4.50
  -6 -12   0  529.05   23.10
   6 -12   0  519.35   19.70
   6 -12   0  530.15   19.70
   6 -12   0  524.15   20.50
   6 -12   0  519.85   19.70
   6 -12   0  517.65   20.20
  -6 -12   0  529.95   18.60
  -6 -12   0  507.95   21.50
   6 -12   0  523.25   23.90
  -6 -12   0  531.85   21.10
  -6 -12   0  520.85   22.70
   6  12   0  499.35   23.70
  -6  12   0  520.25   24.10
   6  12   0  537.55   21.70
   6  12   0  507.65   23.60
  -6  12   0  500.55   18.00
   6  12   0  521.05   18.80
   6  12   0  509.55   25.10
  -6  12   0  534.75   20.80
   6  12   0  526.65   24.30
   6  12   0  498.15   21.90
   7 -12   0  131.89    7.50
  -7 -12   0  119.79    9.10
  -7 -12   0  115.79    8.70
   7 -12   0  145.69    9.00
   7 -12   0  128.09    8.10
  -7 -12   0  114.49    9.70
   7 -12   0  105.89   11.10
   7 -12   0  137.39    9.20
  -7 -12   0  136.49    7.40
  -7 -12   0  133.79   10.70
   7 -12   0  147.89    9.40
   7  12   0  112.69   12.30
   7  12   0  118.89   11.50
  -7  12   0  132.49    7.90
   7  12   0  135.99   11.60
  -7  12   0  106.99   10.70
   7  12   0  124.99    7.20
   7  12   0  141.69    9.70
   7  12   0  113.79    9.30
  -7  12   0  113.79    9.10
   7  12   0  117.19   11.50
  -8 -12   0  785.62   28.50
   8 -12   0  711.83   32.90
  -8 -12   0  787.02   29.10
   8 -12   0  763.32   28.80
   8 -12   0  814.52   28.00
  -8 -12   0  764.42   31.50
   8 -12   0  819.02   33.40
   8 -12   0  809.12   27.80
   8 -12   0  798.52   27.10
   8  12   0  753.12   32.70
   8  12   0  758.32   35.50
   8  12   0  789.32   29.50
  -8  12   0  766.32   26.80
  -8  12   0  736.23   30.80
   9 -12   0  233.18   17.60
   9 -12   0  276.77   14.70
  -9 -12   0  240.68   12.90
   9 -12   0  244.28   13.40
  -9 -12   0  239.38   16.10
   9 -12   0  264.27   26.80
   9 -12   0  260.07   12.80
   9 -12   0  249.08   14.00
   9  12   0  281.37   18.10
  -9  12   0  276.67   13.10
   9  12   0  239.68   19.70
   9  12   0  238.88   14.00
  10 -12   0  100.89   10.10
  10 -12   0  104.19   12.40
  10 -12   0  114.59   13.20
 -10 -12   0   80.79   12.70
 -10 -12   0  101.89    8.10
 -10 -12   0  101.99   11.00
  10 -12   0  100.99    9.30
  10 -12   0   99.29    8.40
  10  12   0   80.09   12.10
  10  12   0   96.69    9.60
  11 -12   0    0.60    2.80
 -11 -12   0   -3.80    2.50
  11 -12   0   -3.00    4.40
  11 -12   0   -4.50    4.10
  11 -12   0   -5.00    2.60
  11  12   0    3.00    5.00
  11  12   0   -7.20    3.00
   0 -13   0    5.20    2.40
   0 -13   0    0.00    3.30
   0 -13   0    6.10    3.10
   0 -13   0    2.80    2.90
   0 -13   0    1.60    2.20
   0 -13   0    4.30    2.90
   0 -13   0    4.50    2.60
   0 -13   0    5.30    2.60
   0 -13   0    6.80    2.40
   0  13   0    2.90    2.30
   0  13   0    6.60    3.00
   0  13   0    8.20    4.80
  -1 -13   0  124.79    8.70
  -1 -13   0  127.79    8.60
   1 -13   0  117.39    7.50
  -1 -13   0  140.99    9.40
   1 -13   0  133.09    8.70
   1 -13   0  131.69   10.00
  -1 -13   0  119.99    9.20
   1 -13   0  136.09    9.10
  -1 -13   0  125.09    7.40
  -1 -13   0  138.09    9.90
   1 -13   0  139.59    9.80
   1 -13   0  127.49    9.90
   1 -13   0  119.89    8.60
   1 -13   0  113.99    8.10
   1 -13   0  137.69    9.10
  -1 -13   0  132.79   10.00
  -1 -13   0  132.29    8.00
  -1 -13   0  134.59   10.40
   1  13   0  139.99    9.50
   1  13   0  123.79    8.90
  -1  13   0  126.99    9.20
  -1  13   0  128.09   10.80
  -1  13   0  130.79    8.00
   1  13   0  139.19   11.30
  -1  13   0  121.79    7.00
   2 -13   0   10.40    3.10
  -2 -13   0    4.70    2.80
  -2 -13   0    7.50    3.20
   2 -13   0    8.00    3.20
   2 -13   0    7.60    2.20
  -2 -13   0   10.70    3.60
   2 -13   0    6.50    2.70
  -2 -13   0   10.10    3.20
   2 -13   0    3.00    2.60
  -2 -13   0    8.00    3.00
   2 -13   0    7.50    3.30
   2 -13   0    7.90    3.00
  -2 -13   0    8.30    3.20
   2 -13   0    5.60    2.60
  -2 -13   0   11.70    2.40
  -2 -13   0   11.20    2.90
  -2 -13   0    7.10    2.60
   2  13   0    6.60    2.50
  -2  13   0    5.50    1.80
   2  13   0    6.60    2.80
   2  13   0    7.40    2.70
   2  13   0    9.50    3.60
   2  13   0   16.20    4.20
  -2  13   0    6.50    2.70
  -2  13   0    6.50    3.50
   2  13   0    8.80    3.20
  -2  13   0    7.90    2.10
  -3 -13   0    1.30    2.10
   3 -13   0    0.90    2.00
  -3 -13   0    0.70    2.50
   3 -13   0   -0.10    2.00
   3 -13   0    0.00    3.00
   3 -13   0    0.20    2.20
   3 -13   0   -1.80    1.90
   3 -13   0   -0.30    1.40
   3 -13   0   -1.80    2.50
  -3 -13   0   -0.50    2.20
  -3 -13   0    0.10    1.10
  -3 -13   0   -0.30    1.80
   3 -13   0    1.70    2.40
  -3 -13   0   -2.80    1.80
  -3 -13   0    0.10    1.70
  -3  13   0    0.00    1.30
  -3  13   0   -0.70    1.30
   3  13   0   -0.70    2.10
   3  13   0    0.00    2.30
  -3  13   0    2.40    2.30
   3  13   0    3.40    2.20
  -3  13   0    0.50    1.20
  -3  13   0    1.30    2.10
   3  13   0   -1.20    2.80
   3  13   0    2.40    2.40
   3  13   0    3.10    2.10
   4 -13   0 1131.19   37.60
  -4 -13   0 1091.29   36.80
  -4 -13   0 1021.80   34.40
  -4 -13   0 1083.99   35.30
  -4 -13   0 1045.40   37.00
   4 -13   0 1065.29   36.20
   4 -13   0 1050.69   36.30
  -4 -13   0 1038.40   37.00
   4 -13   0 1032.30   37.90
   4 -13   0 1021.70   33.00
   4 -13   0 1016.60   35.20
  -4 -13   0 1095.79   38.50
  -4 -13   0 1055.69   33.70
   4 -13   0 1055.89   35.20
   4  13   0 1082.89   34.20
  -4  13   0 1041.40   37.90
   4  13   0 1037.30   35.80
   4  13   0 1028.80   39.20
  -4  13   0  982.10   31.50
   4  13   0 1034.60   36.50
   4  13   0 1057.39   37.90
  -4  13   0 1040.90   33.80
   5 -13   0   85.59    7.20
  -5 -13   0   72.59    7.90
   5 -13   0   86.19    8.90
   5 -13   0   82.09    7.30
   5 -13   0   81.79    6.10
   5 -13   0   79.09    7.60
  -5 -13   0   86.99    6.90
  -5 -13   0   74.29    7.90
  -5 -13   0   85.69    6.50
  -5 -13   0   89.89    8.00
   5 -13   0   76.69    7.30
  -5 -13   0   87.99    6.00
  -5 -13   0   72.99    7.20
  -5  13   0   74.49    8.40
   5  13   0   76.99   11.00
   5  13   0   98.09    9.40
   5  13   0   77.29    8.80
   5  13   0   89.19    6.50
   5  13   0   71.19    9.00
   5  13   0   70.39    6.30
  -5  13   0   80.49    5.00
   5  13   0   82.59    8.00
  -5  13   0   76.79    6.50
   6 -13   0    3.90    3.70
  -6 -13   0    7.10    2.20
   6 -13   0    8.20    2.40
  -6 -13   0    7.60    3.20
   6 -13   0    7.80    4.30
  -6 -13   0    3.00    2.40
  -6 -13   0   10.40    4.10
   6 -13   0    4.80    2.40
   6 -13   0    6.00    3.20
   6 -13   0    3.30    3.00
   6 -13   0    5.30    2.40
  -6 -13   0    8.10    2.60
   6  13   0    9.60    4.40
  -6  13   0    8.60    2.70
   6  13   0    4.10    2.50
   6  13   0   16.70    3.90
   6  13   0   11.90    3.60
  -6  13   0    4.70    2.40
   6  13   0    7.30    4.10
   6  13   0    3.60    3.70
  -6  13   0    8.80    3.30
   6  13   0    8.10    2.60
   7 -13   0   12.00    3.10
   7 -13   0   22.70    5.70
  -7 -13   0    9.80    2.40
   7 -13   0   10.90    3.80
  -7 -13   0   11.70    3.60
   7 -13   0   10.10    3.20
   7 -13   0   23.00    6.20
  -7 -13   0    9.00    3.10
   7 -13   0    9.90    3.00
   7 -13   0   13.70    3.40
   7 -13   0   15.70    3.60
  -7 -13   0   17.70    4.40
   7  13   0   13.30    2.70
   7  13   0    7.90    4.50
   7  13   0   11.80    4.00
  -7  13   0    5.40    3.00
   7  13   0    6.70    4.20
   7  13   0   10.90    3.50
   7  13   0   13.10    4.70
  -7  13   0   12.30    3.30
   7  13   0   14.20    3.60
  -7  13   0   15.00    5.30
   8 -13   0   30.30    5.00
   8 -13   0   36.40    5.70
   8 -13   0   26.90    5.00
  -8 -13   0   29.30    6.30
   8 -13   0   29.00    6.50
  -8 -13   0   26.50    5.10
   8 -13   0   40.80    6.70
   8 -13   0   31.90    5.00
  -8 -13   0   33.10    5.60
  -8 -13   0   30.90    5.20
  -8 -13   0   35.30    4.50
   8  13   0   30.90    6.50
   8  13   0   31.00    4.00
   8  13   0   30.00    5.30
  -8  13   0   20.90    4.60
   8  13   0   42.20    7.90
  -8  13   0   43.70    5.40
   8  13   0   39.80    7.40
   9 -13   0   14.50    4.50
  -9 -13   0   13.80    3.90
   9 -13   0    9.70    6.30
   9 -13   0   18.60    4.00
   9 -13   0    8.50    3.30
   9 -13   0   12.00    3.70
  -9 -13   0   14.40    3.80
   9 -13   0    7.10    4.50
   9  13   0    5.60    4.30
   9  13   0    2.50    4.60
   9  13   0    6.80    3.70
   9  13   0    6.20    4.10
  -9  13   0   10.60    3.60
  10 -13   0   27.50    7.60
 -10 -13   0   18.30    4.30
  10 -13   0   15.80    4.70
 -10 -13   0   23.20    5.00
  10 -13   0   21.70    5.20
  10 -13   0   23.50    7.70
  10 -13   0   29.60    5.10
  10  13   0   11.90    6.10
  10  13   0   21.90    5.70
  11 -13   0    4.00    3.20
  11 -13   0    6.20    4.60
  11 -13   0   -1.20    3.40
  11 -13   0    7.50    4.20
 -11 -13   0    1.20    3.80
  11 -13   0   15.60    6.80
  11  13   0    5.00    4.90
  11  13   0    7.60    5.20
  11  13   0    2.40    3.00
   0 -14   0 2759.42   86.19
   0 -14   0 2812.22   83.09
   0 -14   0 2717.83   85.29
   0 -14   0 2921.31   84.49
   0 -14   0 2759.52   83.89
   0 -14   0 2752.32   82.69
   0 -14   0 2700.13   82.19
   0 -14   0 2715.73   85.19
   0 -14   0 2982.70   85.19
   0  14   0 2804.12   83.39
   0  14   0 2839.72   87.79
   0  14   0 2789.22   84.89
  -1 -14   0 1463.65   46.10
   1 -14   0 1283.07   44.60
  -1 -14   0 1381.56   46.60
   1 -14   0 1349.27   46.40
  -1 -14   0 1463.75   44.10
  -1 -14   0 1495.85   45.60
  -1 -14   0 1399.06   42.70
  -1 -14   0 1422.16   47.60
  -1 -14   0 1464.25   45.00
   1 -14   0 1376.86   55.19
   1 -14   0 1296.57   42.80
  -1 -14   0 1394.26   45.20
   1 -14   0 1487.75   47.50
   1 -14   0 1334.47   46.60
   1 -14   0 1336.47   45.20
   1 -14   0 1314.57   44.30
  -1 -14   0 1410.06   46.50
   1 -14   0 1309.77   44.00
  -1  14   0 1323.27   42.30
   1  14   0 1410.16   46.10
  -1  14   0 1358.96   43.50
   1  14   0 1482.95   49.10
   1  14   0 1401.76   45.70
  -1  14   0 1304.97   47.70
  -1  14   0 1294.37   45.40
  -2 -14   0   58.59    6.50
  -2 -14   0   55.79    6.70
   2 -14   0   58.79    6.50
  -2 -14   0   63.39    7.80
  -2 -14   0   54.49    4.80
  -2 -14   0   42.70    6.10
  -2 -14   0   56.99    6.60
  -2 -14   0   61.69    6.40
   2 -14   0   51.49    7.00
   2 -14   0   45.70    6.90
  -2 -14   0   59.69    7.20
   2 -14   0   57.69    6.90
   2 -14   0   53.59    5.10
  -2 -14   0   51.59    5.30
   2 -14   0   56.09    6.40
   2  14   0   44.80    6.90
   2  14   0   51.29    6.00
   2  14   0   55.79    5.90
  -2  14   0   56.89    6.70
   2  14   0   62.79    7.20
   2  14   0   64.19    7.40
  -2  14   0   50.49    4.90
  -2  14   0   46.40    6.70
  -2  14   0   52.19    4.60
  -3 -14   0 1038.70   31.50
  -3 -14   0 1011.40   37.70
   3 -14   0 1047.70   36.30
  -3 -14   0 1051.39   37.00
   3 -14   0 1039.20   35.50
   3 -14   0 1051.69   36.30
  -3 -14   0 1052.79   37.00
   3 -14   0 1011.00   36.50
  -3 -14   0 1029.90   33.80
  -3 -14   0 1060.59   35.60
  -3 -14   0 1062.59   35.20
   3 -14   0 1057.49   37.40
   3 -14   0  980.60   35.10
   3 -14   0  982.90   31.90
  -3 -14   0  974.10   35.90
   3  14   0 1074.99   35.90
  -3  14   0  999.90   37.00
  -3  14   0 1014.10   32.90
  -3  14   0 1001.10   31.90
   3  14   0 1096.19   39.80
   3  14   0 1074.09   37.30
   3  14   0 1035.10   36.30
   3  14   0 1072.09   37.70
   4 -14   0   82.29    8.90
   4 -14   0   81.29    7.50
  -4 -14   0   81.69    6.90
  -4 -14   0   85.09    8.10
  -4 -14   0   94.29    8.10
   4 -14   0   68.49    7.30
   4 -14   0   97.79    9.10
  -4 -14   0   83.39    7.30
  -4 -14   0   80.99    6.20
   4 -14   0   92.69    7.60
   4 -14   0   85.39    5.90
   4 -14   0   90.99    8.30
  -4 -14   0   85.69    8.40
   4 -14   0   82.69    8.20
  -4  14   0   87.39    8.50
  -4  14   0   89.29    6.40
  -4  14   0   78.49    4.80
   4  14   0   87.89    8.80
   4  14   0   85.99    7.90
   4  14   0   82.59    9.80
   4  14   0   98.29    8.90
   4  14   0   83.89    9.10
   4  14   0   73.09   10.40
   5 -14   0    0.00    1.90
   5 -14   0    1.20    1.70
  -5 -14   0   -4.00    2.20
   5 -14   0    2.10    2.60
   5 -14   0    2.20    3.10
   5 -14   0   -0.80    1.90
   5 -14   0    1.00    2.50
   5 -14   0    2.30    2.80
  -5 -14   0    4.80    3.40
  -5 -14   0    3.50    1.80
   5 -14   0    1.50    2.10
  -5 -14   0    3.60    2.70
  -5 -14   0    5.10    2.20
  -5 -14   0    1.00    2.30
  -5 -14   0    1.50    2.30
   5  14   0    4.40    2.60
   5  14   0    1.90    2.90
  -5  14   0    0.70    2.00
  -5  14   0    1.20    2.70
   5  14   0   -4.60    2.80
   5  14   0    3.80    2.80
   5  14   0    1.30    2.40
   5  14   0    4.20    2.60
  -5  14   0   -0.10    1.50
  -6 -14   0    0.00    2.20
   6 -14   0    1.70    2.90
  -6 -14   0   -0.40    1.60
   6 -14   0   -0.80    3.50
  -6 -14   0   -0.40    1.40
   6 -14   0   -4.40    1.80
   6 -14   0    3.90    4.00
   6 -14   0   -2.00    2.50
  -6 -14   0    2.30    2.40
   6 -14   0   -0.60    2.70
  -6 -14   0   -2.90    2.60
  -6 -14   0   -2.50    1.80
   6 -14   0   -2.00    1.70
   6 -14   0   -0.50    1.90
   6  14   0    6.90    3.60
   6  14   0   -1.10    3.30
   6  14   0    2.30    3.40
  -6  14   0    3.00    2.80
   6  14   0   -1.40    2.60
   6  14   0    0.60    2.60
   6  14   0    2.00    2.30
  -6  14   0    0.00    1.90
  -6  14   0    1.80    2.00
  -7 -14   0   22.80    5.70
   7 -14   0   17.90    4.80
   7 -14   0   23.10    6.40
   7 -14   0   12.30    3.40
   7 -14   0   14.30    3.00
   7 -14   0   19.70    4.20
   7 -14   0   17.60    3.50
  -7 -14   0   13.20    3.50
   7 -14   0   24.10    6.60
  -7 -14   0   19.70    4.00
  -7 -14   0   18.50    3.20
  -7 -14   0   16.80    4.50
  -7  14   0   21.40    3.70
   7  14   0   11.00    3.90
  -7  14   0   15.90    5.00
   7  14   0   18.90    5.60
  -7  14   0   17.90    3.80
   7  14   0   16.20    5.20
   7  14   0   17.60    3.80
   7  14   0   14.90    4.20
   7  14   0   16.30    4.80
   8 -14   0    0.50    2.10
   8 -14   0   -1.50    2.30
   8 -14   0    4.00    4.20
  -8 -14   0    0.30    2.20
   8 -14   0    1.80    2.70
   8 -14   0   -0.70    2.50
   8 -14   0   -1.90    3.20
   8 -14   0    1.20    2.50
  -8 -14   0   -1.10    1.30
   8 -14   0    0.90    1.70
   8  14   0    1.00    6.10
  -8  14   0    3.60    2.30
   8  14   0    4.30    3.90
   8  14   0    1.50    3.80
  -9 -14   0  149.69   12.30
   9 -14   0  120.89   10.40
   9 -14   0  141.29   10.90
  -9 -14   0  136.09   10.50
   9 -14   0  134.49    9.70
   9 -14   0  160.68   14.40
   9 -14   0  143.39   10.60
   9 -14   0  146.49    9.80
   9 -14   0  126.49   13.90
  -9 -14   0  133.09   11.30
   9  14   0  151.98   14.20
  -9  14   0  151.18    9.20
   9  14   0  131.99   10.20
   9  14   0  169.38   16.40
   9  14   0  133.79   13.70
 -10 -14   0   -0.10    2.80
 -10 -14   0    1.00    2.80
  10 -14   0    4.00    2.90
  10 -14   0    1.10    2.40
  10 -14   0   -6.80    3.90
  10 -14   0    1.80    3.70
  10  14   0    1.40    4.70
  10  14   0   -6.00    3.50
   0 -15   0    1.20    2.20
   0 -15   0    1.80    2.70
   0 -15   0    5.10    2.20
   0 -15   0    6.30    2.60
   0 -15   0    1.50    2.70
   0 -15   0    2.20    2.40
   0 -15   0    5.90    2.80
   0 -15   0    3.30    3.00
   0 -15   0    1.20    2.90
   0  15   0    4.30    2.70
   0  15   0    1.50    2.40
   0  15   0    0.70    2.10
   1 -15   0  814.22   31.20
  -1 -15   0  799.92   28.10
   1 -15   0  795.42   28.60
   1 -15   0  772.22   29.00
  -1 -15   0  798.12   30.90
  -1 -15   0  825.72   30.80
   1 -15   0  791.32   30.80
  -1 -15   0  841.82   30.30
   1 -15   0  768.92   27.40
  -1 -15   0  839.72   31.90
  -1 -15   0  861.81   29.80
  -1 -15   0  786.82   27.00
   1 -15   0  768.82   28.40
   1 -15   0  811.32   29.90
  -1 -15   0  841.72   29.20
   1 -15   0  786.62   30.30
  -1 -15   0  801.92   29.50
   1 -15   0  798.92   29.40
  -1  15   0  783.02   32.10
   1  15   0  821.82   30.40
  -1  15   0  778.72   27.90
   1  15   0  857.01   29.90
   1  15   0  903.61   33.80
  -1  15   0  779.52   29.90
  -1  15   0  778.92   26.70
  -2 -15   0    1.30    1.60
   2 -15   0    0.80    2.70
   2 -15   0    1.10    2.60
  -2 -15   0    1.50    1.90
  -2 -15   0    2.20    2.70
   2 -15   0    2.00    2.20
  -2 -15   0   -0.20    2.20
  -2 -15   0    0.30    2.40
   2 -15   0   -0.50    2.40
   2 -15   0    0.10    2.40
   2 -15   0    1.80    2.60
   2 -15   0    1.90    1.70
   2 -15   0    0.90    2.20
  -2 -15   0    1.30    2.30
  -2 -15   0    1.50    2.50
  -2 -15   0   -0.80    1.30
  -2  15   0    1.60    2.60
   2  15   0   -0.60    1.80
  -2  15   0    2.10    1.60
   2  15   0    1.10    2.20
   2  15   0    1.20    2.90
  -2  15   0   -0.70    1.90
  -2  15   0    0.10    1.20
  -3 -15   0   11.90    3.70
   3 -15   0    4.00    2.60
   3 -15   0   10.50    3.90
   3 -15   0    7.30    2.10
   3 -15   0    8.80    2.70
  -3 -15   0   13.50    3.70
  -3 -15   0   10.30    2.60
  -3 -15   0   15.50    3.90
  -3 -15   0    9.70    3.30
   3 -15   0    8.00    3.00
  -3 -15   0    7.30    3.20
   3 -15   0   12.30    3.60
  -3 -15   0   13.90    2.20
  -3 -15   0   11.50    3.80
   3 -15   0    8.70    3.40
   3 -15   0    6.60    3.60
   3  15   0   11.50    3.60
   3  15   0   16.00    4.50
   3  15   0   10.70    3.00
  -3  15   0    9.20    3.40
   3  15   0    8.10    3.80
  -3  15   0   13.60    2.60
   3  15   0   10.00    2.60
  -3  15   0    9.80    3.90
  -3  15   0    7.60    2.30
  -4 -15   0  491.95   21.30
  -4 -15   0  484.35   19.70
   4 -15   0  487.25   20.80
  -4 -15   0  540.05   22.70
   4 -15   0  484.65   21.40
   4 -15   0  451.75   22.30
  -4 -15   0  492.35   22.90
   4 -15   0  471.65   21.20
  -4 -15   0  486.95   18.70
   4 -15   0  504.25   22.30
  -4 -15   0  516.65   20.80
   4 -15   0  479.65   20.30
   4 -15   0  493.05   20.70
  -4 -15   0  499.85   21.80
  -4  15   0  474.55   18.40
   4  15   0  498.45   24.30
   4  15   0  502.95   22.70
  -4  15   0  484.95   22.50
  -4  15   0  462.75   16.30
   4  15   0  500.15   22.60
   4  15   0  489.35   21.30
   4  15   0  508.25   20.90
   4  15   0  502.65   19.40
  -5 -15   0  315.07   14.40
   5 -15   0  324.97   13.40
  -5 -15   0  303.77   17.30
   5 -15   0  301.17   15.60
  -5 -15   0  340.37   14.00
  -5 -15   0  337.37   17.20
   5 -15   0  302.37   17.70
  -5 -15   0  344.57   15.40
  -5 -15   0  286.67   16.20
  -5 -15   0  305.07   16.10
   5 -15   0  329.97   16.00
   5 -15   0  319.67   16.30
   5 -15   0  325.47   15.10
   5 -15   0  324.27   17.70
  -5  15   0  306.77   17.40
   5  15   0  300.37   17.60
   5  15   0  301.47   18.50
   5  15   0  344.67   16.70
   5  15   0  345.77   16.30
  -5  15   0  314.37   14.30
   5  15   0  336.27   18.20
   5  15   0  342.67   14.60
  -5  15   0  312.87   12.00
   6 -15   0  177.08   10.60
  -6 -15   0  160.98    9.10
  -6 -15   0  159.88   10.90
   6 -15   0  160.38   12.70
  -6 -15   0  158.78    8.70
  -6 -15   0  149.99   11.60
   6 -15   0  155.98   10.50
  -6 -15   0  150.38    9.30
   6 -15   0  148.49   12.90
  -6 -15   0  167.78   12.70
   6 -15   0  146.09    8.80
   6 -15   0  155.18   11.10
   6 -15   0  159.08   10.10
  -6 -15   0  142.59   10.90
   6 -15   0  164.28   11.00
   6  15   0  159.38   13.00
   6  15   0  164.78   13.00
   6  15   0  157.88    9.20
   6  15   0  166.38   11.30
  -6  15   0  149.88    7.80
  -6  15   0  147.39    9.80
   6  15   0  161.78   11.30
   6  15   0  159.08   14.00
  -6  15   0  145.89   12.30
   7 -15   0   69.69    9.70
  -7 -15   0   64.39    8.50
   7 -15   0   77.99   10.70
  -7 -15   0   72.09    8.10
   7 -15   0   68.99    7.50
  -7 -15   0   72.19    8.50
  -7 -15   0   62.99    5.70
   7 -15   0   66.29    6.30
   7 -15   0   79.79    7.50
   7 -15   0   75.49    8.30
   7 -15   0   68.79    8.10
   7 -15   0   71.59    6.90
   7  15   0   72.59    9.50
   7  15   0   55.79    8.70
  -7  15   0   68.39    7.30
  -7  15   0   55.79    8.60
   7  15   0   74.09    8.10
   7  15   0   62.19    9.30
   7  15   0   57.49    5.90
  -7  15   0   69.19    5.80
   7  15   0   62.59    9.00
   8 -15   0    5.20    5.50
   8 -15   0   12.80    3.90
  -8 -15   0   10.60    2.60
  -8 -15   0    6.40    3.40
  -8 -15   0    3.50    2.60
   8 -15   0    1.80    2.40
   8 -15   0    9.30    4.30
  -8 -15   0   -0.80    3.60
   8 -15   0    9.60    3.50
   8 -15   0    2.90    2.20
   8  15   0    4.30    2.60
   8  15   0    2.90    3.90
   8  15   0    8.70    5.10
   8  15   0    9.90    5.00
  -8  15   0    7.80    3.00
   8  15   0   -0.10    2.70
  -8  15   0    8.20    3.00
   9 -15   0    5.50    4.40
  -9 -15   0    1.00    2.80
   9 -15   0    3.10    3.90
   9 -15   0    1.50    2.80
   9 -15   0    5.00    2.70
  -9 -15   0    1.20    3.80
  -9 -15   0    2.20    3.20
   9 -15   0    0.30    3.30
   9 -15   0    7.00    3.00
   9 -15   0    1.60    3.00
   9  15   0   -3.10    2.90
   9  15   0    0.30    3.70
  -9  15   0    1.80    2.80
  -9  15   0    4.40    2.90
   9  15   0   -0.80    3.10
   9  15   0    3.10    4.80
  10 -15   0    9.70    3.90
 -10 -15   0    8.10    3.60
 -10 -15   0    6.60    4.30
  10 -15   0    8.30    3.80
  10 -15   0    9.80    4.10
  10 -15   0   15.20    3.60
  10 -15   0   14.30    5.50
  10 -15   0   12.00    5.50
  10  15   0   -1.60    4.40
  10  15   0   12.90    4.90
  10  15   0    1.10    3.50
   0 -16   0    3.90    2.70
   0 -16   0    5.70    3.00
   0 -16   0    5.90    3.10
   0 -16   0    5.40    2.90
   0 -16   0    3.60    2.10
   0 -16   0    6.90    3.10
   0 -16   0    3.50    3.30
   0  16   0    3.90    2.30
   0  16   0    3.30    2.10
   0  16   0    0.10    3.10
   1 -16   0   57.39    8.00
  -1 -16   0   51.89    5.70
  -1 -16   0   44.60    6.40
  -1 -16   0   50.19    6.50
   1 -16   0   57.09    6.90
  -1 -16   0   54.39    6.50
   1 -16   0   58.59    7.00
   1 -16   0   54.89   10.90
   1 -16   0   42.20    5.50
  -1 -16   0   61.39    6.70
  -1 -16   0   63.09    7.30
  -1 -16   0   61.49    6.10
   1 -16   0   49.70    5.60
  -1 -16   0   52.99    6.80
   1 -16   0   56.59    7.70
   1 -16   0   54.39    6.40
  -1 -16   0   57.29    7.70
   1 -16   0   51.39    6.80
   1  16   0   41.70    7.30
  -1  16   0   46.30    6.40
  -1  16   0   36.90    6.30
  -1  16   0   52.19    5.10
  -1  16   0   48.40    5.80
   1  16   0   60.39    6.90
   1  16   0   53.29    6.60
  -2 -16   0  195.88   13.10
  -2 -16   0  200.38   12.20
  -2 -16   0  198.48   12.70
   2 -16   0  182.38   12.50
   2 -16   0  186.48   12.70
  -2 -16   0  202.28   11.70
  -2 -16   0  193.48   13.10
  -2 -16   0  180.18   10.30
   2 -16   0  177.68   11.40
   2 -16   0  164.68   11.10
   2 -16   0  189.48    9.70
   2 -16   0  180.58   10.90
   2 -16   0  180.58   11.70
  -2 -16   0  198.58   11.70
   2 -16   0  185.78   11.40
  -2 -16   0  197.68    9.30
   2 -16   0  184.98   12.80
  -2 -16   0  190.48   12.00
  -2  16   0  189.48    9.40
   2  16   0  208.98   12.70
  -2  16   0  182.38   12.00
  -2  16   0  179.28   13.70
  -2  16   0  179.18    9.80
   2  16   0  202.18   12.50
   2  16   0  220.98   15.00
  -3 -16   0    2.10    3.00
   3 -16   0    0.80    2.40
   3 -16   0   -1.70    1.30
   3 -16   0    3.30    2.60
   3 -16   0    2.20    3.00
  -3 -16   0    0.80    1.90
  -3 -16   0    2.20    2.00
   3 -16   0    1.00    2.00
   3 -16   0    2.90    2.40
  -3 -16   0    4.20    1.60
   3 -16   0    4.90    2.70
  -3 -16   0    3.40    2.60
   3 -16   0    5.70    3.10
  -3 -16   0    3.00    3.10
  -3 -16   0   -0.80    2.00
  -3 -16   0    2.10    2.60
  -3  16   0    1.20    3.40
   3  16   0    2.50    2.90
  -3  16   0    1.20    2.30
   3  16   0    7.50    3.80
   3  16   0    0.90    2.60
   3  16   0    3.60    2.50
  -3  16   0    2.00    1.50
  -3  16   0    1.40    1.60
  -4 -16   0   27.00    5.20
  -4 -16   0   25.00    3.90
   4 -16   0   27.70    4.70
   4 -16   0   23.00    4.60
  -4 -16   0   27.90    5.40
  -4 -16   0   23.50    5.00
   4 -16   0   19.50    4.00
  -4 -16   0   19.60    4.30
   4 -16   0   27.90    5.10
  -4 -16   0   29.20    4.90
   4 -16   0   18.20    4.50
   4 -16   0   17.30    4.40
   4 -16   0   19.40    4.80
  -4 -16   0   39.60    6.60
   4  16   0   22.80    4.40
   4  16   0   23.20    5.30
   4  16   0   30.30    4.70
  -4  16   0   27.90    3.40
  -4  16   0   24.90    5.50
   4  16   0   26.50    6.10
   4  16   0   19.70    4.70
  -4  16   0   22.90    3.70
  -5 -16   0    0.50    2.40
  -5 -16   0   -3.90    2.00
   5 -16   0   -2.80    3.40
   5 -16   0    1.00    2.80
  -5 -16   0   -1.80    1.80
   5 -16   0    3.10    3.40
   5 -16   0   -1.80    2.00
   5 -16   0   -0.90    2.30
   5 -16   0   -0.50    1.40
  -5 -16   0    4.00    2.40
  -5 -16   0    1.40    2.40
  -5 -16   0    1.20    2.50
  -5 -16   0   -2.70    2.00
   5 -16   0    2.40    3.30
   5  16   0   -0.40    2.30
  -5  16   0   -1.50    1.40
   5  16   0    2.10    2.80
   5  16   0   -1.10    2.30
  -5  16   0    0.80    2.70
   5  16   0   -0.20    3.20
  -5  16   0    3.70    1.80
   5  16   0    1.20    3.10
  -6 -16   0  299.87   14.00
  -6 -16   0  281.27   15.40
   6 -16   0  295.37   15.80
  -6 -16   0  299.27   17.00
  -6 -16   0  276.87   15.90
   6 -16   0  273.07   17.50
  -6 -16   0  291.67   13.20
   6 -16   0  279.67   14.30
  -6 -16   0  283.47   12.80
   6 -16   0  281.57   15.60
   6 -16   0  241.78   16.90
  -6 -16   0  279.77   17.20
   6 -16   0  291.97   12.80
   6 -16   0  305.87   15.20
   6 -16   0  273.47   14.60
   6  16   0  309.17   15.80
   6  16   0  282.17   13.50
  -6  16   0  275.17   11.40
   6  16   0  297.27   17.90
  -6  16   0  262.07   17.00
  -6  16   0  289.97   13.80
   6  16   0  276.77   17.40
   6  16   0  295.57   19.00
   7 -16   0  123.49    9.70
   7 -16   0  126.89   12.80
   7 -16   0  121.19    9.30
   7 -16   0  130.79    9.20
  -7 -16   0  107.19   10.60
  -7 -16   0  115.29   11.30
   7 -16   0  135.89   10.30
  -7 -16   0  117.49    7.60
   7 -16   0  103.19    7.90
   7 -16   0   99.39    9.70
   7 -16   0  112.29   12.40
   7  16   0  124.09    8.30
  -7  16   0  120.89    7.10
   7  16   0  122.09   13.30
  -7  16   0  109.79    9.00
  -7  16   0  100.59   11.10
   7  16   0  109.29   11.90
   7  16   0  114.69   12.20
   7  16   0  123.59   12.90
   7  16   0  130.19   10.40
   8 -16   0   45.80    6.70
  -8 -16   0   41.30    6.30
   8 -16   0   39.90    7.00
  -8 -16   0   43.30    5.20
   8 -16   0   40.70    7.70
   8 -16   0   37.70    5.30
  -8 -16   0   36.20    6.30
   8 -16   0   55.39    6.40
   8 -16   0   44.90    6.50
   8 -16   0   42.50    5.40
   8  16   0   52.99    9.40
  -8  16   0   51.69    5.40
   8  16   0   36.60    6.20
  -8  16   0   36.10    5.40
   8  16   0   53.49    9.00
   9 -16   0  288.27   19.60
   9 -16   0  257.67   15.10
  -9 -16   0  243.98   15.10
   9 -16   0  227.88   13.10
   9 -16   0  246.08   13.90
   9 -16   0  263.97   14.40
   9 -16   0  231.48   13.00
  -9 -16   0  252.17   15.40
  -9  16   0  250.67   12.20
   9  16   0  256.27   15.70
  -9  16   0  238.88   14.70
   9  16   0  271.27   18.70
   9  16   0  243.28   17.30
   9  16   0  254.47   20.00
  10 -16   0  126.39   13.90
  10 -16   0  109.59    8.80
  10 -16   0   94.69    9.30
  10 -16   0  125.89    9.80
  10 -16   0  111.89   13.70
  10 -16   0   95.29   10.30
 -10 -16   0  112.39   10.30
  10 -16   0  138.39   10.10
 -10 -16   0  123.89   11.60
  10  16   0  121.09   13.90
  10  16   0  150.48   16.70
  10  16   0   95.89   12.70
   0 -17   0    5.90    2.10
   0 -17   0    3.10    2.30
   0 -17   0    0.30    1.90
   0 -17   0    3.80    3.00
   0 -17   0    3.10    2.40
   0 -17   0    3.70    2.20
   0 -17   0    4.20    3.30
   0 -17   0    4.90    2.90
   0  17   0    8.10    4.20
   0  17   0    0.60    2.20
   0  17   0    3.80    2.30
   1 -17   0  152.58   10.30
   1 -17   0  177.08   11.50
  -1 -17   0  148.69   11.10
  -1 -17   0  136.19   11.00
  -1 -17   0  163.58    9.10
  -1 -17   0  154.08   11.00
   1 -17   0  155.78   10.80
   1 -17   0  149.69    9.80
  -1 -17   0  145.79   11.50
   1 -17   0  153.58   11.70
  -1 -17   0  147.49   11.50
  -1 -17   0  157.38   12.20
  -1 -17   0  157.38   10.80
   1 -17   0  143.59   11.40
   1 -17   0  158.08   12.10
   1 -17   0  148.59    9.40
   1 -17   0  148.89   10.50
  -1 -17   0  145.99    9.50
  -1  17   0  150.88    9.60
   1  17   0  152.58   11.00
  -1  17   0  152.28    8.60
  -1  17   0  144.39   10.70
   1  17   0  150.78   11.00
  -1  17   0  160.28   12.80
   1  17   0  155.98   13.50
  -2 -17   0   77.49    7.80
   2 -17   0   65.19    8.30
   2 -17   0   72.49    7.30
   2 -17   0   71.49    7.80
  -2 -17   0   75.59    7.50
  -2 -17   0   73.99    5.90
   2 -17   0   72.79    8.40
  -2 -17   0   72.39    8.90
  -2 -17   0   81.19    7.00
  -2 -17   0   77.69    8.30
   2 -17   0   77.09    7.80
   2 -17   0   79.19    8.10
   2 -17   0   80.69    8.00
  -2 -17   0   66.09    8.20
  -2 -17   0   90.09    8.80
   2 -17   0   67.69    8.60
   2  17   0   78.49    8.20
   2  17   0   77.19    8.40
  -2  17   0   77.39    6.80
  -2  17   0   70.19    5.80
  -2  17   0   70.39    7.90
   2  17   0   87.99   10.90
   3 -17   0   54.09    7.70
  -3 -17   0   61.69    7.00
   3 -17   0   53.49    6.90
  -3 -17   0   68.59    7.80
   3 -17   0   43.70    6.50
  -3 -17   0   55.79    7.30
   3 -17   0   56.19    8.30
   3 -17   0   60.99    5.30
   3 -17   0   66.79    7.70
  -3 -17   0   61.69    4.90
  -3 -17   0   56.69    8.10
   3 -17   0   41.50    6.40
   3 -17   0   44.50    6.10
  -3 -17   0   64.39    8.20
  -3 -17   0   62.89    8.00
  -3  17   0   44.20    7.40
  -3  17   0   60.29    5.50
   3  17   0   43.40    6.50
   3  17   0   51.59    8.50
   3  17   0   58.39    7.70
  -3  17   0   56.59    7.30
   3  17   0   49.40    6.60
  -3  17   0   58.59    5.30
  -4 -17   0   40.40    6.70
  -4 -17   0   48.70    6.90
  -4 -17   0   48.10    6.40
   4 -17   0   44.90    4.40
  -4 -17   0   34.40    5.60
   4 -17   0   33.00    6.00
   4 -17   0   54.19    7.20
   4 -17   0   49.00    6.30
   4 -17   0   31.40    5.40
   4 -17   0   44.30    7.10
   4 -17   0   41.50    6.60
  -4 -17   0   44.60    6.20
  -4 -17   0   40.80    6.40
  -4 -17   0   37.70    5.60
   4  17   0   40.30    6.00
   4  17   0   38.10    6.00
  -4  17   0   42.10    3.90
  -4  17   0   49.20    5.50
  -4  17   0   47.70    6.90
   4  17   0   58.29    9.00
   4  17   0   43.00    6.90
  -5 -17   0  435.96   25.10
   5 -17   0  482.85   21.90
  -5 -17   0  473.45   22.30
  -5 -17   0  494.95   22.70
   5 -17   0  448.36   20.10
   5 -17   0  475.05   21.20
   5 -17   0  422.66   22.90
   5 -17   0  461.25   21.40
  -5 -17   0  462.15   23.00
  -5 -17   0  475.75   19.40
   5 -17   0  498.45   23.50
  -5 -17   0  487.25   20.60
  -5 -17   0  499.35   22.10
   5 -17   0  483.55   21.00
  -5  17   0  472.55   23.20
   5  17   0  490.05   23.50
  -5  17   0  474.85   18.80
   5  17   0  484.65   25.30
   5  17   0  467.05   19.50
  -5  17   0  459.35   16.30
   5  17   0  483.35   21.40
   5  17   0  473.45   23.40
   6 -17   0   13.30    3.80
  -6 -17   0    6.40    3.60
  -6 -17   0   18.40    5.20
   6 -17   0   10.20    4.00
   6 -17   0    7.00    3.00
  -6 -17   0    3.30    3.30
  -6 -17   0    9.20    3.40
  -6 -17   0    8.30    3.70
   6 -17   0   10.80    4.10
  -6 -17   0   11.70    3.20
  -6 -17   0   11.40    2.80
   6 -17   0    9.50    2.70
   6 -17   0   11.10    4.50
   6 -17   0    6.20    4.10
   6 -17   0   10.10    4.60
  -6  17   0   10.50    2.60
   6  17   0   11.40    3.80
   6  17   0    8.00    3.30
   6  17   0   14.10    5.40
  -6  17   0    9.30    4.30
   6  17   0    8.60    4.50
   6  17   0    8.10    3.90
  -6  17   0    5.80    2.80
   7 -17   0  142.49   10.60
   7 -17   0  134.19   13.30
  -7 -17   0  143.79    8.70
  -7 -17   0  132.49   11.80
   7 -17   0  123.59    8.60
  -7 -17   0  148.99   12.40
   7 -17   0  144.69   10.20
   7 -17   0  144.59   11.50
   7 -17   0  129.59   10.20
   7 -17   0  161.28   14.30
   7 -17   0  142.09   11.10
   7  17   0  141.79   11.20
  -7  17   0  140.29    9.90
  -7  17   0  126.19   14.00
   7  17   0  146.99   13.20
   7  17   0  128.59   16.00
   7  17   0  133.79   14.00
   7  17   0  129.29   13.10
  -7  17   0  144.19    7.80
   8 -17   0   10.10    5.00
  -8 -17   0    5.00    2.50
   8 -17   0   -0.80    3.40
  -8 -17   0    3.60    3.60
   8 -17   0    4.70    2.50
   8 -17   0    5.20    3.10
  -8 -17   0    1.20    3.20
  -8 -17   0   -1.50    3.00
   8 -17   0    7.20    4.00
   8 -17   0    6.60    3.60
   8 -17   0    3.20    2.60
   8 -17   0    4.30    4.00
   8  17   0    5.70    4.40
  -8  17   0    4.50    3.20
   8  17   0    1.90    3.80
   8  17   0   -2.20    3.80
  -8  17   0   10.30    3.20
   8  17   0   -2.70    3.10
   9 -17   0  118.99    9.20
   9 -17   0  114.99    7.20
   9 -17   0  113.69   13.50
   9 -17   0  134.89   12.50
  -9 -17   0  105.09   11.30
  -9 -17   0  123.19   10.70
   9 -17   0  114.89    9.70
   9 -17   0  108.79    9.90
   9 -17   0  129.89   13.20
   9 -17   0  127.09   10.40
   9  17   0  132.89   15.00
   9  17   0  116.29   12.10
   9  17   0  125.49   13.30
  -9  17   0  112.19   10.30
   9  17   0  140.89   12.40
  -9  17   0  127.19    8.30
 -10 -17   0    5.60    3.20
  10 -17   0   -1.00    2.70
  10 -17   0   -8.30    3.40
  10 -17   0    4.80    5.30
 -10 -17   0   -4.20    3.40
  10 -17   0   -1.90    3.20
  10 -17   0    2.90    2.80
  10 -17   0   -2.70    4.20
  10 -17   0    5.50    2.70
  10  17   0   -6.40    3.20
  10  17   0    9.30    5.40
  10  17   0   -3.70    4.50
   0 -18   0   96.09    8.00
   0 -18   0   92.29    9.70
   0 -18   0  103.79    9.90
   0 -18   0  111.09    9.60
   0 -18   0   88.69    9.90
   0 -18   0  109.59    9.80
   0 -18   0  105.39    9.00
   0 -18   0   89.39    7.80
   0 -18   0  101.09    8.20
   0  18   0  113.99    9.70
   0  18   0   90.79    8.40
   0  18   0  109.09   11.60
   1 -18   0   28.10    4.90
   1 -18   0   28.70    4.50
   1 -18   0   21.60    4.50
  -1 -18   0   31.00    5.90
  -1 -18   0   38.20    5.50
  -1 -18   0   31.00    5.20
  -1 -18   0   35.40    5.70
   1 -18   0   27.70    5.60
  -1 -18   0   27.10    5.60
  -1 -18   0   32.30    5.40
   1 -18   0   23.00    4.20
   1 -18   0   28.30    5.20
   1 -18   0   21.20    4.20
   1 -18   0   25.50    5.50
   1 -18   0   26.00    5.30
  -1 -18   0   27.50    5.60
  -1 -18   0   40.40    5.30
   1  18   0   28.60    5.10
  -1  18   0   35.10    4.90
  -1  18   0   25.40    5.90
  -1  18   0   23.40    3.90
  -1  18   0   28.10    4.80
   1  18   0   26.80    5.10
   1  18   0   32.40    6.60
  -2 -18   0   -2.20    1.90
   2 -18   0    0.30    2.40
   2 -18   0    2.10    3.20
  -2 -18   0    3.20    2.50
   2 -18   0   -0.30    1.80
   2 -18   0    2.00    2.30
  -2 -18   0    1.00    2.90
  -2 -18   0   -1.00    3.20
   2 -18   0    3.50    3.50
  -2 -18   0    3.70    2.30
  -2 -18   0    0.20    2.20
   2 -18   0    3.80    2.40
  -2 -18   0    0.60    2.70
  -2 -18   0    2.30    2.90
   2 -18   0   -2.70    2.40
   2 -18   0    3.70    3.20
   2 -18   0    2.10    2.90
  -2 -18   0    1.40    2.40
   2  18   0   -2.00    3.30
   2  18   0   -0.70    2.30
   2  18   0    0.40    2.90
  -2  18   0    1.80    1.80
  -2  18   0    4.00    4.10
  -2  18   0    1.70    2.10
  -2  18   0    0.70    2.50
   3 -18   0  611.94   25.80
  -3 -18   0  629.94   25.50
  -3 -18   0  681.53   28.30
   3 -18   0  645.24   25.80
  -3 -18   0  668.03   26.80
  -3 -18   0  638.64   21.90
  -3 -18   0  625.84   24.20
  -3 -18   0  637.14   26.20
   3 -18   0  611.64   27.10
   3 -18   0  635.54   27.30
  -3 -18   0  691.73   29.20
   3 -18   0  642.24   26.50
   3 -18   0  643.74   28.20
   3 -18   0  604.64   22.30
  -3 -18   0  670.93   27.30
   3 -18   0  666.73   26.50
   3  18   0  702.13   28.10
  -3  18   0  608.94   22.60
  -3  18   0  597.84   22.70
   3  18   0  687.63   28.20
   3  18   0  676.73   30.80
  -3  18   0  604.84   27.10
  -3  18   0  610.34   29.00
  -4 -18   0  248.48   14.60
   4 -18   0  232.18   15.70
   4 -18   0  217.38   14.90
   4 -18   0  225.38   13.50
   4 -18   0  227.68   14.50
  -4 -18   0  249.48   15.30
  -4 -18   0  231.48   13.20
  -4 -18   0  229.68   13.90
  -4 -18   0  238.38   16.30
  -4 -18   0  228.68   11.90
   4 -18   0  236.58   14.80
   4 -18   0  210.78   13.50
  -4 -18   0  221.48   14.20
   4 -18   0  225.98   13.60
  -4  18   0  229.58   14.80
   4  18   0  232.08   15.30
  -4  18   0  219.58   11.30
   4  18   0  218.78   13.40
   4  18   0  268.87   17.80
  -4  18   0  215.08    9.40
   4  18   0  248.78   15.60
  -5 -18   0  218.88   14.20
  -5 -18   0  208.18   12.50
   5 -18   0  231.68   14.00
  -5 -18   0  240.28   16.00
  -5 -18   0  234.28   14.70
   5 -18   0  227.58   14.50
   5 -18   0  225.58   13.40
   5 -18   0  214.28   13.40
   5 -18   0  213.98   15.70
  -5 -18   0  222.68   11.70
  -5 -18   0  240.68   15.00
   5 -18   0  231.08   14.90
   5 -18   0  223.68   15.70
  -5 -18   0  231.48   13.60
  -5  18   0  219.28    9.40
   5  18   0  214.08   16.60
   5  18   0  254.47   14.30
   5  18   0  251.17   15.90
  -5  18   0  205.08   11.20
  -5  18   0  201.28   14.60
   5  18   0  211.48   15.40
   6 -18   0   48.40    6.10
   6 -18   0   60.89    9.00
   6 -18   0   38.90    6.50
   6 -18   0   47.90    8.50
   6 -18   0   48.10    8.60
  -6 -18   0   36.80    6.50
  -6 -18   0   46.30    7.20
   6 -18   0   38.10    6.30
  -6 -18   0   42.80    6.20
  -6 -18   0   52.79    5.70
   6 -18   0   60.39    7.90
   6 -18   0   43.80    6.40
  -6 -18   0   42.80    6.10
  -6  18   0   45.30    8.30
   6  18   0   61.89    9.20
   6  18   0   42.60    8.00
   6  18   0   62.09    9.80
   6  18   0   44.50    6.40
  -6  18   0   51.49    4.60
  -6  18   0   45.20    6.00
   7 -18   0    2.60    2.60
   7 -18   0    0.30    3.10
  -7 -18   0   -3.70    1.90
   7 -18   0   -4.90    2.70
  -7 -18   0    2.60    2.40
   7 -18   0    1.40    4.00
   7 -18   0    3.90    4.70
   7 -18   0   -1.20    2.60
  -7 -18   0   -1.90    1.80
   7 -18   0    1.00    2.10
   7 -18   0   -3.20    2.30
  -7 -18   0   -2.30    1.90
   7  18   0    0.10    3.60
  -7  18   0   -0.60    1.90
  -7  18   0   -1.10    3.60
   7  18   0    0.20    3.40
   7  18   0   -4.50    2.20
   7  18   0    7.00    5.00
   7  18   0   -3.40    1.80
  -7  18   0   -3.30    2.10
  -8 -18   0   18.20    3.50
   8 -18   0   14.10    3.70
  -8 -18   0   10.90    4.50
   8 -18   0   15.60    5.90
   8 -18   0   19.60    4.50
   8 -18   0   16.30    5.60
   8 -18   0   13.70    6.60
  -8 -18   0   23.80    5.70
   8 -18   0   19.10    4.60
   8 -18   0   16.70    4.80
   8 -18   0   16.20    4.90
   8  18   0   16.00    6.00
   8  18   0   10.40    5.40
  -8  18   0   16.80    4.40
  -8  18   0   17.80    3.40
   8  18   0   26.40    6.90
  -8  18   0   11.20    5.00
   8  18   0    9.50    3.90
   9 -18   0   78.29    8.20
   9 -18   0   57.39    6.50
   9 -18   0   65.09    8.60
   9 -18   0   58.09    9.70
  -9 -18   0   75.49    9.00
   9 -18   0   81.19    8.80
   9 -18   0   64.59    7.40
   9 -18   0   69.29    8.90
  -9 -18   0   64.29    8.80
  -9 -18   0   61.59    8.10
   9 -18   0   61.49   10.00
   9  18   0   77.69    9.60
  -9  18   0   81.79    6.60
  -9  18   0   62.99    8.70
   9  18   0   85.09   12.20
   9  18   0   61.79   10.00
  10 -18   0   -1.80    5.70
  10 -18   0    0.70    3.40
  10 -18   0   -2.20    2.50
 -10 -18   0   -5.60    3.40
  10 -18   0   -1.60    2.50
  10 -18   0   -5.60    3.10
 -10 -18   0   -7.10    3.80
  10 -18   0    4.40    5.10
  10  18   0    5.20    3.40
  10  18   0   -6.00    3.20
  10  18   0   -4.80    4.30
   0 -19   0    2.30    3.60
   0 -19   0    0.20    2.60
   0 -19   0    1.70    2.10
   0 -19   0    2.50    2.70
   0 -19   0    0.50    2.50
   0 -19   0    2.30    2.90
   0 -19   0    3.10    3.10
   0 -19   0    8.20    3.40
   0  19   0    4.00    3.30
   0  19   0    2.30    2.70
   0  19   0   -1.90    2.40
  -1 -19   0  227.08   12.70
   1 -19   0  211.98   14.80
  -1 -19   0  202.58   13.50
  -1 -19   0  226.78   13.40
  -1 -19   0  211.88   14.70
   1 -19   0  191.68   14.30
  -1 -19   0  192.78   14.00
  -1 -19   0  218.98   13.80
   1 -19   0  189.68   12.20
   1 -19   0  192.18   14.00
  -1 -19   0  201.38   11.70
  -1 -19   0  213.78   14.60
   1 -19   0  197.18   11.30
   1 -19   0  191.88   13.00
   1 -19   0  199.48   12.90
   1 -19   0  195.88   12.00
  -1 -19   0  211.28   11.40
   1 -19   0  202.28   13.20
  -1  19   0  204.88   16.10
   1  19   0  214.18   13.10
   1  19   0  206.98   16.40
   1  19   0  216.38   13.60
  -1  19   0  182.68   13.00
  -1  19   0  189.48   10.60
  -1  19   0  206.28   11.70
   2 -19   0   98.19   10.50
   2 -19   0  113.99    9.60
   2 -19   0   94.79    9.50
   2 -19   0  102.89    8.80
  -2 -19   0  119.09   10.80
   2 -19   0  121.59   11.30
   2 -19   0  128.49   10.50
  -2 -19   0  110.59    8.50
  -2 -19   0  102.39    7.30
  -2 -19   0   99.59   10.50
   2 -19   0  110.39    9.90
  -2 -19   0  118.49    9.90
   2 -19   0   93.49   10.30
  -2 -19   0  111.79    9.70
  -2 -19   0  110.49   10.50
  -2 -19   0  121.69   10.40
  -2 -19   0  116.09   11.50
   2 -19   0   99.69    8.00
   2  19   0  122.49   10.50
   2  19   0  103.89    9.80
  -2  19   0   86.49   11.40
   2  19   0  131.89   13.20
  -2  19   0  101.69    7.40
  -2  19   0   95.89    9.40
  -3 -19   0  180.38   12.70
   3 -19   0  155.28   11.70
  -3 -19   0  191.28   12.10
   3 -19   0  167.98   13.60
  -3 -19   0  181.38    9.10
   3 -19   0  176.98    9.60
   3 -19   0  166.58   11.90
  -3 -19   0  181.08   10.70
   3 -19   0  151.58   11.30
   3 -19   0  168.38   11.60
  -3 -19   0  178.38   12.20
   3 -19   0  172.98   13.10
  -3 -19   0  181.08   13.90
   3 -19   0  195.38   13.80
  -3 -19   0  169.48   12.50
   3 -19   0  185.28   13.10
  -3 -19   0  167.18   13.40
  -3  19   0  167.48   14.30
  -3  19   0  193.88   10.10
  -3  19   0  172.18    9.60
  -3  19   0  155.98   12.10
   3  19   0  198.78   16.30
   3  19   0  190.98   13.60
   3  19   0  179.18   12.90
   4 -19   0   31.70    6.80
   4 -19   0   44.30    6.70
  -4 -19   0   29.60    5.90
   4 -19   0   44.60    6.80
  -4 -19   0   46.20    5.90
  -4 -19   0   30.10    5.30
  -4 -19   0   43.60    7.50
  -4 -19   0   44.20    6.30
   4 -19   0   28.90    6.10
   4 -19   0   40.60    4.60
   4 -19   0   38.90    6.10
  -4 -19   0   45.30    7.10
   4 -19   0   30.70    5.00
   4 -19   0   35.10    7.00
  -4 -19   0   44.20    6.70
   4  19   0   55.69    8.30
   4  19   0   39.50    8.40
  -4  19   0   35.90    4.00
  -4  19   0   47.70    7.30
  -4  19   0   42.90    5.50
   4  19   0   42.80    6.30
   4  19   0   45.80    8.00
  -5 -19   0  524.15   22.40
  -5 -19   0  510.85   23.50
   5 -19   0  499.15   22.70
  -5 -19   0  490.75   21.20
   5 -19   0  509.65   24.60
  -5 -19   0  508.25   25.30
   5 -19   0  444.06   24.40
   5 -19   0  493.85   22.50
  -5 -19   0  504.05   23.70
   5 -19   0  502.45   22.60
  -5 -19   0  493.35   23.70
   5 -19   0  545.15   24.00
   5 -19   0  486.05   23.50
  -5 -19   0  496.45   20.20
   5  19   0  485.95   22.40
   5  19   0  525.75   28.10
   5  19   0  502.35   24.80
   5  19   0  541.15   25.80
  -5  19   0  479.85   19.60
  -5  19   0  471.85   17.10
  -6 -19   0  405.76   17.70
  -6 -19   0  423.56   21.80
  -6 -19   0  426.06   18.80
   6 -19   0  380.96   22.50
   6 -19   0  416.36   20.70
  -6 -19   0  408.66   17.20
  -6 -19   0  384.46   21.00
   6 -19   0  375.06   19.40
   6 -19   0  378.76   19.60
   6 -19   0  398.66   19.70
   6 -19   0  407.16   22.40
   6 -19   0  393.96   18.90
  -6 -19   0  378.36   22.00
  -6  19   0  375.26   17.20
   6  19   0  428.36   22.60
  -6  19   0  359.66   22.20
   6  19   0  390.66   24.20
  -6  19   0  377.56   14.50
   6  19   0  390.56   22.30
   6  19   0  433.66   20.40
   7 -19   0   75.99    7.00
   7 -19   0   68.89   11.40
   7 -19   0   78.19    9.20
  -7 -19   0   73.39    9.10
   7 -19   0   78.59    8.50
   7 -19   0   65.99    8.30
  -7 -19   0   63.99    6.50
   7 -19   0   66.19    8.20
  -7 -19   0   75.99    7.40
  -7 -19   0   71.59    9.20
   7 -19   0   57.99    8.80
  -7 -19   0   82.99    7.10
  -7  19   0   76.89    7.80
  -7  19   0   72.69    5.60
   7  19   0   62.29    8.50
   7  19   0   69.09   10.80
   7  19   0   93.29   12.70
   7  19   0   71.79   10.90
   7  19   0   75.99   10.30
  -8 -19   0  313.27   19.20
   8 -19   0  334.47   17.90
   8 -19   0  327.97   20.90
   8 -19   0  318.67   17.70
   8 -19   0  295.97   15.70
   8 -19   0  283.87   15.10
  -8 -19   0  334.87   19.80
   8 -19   0  252.87   18.90
  -8 -19   0  297.87   14.10
   8 -19   0  299.77   16.40
  -8  19   0  296.17   12.60
   8  19   0  270.67   19.30
   8  19   0  279.27   21.70
   8  19   0  298.87   20.50
   8  19   0  345.17   18.50
  -8  19   0  280.77   15.60
   9 -19   0    1.70    2.40
   9 -19   0    1.50    3.30
   9 -19   0   -4.10    3.20
   9 -19   0    4.90    4.90
  -9 -19   0   -0.10    3.10
   9 -19   0    0.70    3.90
   9 -19   0    2.10    5.10
  -9 -19   0   -7.90    3.20
   9 -19   0   -1.60    3.70
   9  19   0   -6.00    3.30
   9  19   0   -1.20    5.20
  -9  19   0   -2.10    2.90
   9  19   0   -0.20    4.20
  -9  19   0    3.80    2.70
   0 -20   0  350.66   19.70
   0 -20   0  364.96   16.90
   0 -20   0  355.86   16.50
   0 -20   0  328.87   18.00
   0 -20   0  331.57   16.50
   0 -20   0  341.67   18.20
   0 -20   0  388.36   20.50
   0 -20   0  358.56   17.80
   0 -20   0  321.27   18.40
   0  20   0  337.37   18.50
   0  20   0  351.46   17.40
   0  20   0  320.77   20.60
  -1 -20   0  194.18   12.10
  -1 -20   0  179.48   14.50
   1 -20   0  168.98   13.40
  -1 -20   0  166.28   10.90
   1 -20   0  175.78   11.70
   1 -20   0  171.88   13.60
   1 -20   0  180.68   12.70
  -1 -20   0  184.08   13.10
   1 -20   0  179.48   11.20
  -1 -20   0  171.08   10.20
  -1 -20   0  167.68   13.50
   1 -20   0  181.88   12.80
   1 -20   0  149.29   11.60
  -1 -20   0  191.88   12.50
  -1 -20   0  168.58   13.70
   1 -20   0  163.18   13.40
  -1 -20   0  170.28   12.60
   1 -20   0  167.28   10.70
   1  20   0  177.08   12.40
  -1  20   0  163.18   10.90
  -1  20   0  155.58    9.60
  -1  20   0  160.78   14.80
   1  20   0  155.08   12.20
   1  20   0  181.78   15.90
  -1  20   0  156.68   12.60
  -2 -20   0   91.19   10.60
   2 -20   0   79.19   10.40
  -2 -20   0   87.49    9.00
   2 -20   0   95.99    9.10
  -2 -20   0   90.39    8.70
   2 -20   0   90.39    7.70
  -2 -20   0   94.79    9.70
   2 -20   0   97.39    9.70
   2 -20   0   80.39    9.80
   2 -20   0   93.39    9.60
  -2 -20   0   89.29    8.00
  -2 -20   0  111.29   13.20
  -2 -20   0   95.69   10.40
   2 -20   0   75.59    8.10
  -2 -20   0   82.69    8.40
  -2 -20   0   84.99    9.80
   2 -20   0   89.99   10.10
   2 -20   0  104.59    9.70
  -2  20   0   88.89    9.40
   2  20   0  113.19   13.10
  -2  20   0   94.49    7.30
  -2  20   0   90.89    7.70
   2  20   0   89.29    9.80
   2  20   0  104.19   10.20
   3 -20   0  187.08   14.70
   3 -20   0  211.58   13.70
  -3 -20   0  207.48   10.10
  -3 -20   0  193.18   14.50
  -3 -20   0  209.38   13.50
   3 -20   0  193.18   14.40
   3 -20   0  191.08   14.50
   3 -20   0  189.78   12.80
  -3 -20   0  196.28   14.90
  -3 -20   0  205.38   12.60
   3 -20   0  182.18   13.60
   3 -20   0  184.48   12.80
  -3 -20   0  218.48   14.20
  -3 -20   0  202.48   13.80
   3 -20   0  182.48   10.20
  -3 -20   0  208.58   11.70
   3 -20   0  188.08   12.50
  -3  20   0  160.68   12.60
  -3  20   0  181.58   10.50
   3  20   0  219.98   14.70
   3  20   0  197.68   14.10
  -3  20   0  178.18   10.30
   3  20   0  229.98   17.90
  -3  20   0  173.98   15.20
   4 -20   0  652.83   29.20
   4 -20   0  694.53   28.10
  -4 -20   0  657.23   25.70
  -4 -20   0  710.83   30.30
   4 -20   0  683.63   29.20
  -4 -20   0  662.23   30.70
   4 -20   0  683.63   23.30
   4 -20   0  659.63   29.10
  -4 -20   0  698.93   29.30
   4 -20   0  651.13   27.60
   4 -20   0  704.83   28.00
  -4 -20   0  691.33   27.20
  -4 -20   0  706.73   28.20
  -4 -20   0  690.13   29.20
   4 -20   0  629.74   30.20
   4  20   0  717.63   30.60
   4  20   0  677.13   33.30
  -4  20   0  635.84   24.30
  -4  20   0  645.54   23.00
  -4  20   0  620.04   29.20
  -4  20   0  659.13   22.10
   4  20   0  704.83   30.30
  -5 -20   0  303.37   22.70
   5 -20   0  279.07   17.50
   5 -20   0  281.27   17.00
   5 -20   0  285.87   15.70
  -5 -20   0  258.47   16.70
   5 -20   0  282.07   16.50
  -5 -20   0  278.07   14.90
  -5 -20   0  270.17   15.70
   5 -20   0  241.38   17.90
  -5 -20   0  264.77   13.40
   5 -20   0  266.87   15.60
  -5 -20   0  272.47   16.30
   5 -20   0  252.67   15.50
  -5 -20   0  266.67   17.80
  -5  20   0  240.88   16.90
   5  20   0  272.27   17.50
   5  20   0  263.67   15.60
   5  20   0  267.37   17.60
  -5  20   0  236.38   12.80
   5  20   0  274.87   20.30
  -5  20   0  257.27   10.70
  -6 -20   0   22.50    4.90
  -6 -20   0   24.70    4.10
   6 -20   0   27.20    6.80
   6 -20   0   23.50    5.90
   6 -20   0   26.50    5.20
   6 -20   0   34.00    5.90
  -6 -20   0   25.80    4.80
   6 -20   0   26.90    5.30
   6 -20   0   36.70    9.60
  -6 -20   0   30.00    5.30
  -6 -20   0   33.90    7.00
   6 -20   0   31.50    7.10
  -6 -20   0   23.40    5.20
   6  20   0   34.60    5.80
  -6  20   0   30.10    7.40
   6  20   0   29.30    9.30
  -6  20   0   27.10    3.80
   6  20   0   27.10    6.90
   6  20   0   29.60    6.70
   7 -20   0  242.18   15.10
   7 -20   0  225.78   14.10
  -7 -20   0  247.68   13.20
   7 -20   0  244.08   15.50
   7 -20   0  223.38   15.10
  -7 -20   0  273.17   15.10
  -7 -20   0  255.27   16.60
   7 -20   0  262.27   17.70
   7 -20   0  239.88   14.70
   7 -20   0  210.28   17.40
  -7 -20   0  245.28   12.70
  -7 -20   0  208.38   16.20
   7  20   0  258.57   18.10
  -7  20   0  229.08   10.40
   7  20   0  269.67   20.00
   7  20   0  241.28   18.10
   7  20   0  241.18   17.70
  -7  20   0  234.28   13.20
   7  20   0  234.78   19.00
   8 -20   0   52.09    9.30
   8 -20   0   68.99    8.50
  -8 -20   0   79.19    7.10
   8 -20   0   83.29    9.80
   8 -20   0   63.59    8.20
   8 -20   0   83.09    9.40
   8 -20   0   97.29    9.70
  -8 -20   0   50.39    8.60
   8 -20   0   67.49   10.00
   8  20   0   71.29    8.80
   8  20   0   93.99   12.00
   8  20   0   51.09   11.40
  -8  20   0   83.09    6.10
   8  20   0   76.79   11.70
   9 -20   0   23.90    5.20
   9 -20   0   28.80    8.40
   9 -20   0   29.80    7.00
   9 -20   0   24.00    4.70
   9 -20   0   38.10    5.50
  -9 -20   0   30.50    4.60
  -9 -20   0   31.10    5.90
  -9 -20   0   16.50    5.50
   9 -20   0   14.30    6.00
   9 -20   0   25.20    7.90
   9  20   0   32.40    9.00
   9  20   0   43.30    9.40
  -9  20   0   38.30    5.10
   0 -21   0    2.70    3.20
   0 -21   0    4.60    2.40
   0 -21   0    4.60    2.90
   0 -21   0    2.20    2.80
   0 -21   0    1.90    3.30
   0 -21   0    3.50    3.90
   0 -21   0    2.60    3.90
   0 -21   0    3.10    3.70
   0 -21   0    1.60    3.00
   0  21   0   -2.10    3.10
   0  21   0    3.60    2.80
   0  21   0    1.90    2.60
  -1 -21   0  595.74   25.10
   1 -21   0  556.24   24.70
  -1 -21   0  570.74   22.50
   1 -21   0  554.64   23.10
   1 -21   0  577.04   27.40
  -1 -21   0  578.84   25.70
  -1 -21   0  566.54   27.40
  -1 -21   0  581.14   26.10
   1 -21   0  571.04   25.60
  -1 -21   0  553.54   26.90
   1 -21   0  579.04   25.60
   1 -21   0  551.34   23.70
  -1 -21   0  590.64   27.10
   1 -21   0  542.45   23.80
   1 -21   0  516.75   26.50
  -1 -21   0  626.64   24.80
  -1 -21   0  563.84   23.60
   1 -21   0  533.35   26.40
  -1  21   0  548.15   23.50
  -1  21   0  573.44   29.30
   1  21   0  597.44   30.30
   1  21   0  594.04   26.50
  -1  21   0  572.94   22.20
   1  21   0  563.64   25.00
  -1  21   0  562.74   25.90
   2 -21   0  108.19   10.20
   2 -21   0   88.99    9.50
  -2 -21   0  119.89   11.50
  -2 -21   0  115.59    9.90
  -2 -21   0  120.19   11.60
   2 -21   0  110.09    9.50
  -2 -21   0  100.99    8.40
   2 -21   0  101.69   10.90
   2 -21   0  108.69   10.80
  -2 -21   0  104.29   11.60
   2 -21   0  102.39   11.60
   2 -21   0   97.69    8.00
   2 -21   0  103.39   10.20
   2 -21   0   88.69   10.60
  -2 -21   0  115.49   11.60
  -2 -21   0  121.19   10.10
  -2 -21   0  110.69   10.80
  -2 -21   0  105.69    8.30
   2  21   0  103.59   10.60
  -2  21   0  105.79    7.80
  -2  21   0  105.39    8.60
  -2  21   0   93.59   10.00
   2  21   0  128.39   14.50
  -2  21   0  103.79   12.10
   2  21   0  107.19   10.60
   3 -21   0    5.60    2.90
  -3 -21   0    3.30    2.40
   3 -21   0    1.70    3.50
  -3 -21   0    8.90    4.40
   3 -21   0    7.70    4.10
   3 -21   0    3.50    2.20
  -3 -21   0    2.90    2.80
  -3 -21   0    3.70    2.40
  -3 -21   0    5.40    3.50
   3 -21   0   10.60    4.90
   3 -21   0    7.30    4.00
  -3 -21   0   -3.20    3.60
   3 -21   0    9.40    4.50
  -3 -21   0    7.70    3.90
   3 -21   0   11.50    4.40
   3 -21   0    7.00    4.30
  -3 -21   0    3.00    3.00
   3  21   0    1.20    2.50
  -3  21   0    1.80    2.10
   3  21   0    6.60    5.00
   3  21   0    9.90    4.20
  -3  21   0    9.70    4.10
  -4 -21   0 1007.10   37.30
   4 -21   0  983.20   38.30
  -4 -21   0  977.80   40.40
   4 -21   0  959.20   36.50
  -4 -21   0 1054.29   36.70
   4 -21   0 1000.50   37.40
   4 -21   0 1005.20   39.00
   4 -21   0  950.50   38.50
  -4 -21   0 1005.60   38.30
   4 -21   0  969.70   36.80
  -4 -21   0  992.30   38.30
  -4 -21   0  990.30   39.60
   4 -21   0 1015.60   32.00
  -4 -21   0  952.50   34.60
   4 -21   0  970.10   37.00
  -4  21   0  903.41   32.90
  -4  21   0  949.01   30.60
   4  21   0 1036.60   44.10
  -4  21   0  942.01   31.60
  -4  21   0  883.91   38.40
   4  21   0  919.91   38.60
   4  21   0  983.40   39.30
  -5 -21   0    0.00    3.30
  -5 -21   0    4.40    2.20
   5 -21   0    3.90    3.40
   5 -21   0    5.30    3.90
   5 -21   0   16.20    6.60
  -5 -21   0    6.60    4.30
   5 -21   0    6.00    4.90
   5 -21   0    1.30    2.70
  -5 -21   0    5.00    3.40
   5 -21   0    2.30    4.20
  -5 -21   0    9.70    4.30
   5 -21   0    4.70    3.40
  -5 -21   0    5.40    4.20
  -5  21   0   -5.10    5.70
   5  21   0    5.50    3.50
   5  21   0    4.80    5.00
  -5  21   0    5.50    2.70
   5  21   0    2.90    3.60
   5  21   0    5.90    4.50
  -5  21   0    9.00    2.30
  -6 -21   0  525.65   27.50
  -6 -21   0  520.15   23.10
  -6 -21   0  520.75   26.00
  -6 -21   0  511.25   24.80
  -6 -21   0  525.15   21.30
  -6 -21   0  529.15   22.10
   6 -21   0  491.35   23.20
   6 -21   0  501.25   23.60
   6 -21   0  531.05   24.50
   6 -21   0  537.75   25.50
   6 -21   0  508.65   24.40
   6 -21   0  553.04   27.20
   6  21   0  594.94   29.50
   6  21   0  520.15   29.00
   6  21   0  524.05   26.80
   6  21   0  536.65   27.60
  -6  21   0  501.75   18.00
  -7 -21   0   23.60    5.70
  -7 -21   0   24.20    4.40
   7 -21   0   25.10    6.40
   7 -21   0   20.30    6.80
   7 -21   0   35.90    6.90
   7 -21   0   21.50    5.20
   7 -21   0   14.80    4.50
  -7 -21   0   13.10    3.10
  -7 -21   0   19.70    4.60
   7 -21   0   16.80    6.00
   7 -21   0   21.60    5.30
  -7  21   0   29.70    4.10
   7  21   0   22.30    6.50
   7  21   0   16.80    5.80
   7  21   0   27.70    7.90
   7  21   0   25.60    6.40
   7  21   0   27.50    5.70
   8 -21   0   -3.50    2.80
   8 -21   0   -4.40    3.00
   8 -21   0   -5.40    3.60
   8 -21   0   -1.10    2.90
  -8 -21   0   -5.60    2.70
   8 -21   0   -1.80    4.30
  -8 -21   0    0.60    2.30
   8 -21   0    4.00    5.60
   8 -21   0   -4.20    4.70
   8  21   0   -5.00    3.10
   8  21   0   -2.80    3.90
  -8  21   0    1.80    1.90
   8  21   0   -3.10    4.40
   9 -21   0   26.00    6.80
   9 -21   0   30.50    6.60
   9 -21   0   22.80    5.60
  -9 -21   0   36.70    4.60
   9 -21   0   34.90    6.40
   9 -21   0   26.50    8.50
  -9  21   0   39.30    5.00
   9  21   0   32.70    8.90
   9  21   0   34.20    8.10
   0 -22   0  648.54   27.00
   0 -22   0  786.02   40.80
   0 -22   0  673.03   31.00
   0 -22   0  699.93   31.50
   0 -22   0  660.23   26.70
   0 -22   0  756.22   29.30
   0 -22   0  652.73   28.90
   0 -22   0  627.94   30.50
   0  22   0  674.53   33.50
   0  22   0  643.64   27.40
   0  22   0  654.83   29.40
  -1 -22   0  215.28   14.70
   1 -22   0  174.28   14.50
   1 -22   0  173.18   11.60
  -1 -22   0  193.78   11.60
  -1 -22   0  204.78   12.30
  -1 -22   0  181.48   14.90
   1 -22   0  182.48   13.50
   1 -22   0  182.68   13.90
   1 -22   0  163.18   12.00
  -1 -22   0  198.38   12.90
  -1 -22   0  169.98   14.40
   1 -22   0  164.68   12.90
   1 -22   0  184.18   14.70
  -1 -22   0  187.68   14.10
   1 -22   0  182.98   14.80
  -1 -22   0  201.28   15.30
  -1 -22   0  194.58   13.00
   1 -22   0  165.18   11.70
  -1  22   0  166.58   15.70
   1  22   0  200.38   13.40
  -1  22   0  148.79   12.50
  -1  22   0  176.58   16.70
   1  22   0  184.98   14.00
   1  22   0  182.88   16.80
  -1  22   0  185.48   12.20
   2 -22   0   11.20    4.60
   2 -22   0   18.30    5.00
  -2 -22   0   23.50    5.60
  -2 -22   0   22.40    4.40
  -2 -22   0   24.50    5.00
  -2 -22   0   27.80    6.10
  -2 -22   0   17.90    5.40
   2 -22   0   22.50    5.40
   2 -22   0   12.50    5.00
   2 -22   0   21.20    5.10
  -2 -22   0   19.80    5.00
  -2 -22   0   16.60    4.20
   2 -22   0   19.70    4.10
   2 -22   0   11.60    4.70
   2 -22   0    9.00    4.80
  -2 -22   0   22.30    4.90
   2 -22   0   17.90    4.70
  -2 -22   0   25.00    5.90
  -2  22   0   16.90    3.50
   2  22   0   21.50    6.70
  -2  22   0    9.20    6.10
   2  22   0   19.20    4.90
   2  22   0   14.80    4.90
  -2  22   0   23.60    4.60
  -3 -22   0  575.64   25.70
  -3 -22   0  549.65   24.90
   3 -22   0  480.75   23.90
  -3 -22   0  515.25   26.70
   3 -22   0  441.46   22.40
   3 -22   0  545.15   24.50
   3 -22   0  537.15   25.90
  -3 -22   0  546.05   23.50
   3 -22   0  495.65   25.50
   3 -22   0  486.75   23.90
  -3 -22   0  502.35   21.80
   3 -22   0  484.65   23.40
   3 -22   0  459.15   25.60
  -3 -22   0  539.95   19.90
  -3 -22   0  531.25   26.50
   3 -22   0  497.55   20.20
  -3 -22   0  523.95   24.20
  -3  22   0  472.35   20.00
   3  22   0  576.84   26.20
   3  22   0  572.74   26.10
  -3  22   0  534.05   20.70
  -3  22   0  440.06   24.00
   3  22   0  560.64   30.10
   4 -22   0   -2.80    2.70
  -4 -22   0    0.00    2.40
   4 -22   0   -3.40    4.50
   4 -22   0   -2.40    3.10
  -4 -22   0    4.40    2.70
   4 -22   0   -6.30    2.90
  -4 -22   0    1.60    3.80
  -4 -22   0   -1.30    2.60
  -4 -22   0   11.60    4.40
  -4 -22   0    2.90    2.90
   4 -22   0   -0.20    3.50
  -4 -22   0    2.60    3.40
  -4 -22   0    0.70    2.00
   4 -22   0   -3.20    2.50
   4 -22   0    7.10    4.20
   4 -22   0    0.30    3.10
   4 -22   0    3.70    2.40
  -4  22   0    3.90    1.90
  -4  22   0    1.50    1.90
  -4  22   0    4.80    2.10
   4  22   0    1.80    4.30
   4  22   0    1.90    2.80
   4  22   0    5.00    3.30
  -4  22   0    8.30    4.20
  -5 -22   0   19.70    4.40
  -5 -22   0   25.20    5.80
  -5 -22   0   26.40    5.90
  -5 -22   0   14.60    4.90
   5 -22   0   25.70   10.00
   5 -22   0   25.00    5.60
  -5 -22   0   27.10    5.70
  -5 -22   0   16.60    5.70
  -5 -22   0   21.80    4.40
   5 -22   0   20.70    5.50
   5 -22   0   16.00    4.30
   5 -22   0   23.10   10.20
   5  22   0   29.00    9.70
   5  22   0   11.90    6.00
  -5  22   0   24.80    3.70
  -5  22   0   20.20    4.00
   5  22   0   26.30    7.60
  -6 -22   0    1.80    3.90
  -6 -22   0   -1.90    3.30
  -6 -22   0    0.30    2.40
  -6 -22   0   -3.60    2.80
   6 -22   0   -4.30    2.60
   6 -22   0   -1.70    2.60
   6 -22   0    9.50    6.00
   6 -22   0    0.80    3.80
   6 -22   0   -6.10    2.70
   6 -22   0   -0.80    3.60
  -6 -22   0    1.10    3.70
  -6 -22   0    1.90    2.20
   6  22   0   -4.70    3.30
  -6  22   0    1.30    1.70
   6  22   0   -2.00    2.80
  -6  22   0   -0.20    3.80
   6  22   0    4.20    3.80
   6  22   0   -7.00    2.90
  -7 -22   0   17.40    4.30
   7 -22   0   15.50    5.20
  -7 -22   0   13.90    3.90
  -7 -22   0   24.90    5.80
   7 -22   0   10.30    4.90
   7 -22   0   21.40    5.50
   7 -22   0   12.40    5.40
   7 -22   0   21.90    7.40
   7 -22   0   18.10    4.80
  -7  22   0   18.00    3.20
   7  22   0   20.30    5.90
   7  22   0   29.00    7.80
   7  22   0   12.40    4.40
   7  22   0    6.50    4.80
   8 -22   0    9.40    4.80
   8 -22   0   12.00    6.20
   8 -22   0   12.40    4.30
   8 -22   0   10.80    5.00
   8 -22   0    3.30    5.50
  -8 -22   0    7.50    3.70
   8 -22   0    3.90    3.30
   8  22   0   12.40    6.60
  -8  22   0    7.80    2.90
   8  22   0    8.20    5.70
   0 -23   0    3.80    3.60
   0 -23   0    3.80    3.20
   0 -23   0    3.60    3.40
   0 -23   0    2.00    3.00
   0 -23   0    3.70    3.40
   0 -23   0   -2.30    4.30
   0 -23   0    1.30    3.20
   0 -23   0    0.80    3.20
   0 -23   0    7.10    4.20
   0  23   0    3.50    5.20
   0  23   0    2.00    3.00
   0  23   0    5.20    2.90
   0  23   0    1.10    2.70
  -1 -23   0   -0.30    2.10
   1 -23   0    2.50    2.80
   1 -23   0    1.30    3.10
   1 -23   0   -0.30    3.00
   1 -23   0   -0.80    3.30
   1 -23   0    2.90    2.90
  -1 -23   0   -4.90    2.90
  -1 -23   0    1.70    4.00
   1 -23   0    3.10    3.60
  -1 -23   0    6.60    3.40
   1 -23   0    0.50    3.50
  -1 -23   0    5.40    3.70
  -1 -23   0    3.70    3.20
   1 -23   0    7.30    4.60
   1 -23   0   -1.80    2.30
  -1 -23   0    2.60    4.70
  -1 -23   0    5.00    3.00
   1  23   0   -3.70    2.60
  -1  23   0    5.30    2.50
  -1  23   0    1.40    3.10
   1  23   0    9.40    5.00
  -1  23   0    1.10    2.60
  -1  23   0   -1.40    4.20
   1  23   0   -1.80    2.60
  -2 -23   0   30.90    5.60
   2 -23   0   12.90    5.70
   2 -23   0   27.20    7.30
  -2 -23   0   20.30    5.30
   2 -23   0   26.40    5.30
  -2 -23   0   34.80    7.10
   2 -23   0   31.10    6.60
  -2 -23   0   18.50    3.90
  -2 -23   0   32.30    6.90
  -2 -23   0   28.00    4.90
   2 -23   0   18.20    4.10
   2 -23   0   13.20    4.80
   2 -23   0   25.20    5.50
  -2 -23   0   36.20    7.40
   2 -23   0   21.50    5.70
   2 -23   0   17.20    5.60
  -2 -23   0   23.10    5.60
  -2  23   0   26.10    5.10
  -2  23   0   23.20    4.70
   2  23   0   25.70    6.00
  -2  23   0   27.80    7.00
   2  23   0   34.00    8.10
  -2  23   0   13.20    4.80
   2  23   0   21.40    5.60
   3 -23   0    7.60    4.30
  -3 -23   0    8.60    4.60
  -3 -23   0    2.10    2.40
   3 -23   0    5.00    4.00
   3 -23   0    0.90    4.50
  -3 -23   0   -0.10    2.90
  -3 -23   0   -0.30    3.10
  -3 -23   0    3.70    3.10
  -3 -23   0    0.90    3.60
   3 -23   0    1.50    3.30
   3 -23   0    5.80    3.90
   3 -23   0   -3.70    2.00
  -3 -23   0   -0.80    1.90
  -3 -23   0   -0.70    2.90
   3 -23   0    3.00    4.20
   3 -23   0   -2.20    2.70
  -3  23   0    3.20    1.90
  -3  23   0   -3.80    1.80
   3  23   0   -1.50    4.00
   3  23   0    6.00    4.20
  -3  23   0   -1.20    1.90
   3  23   0    1.50    3.20
  -4 -23   0  337.57   16.70
   4 -23   0  328.47   19.90
   4 -23   0  338.47   18.40
  -4 -23   0  350.36   19.30
   4 -23   0  332.37   19.10
   4 -23   0  335.67   14.70
  -4 -23   0  355.26   18.40
   4 -23   0  340.97   18.90
   4 -23   0  333.87   20.50
   4 -23   0  337.27   18.60
  -4 -23   0  277.27   28.20
   4 -23   0  301.27   21.30
   4 -23   0  312.97   19.40
  -4 -23   0  358.06   19.70
  -4 -23   0  366.26   21.30
  -4 -23   0  348.07   19.80
   4  23   0  329.37   20.10
  -4  23   0  332.37   13.10
   4  23   0  356.06   24.50
  -4  23   0  322.77   14.40
  -4  23   0  318.17   15.30
   5 -23   0   18.60    6.00
  -5 -23   0   29.00    6.20
  -5 -23   0   10.30    5.30
  -5 -23   0   26.80    4.80
  -5 -23   0   17.80    5.20
   5 -23   0   17.50    4.70
  -5 -23   0   28.90    6.30
   5 -23   0   28.70    6.80
   5 -23   0   22.20    6.70
   5 -23   0   24.70    5.60
   5 -23   0   34.40    7.20
   5 -23   0   14.70    5.30
   5 -23   0   25.10    6.40
  -5 -23   0   21.20    4.20
  -5 -23   0   27.00    6.40
  -5  23   0   26.70    3.80
   5  23   0   27.50    6.90
  -5  23   0   17.20    3.90
   5  23   0   23.90    6.30
   5  23   0   18.60    7.10
   6 -23   0   99.09   10.40
   6 -23   0   90.69   13.30
   6 -23   0  111.89   10.70
  -6 -23   0  116.09   10.30
   6 -23   0  132.59   12.90
   6 -23   0  120.49   12.60
   6 -23   0  106.59   10.90
  -6 -23   0  106.99    9.70
  -6 -23   0  123.09    9.00
  -6 -23   0   89.09   11.50
   6 -23   0   91.39   10.30
  -6  23   0   90.89    8.80
   6  23   0  106.89   13.10
   6  23   0   88.79   12.60
  -6  23   0  106.29    6.30
   6  23   0   91.79   11.80
   7 -23   0   11.10    4.20
  -7 -23   0   11.40    3.90
   7 -23   0   15.80    4.30
  -7 -23   0   12.40    4.30
  -7 -23   0   11.60    5.00
   7 -23   0   14.80    5.10
   7 -23   0   15.70    5.40
   7 -23   0    6.40    4.90
   7 -23   0    5.50    4.90
   7  23   0   17.60    6.20
   7  23   0   16.80    4.60
  -7  23   0   15.50    3.10
  -8 -23   0   -5.30    2.90
   8 -23   0    4.10    2.90
   8 -23   0   -4.80    3.00
  -8 -23   0   -1.30    3.20
   8 -23   0    8.70    5.90
   8 -23   0   -0.10    4.50
   8 -23   0   -4.20    5.40
   8  23   0    0.70    4.50
  -8  23   0    3.60    2.30
   8  23   0    1.20    4.60
   0 -24   0   39.60    7.60
   0 -24   0   43.60    6.40
   0 -24   0   62.79    8.40
   0 -24   0   41.90    7.70
   0 -24   0   30.20    6.10
   0 -24   0   37.60    5.70
   0 -24   0   43.90    7.00
   0 -24   0   41.70    7.70
   0  24   0   44.80    9.30
   0  24   0   45.90    7.50
   0  24   0   35.40    6.20
   0  24   0   53.59    7.00
   1 -24   0  316.37   17.80
   1 -24   0  318.17   16.60
  -1 -24   0  341.37   21.40
   1 -24   0  307.97   20.70
  -1 -24   0  328.57   19.40
  -1 -24   0  365.26   17.30
   1 -24   0  359.56   20.90
   1 -24   0  321.77   17.70
  -1 -24   0  363.06   18.50
   1 -24   0  330.27   20.10
   1 -24   0  320.17   20.50
  -1 -24   0  328.47   19.50
   1 -24   0  343.07   21.10
  -1 -24   0  356.36   19.00
  -1 -24   0  363.46   18.20
   1 -24   0  295.37   24.30
  -1 -24   0  350.26   21.40
   1  24   0  357.86   20.30
  -1  24   0  362.26   18.40
  -1  24   0  358.26   23.70
  -1  24   0  357.46   16.50
   1  24   0  334.37   23.70
   1  24   0  376.36   20.00
  -2 -24   0  337.67   17.80
  -2 -24   0  424.76   23.30
   2 -24   0  384.16   20.10
  -2 -24   0  393.66   20.00
   2 -24   0  343.47   17.00
   2 -24   0  329.27   21.20
  -2 -24   0  414.66   21.80
   2 -24   0  379.96   22.40
   2 -24   0  332.47   21.90
   2 -24   0  392.56   21.20
  -2 -24   0  375.16   22.80
   2 -24   0  369.56   21.00
   2 -24   0  385.46   22.50
  -2 -24   0  408.16   20.20
  -2 -24   0  375.66   20.90
  -2 -24   0  399.36   17.20
   2  24   0  402.66   21.50
  -2  24   0  360.36   18.00
  -2  24   0  354.96   24.30
  -2  24   0  345.17   16.40
   2  24   0  406.36   22.20
   2  24   0  387.16   25.50
  -3 -24   0   51.99    8.80
  -3 -24   0   30.10    6.90
   3 -24   0   29.90    6.70
  -3 -24   0   37.40    7.10
  -3 -24   0   37.60    6.50
   3 -24   0   41.20    7.30
   3 -24   0   51.09    6.30
   3 -24   0   40.50    8.30
  -3 -24   0   47.90    6.30
  -3 -24   0   31.70    6.40
   3 -24   0   34.50    7.10
   3 -24   0   34.80    7.40
   3 -24   0   29.80    6.90
   3  24   0   40.00    7.90
   3  24   0   44.40    8.20
   3  24   0   47.60    9.10
  -3  24   0   32.60    5.60
   4 -24   0  161.48    9.60
  -4 -24   0  180.48   15.20
   4 -24   0  162.18   13.40
  -4 -24   0  162.28   11.20
   4 -24   0  147.19   18.00
   4 -24   0  130.99   13.40
   4 -24   0  159.58   13.70
  -4 -24   0  158.58   13.50
   4 -24   0  165.28   12.80
   4 -24   0  143.99   14.80
  -4 -24   0  186.28   13.30
  -4 -24   0  159.28   13.30
  -4 -24   0  181.28   15.10
   4 -24   0  168.58   13.60
  -4  24   0  164.08   10.40
  -4  24   0  159.58    9.90
   4  24   0  154.58   14.00
  -4  24   0  154.68    8.10
   4  24   0  203.18   16.40
   5 -24   0   -1.90    3.50
  -5 -24   0   -1.30    3.20
  -5 -24   0    1.70    2.10
   5 -24   0    6.10    3.30
   5 -24   0    7.20    5.40
  -5 -24   0   -5.20    3.10
   5 -24   0    2.10    4.70
  -5 -24   0   -0.80    2.80
   5 -24   0    0.20    3.30
  -5 -24   0    1.60    2.80
   5 -24   0   -2.20    2.20
   5 -24   0   -0.60    4.30
   5  24   0   -5.80    2.80
  -5  24   0    2.40    1.90
   5  24   0   12.50    5.50
   5  24   0    1.60    3.70
   6 -24   0   10.10    4.50
  -6 -24   0    8.90    3.10
  -6 -24   0   12.90    5.00
   6 -24   0   15.10    5.10
   6 -24   0    7.40    4.70
   6 -24   0   11.90    6.20
  -6 -24   0    5.40    3.80
   6 -24   0    9.90    5.00
   6 -24   0   13.50    5.30
  -6 -24   0    6.60    4.10
  -6 -24   0    9.90    5.40
   6 -24   0   10.00    4.20
  -6  24   0   14.60    2.90
   6  24   0   22.00    7.20
   6  24   0   22.90    7.20
  -7 -24   0   20.10    5.10
   7 -24   0   14.50    5.50
  -7 -24   0   19.40    4.20
   7 -24   0   22.80    7.80
   7 -24   0   13.90    5.40
   7 -24   0   19.00    5.50
  -7 -24   0   22.00    4.80
  -7 -24   0   15.10    5.10
   7 -24   0   17.60    5.30
   7  24   0   21.70    6.10
  -7  24   0   21.20    3.30
   7  24   0   28.40    7.50
  -8 -24   0   -4.70    2.70
   8 -24   0   -4.00    5.10
   8 -24   0   -6.40    3.30
   8 -24   0    1.30    3.60
   8 -24   0   -6.60    5.00
  -8 -24   0    5.70    3.10
   8  24   0    0.70    3.40
   8  24   0   12.50    5.90
  -8  24   0    1.00    2.10
   0 -25   0    4.70    4.70
   0 -25   0   -4.10    2.90
   0 -25   0   -2.00    3.10
   0 -25   0    2.10    3.30
   0 -25   0    0.00    4.00
   0 -25   0    0.70    3.40
   0  25   0    2.60    3.50
   0  25   0    9.50    4.60
   0  25   0   -1.70    2.40
   0  25   0   -1.10    2.10
   1 -25   0  248.68   15.70
  -1 -25   0  271.47   19.30
  -1 -25   0  277.07   19.40
  -1 -25   0  272.47   15.60
   1 -25   0  275.17   19.40
  -1 -25   0  264.77   16.60
   1 -25   0  229.88   17.00
   1 -25   0  229.88   18.30
  -1 -25   0  278.97   17.70
  -1 -25   0  279.77   15.90
  -1 -25   0  264.07   17.60
  -1 -25   0  250.07   14.40
   1 -25   0  235.58   17.00
   1 -25   0  236.08   14.30
  -1  25   0  236.08   19.90
   1  25   0  270.37   16.90
   1  25   0  261.97   21.00
   1  25   0  303.97   18.70
  -1  25   0  249.08   13.80
  -1  25   0  267.67   15.80
  -2 -25   0   14.80    4.90
   2 -25   0   17.90    5.50
  -2 -25   0   27.50    5.80
   2 -25   0   20.00    5.20
  -2 -25   0   18.60    5.50
   2 -25   0   16.00    5.80
  -2 -25   0   11.70    3.70
   2 -25   0    6.90    6.40
   2 -25   0   22.80    5.80
  -2 -25   0   16.40    6.30
  -2 -25   0   28.00    6.50
   2 -25   0   19.00    5.50
  -2 -25   0   18.70    4.10
   2 -25   0   25.20   13.50
  -2 -25   0   34.70    7.60
   2  25   0   18.70    5.50
  -2  25   0   10.50    3.40
   2  25   0   26.10    6.40
  -2  25   0   12.80    3.90
   3 -25   0   13.20    4.50
   3 -25   0    5.40    5.10
   3 -25   0   16.60    4.00
   3 -25   0   21.00    5.40
  -3 -25   0   11.40    4.40
   3 -25   0   19.30    5.80
   3 -25   0   14.80    5.80
  -3 -25   0   17.20    3.80
  -3 -25   0   17.70    7.00
  -3 -25   0   13.70    5.70
   3 -25   0   15.20    5.60
  -3 -25   0   17.00    4.50
  -3 -25   0   21.10    6.30
   3  25   0   11.40    4.70
  -3  25   0   11.40    3.40
   3  25   0   16.50    5.00
  -3  25   0    8.50    2.70
   3  25   0   14.90    6.40
   4 -25   0   28.40    6.60
   4 -25   0   22.30    6.70
   4 -25   0   24.20    6.00
  -4 -25   0   37.30    4.90
   4 -25   0   18.60    5.30
   4 -25   0   27.20    6.50
  -4 -25   0   29.40    5.20
   4 -25   0   26.50    6.40
  -4 -25   0   35.10    8.10
   4 -25   0   34.10    7.70
   4 -25   0   25.80    7.40
  -4 -25   0   28.00    6.10
  -4 -25   0   23.20    6.20
  -4 -25   0   25.60    5.70
   4 -25   0   28.70    4.50
  -4  25   0   17.50    5.00
  -4  25   0   37.30    5.80
   4  25   0   37.20    7.50
  -4  25   0   35.20    4.60
  -4  25   0   39.10    4.30
   4  25   0   49.60   10.50
   4  25   0   27.40    6.00
   5 -25   0    8.40    4.50
   5 -25   0    6.20    5.70
  -5 -25   0   11.20    5.00
   5 -25   0    4.00    4.90
   5 -25   0   14.00    6.10
   5 -25   0   11.00    5.70
  -5 -25   0    8.30    3.30
   5 -25   0    6.70    4.60
  -5 -25   0    9.40    3.40
  -5 -25   0   -1.00    4.20
  -5 -25   0    8.90    4.20
   5 -25   0   15.10    5.50
  -5  25   0   10.00    3.20
  -5  25   0   10.60    2.80
   5  25   0   12.40    4.90
   5  25   0   -0.50    5.10
  -6 -25   0    3.90    2.80
  -6 -25   0   -2.80    3.20
   6 -25   0   -8.80    3.70
   6 -25   0    2.50    3.80
  -6 -25   0    2.30    3.90
   6 -25   0   -0.30    4.80
   6 -25   0    0.00    3.30
   6 -25   0    1.20    4.90
   6 -25   0   -1.70    4.00
   6 -25   0    0.20    4.10
  -6 -25   0    8.90    5.20
   6  25   0   13.50    4.80
   6  25   0    2.10    5.10
  -6  25   0   -0.70    1.70
   7 -25   0   16.80    5.70
  -7 -25   0   32.00    6.30
   7 -25   0   22.50    6.50
  -7 -25   0   42.00    5.90
   7 -25   0   28.50    8.60
  -7 -25   0   28.90    5.60
   7 -25   0   21.00    6.00
   7 -25   0   24.10    8.30
  -7 -25   0   23.20    5.50
   7 -25   0   18.70    6.30
   7  25   0   38.00    8.40
   7  25   0   36.60    9.60
  -7  25   0   35.40    4.10
   0 -26   0   13.40    3.70
   0 -26   0    3.30    3.70
   0 -26   0    7.60    4.90
   0 -26   0   12.20    4.70
   0 -26   0   12.30    4.30
   0 -26   0   10.00    4.90
   0  26   0   14.70    4.40
   0  26   0    6.40    3.10
   0  26   0    8.70    5.20
  -1 -26   0   31.30    6.50
   1 -26   0   17.00    6.10
   1 -26   0   27.90    6.50
   1 -26   0   33.30    7.40
   1 -26   0   19.30    4.50
  -1 -26   0   14.30    4.00
  -1 -26   0   16.90    5.00
  -1 -26   0   14.60    5.40
   1 -26   0   26.70    7.10
  -1 -26   0   25.20    6.80
   1 -26   0   23.10    6.10
   1 -26   0   18.60    6.00
  -1 -26   0   26.10    6.50
   1  26   0   29.30    7.80
   1  26   0   24.60    5.70
  -1  26   0   34.40    6.40
  -1  26   0   14.10    3.80
   1  26   0   29.10    7.10
   2 -26   0   90.49   12.30
   2 -26   0  107.19   11.50
   2 -26   0  106.49   12.20
  -2 -26   0   95.59   12.40
   2 -26   0   86.59   11.70
  -2 -26   0   81.89   12.00
  -2 -26   0  103.69   14.50
   2 -26   0   90.39   10.30
  -2 -26   0   79.39   12.30
  -2 -26   0   91.89    9.10
   2 -26   0   77.29    8.50
  -2 -26   0  100.19    8.70
   2 -26   0   92.99   12.20
  -2 -26   0   91.49   10.80
  -2  26   0   96.59    9.40
   2  26   0  124.29   15.60
   2  26   0  113.69   11.90
  -2  26   0   86.09    8.40
   2  26   0  103.59   11.70
  -3 -26   0  817.62   35.60
   3 -26   0  838.22   35.50
   3 -26   0  817.32   30.30
  -3 -26   0  744.23   45.70
   3 -26   0  771.32   34.30
  -3 -26   0  899.41   35.60
  -3 -26   0  808.12   38.50
   3 -26   0  734.03   36.90
   3 -26   0  787.72   36.60
  -3 -26   0  882.81   38.20
  -3 -26   0  826.72   29.70
  -3 -26   0  936.11   51.79
   3 -26   0  847.22   35.90
   3 -26   0  816.52   38.20
   3  26   0  898.41   42.50
  -3  26   0  829.42   30.80
   3  26   0  930.21   37.50
  -3  26   0  742.83   29.70
   3  26   0  831.32   36.90
   4 -26   0  144.79   14.10
  -4 -26   0  135.39   19.60
   4 -26   0  142.49   13.80
  -4 -26   0  167.88   12.40
  -4 -26   0  163.68   15.20
   4 -26   0  127.29   13.10
   4 -26   0  142.29    9.60
   4 -26   0  133.59   14.80
  -4 -26   0  141.69   13.50
   4 -26   0  155.38   13.30
   4 -26   0  156.58   14.50
   4 -26   0  134.99   15.20
  -4  26   0  152.58    9.70
  -4  26   0  142.59    7.90
   4  26   0  176.78   15.10
   4  26   0  138.89   16.40
  -4  26   0  130.19    9.80
  -5 -26   0   31.50    7.30
   5 -26   0   26.70    8.30
   5 -26   0   42.80    8.40
   5 -26   0   27.80    6.30
   5 -26   0   23.80    6.70
  -5 -26   0   33.90    7.10
   5 -26   0   19.20    7.30
   5 -26   0   21.60    7.10
  -5 -26   0   32.60    5.90
  -5  26   0   31.90    3.90
   5  26   0   38.20    9.50
  -5  26   0   21.50    6.70
   5  26   0   31.40    6.90
  -6 -26   0    0.90    3.50
   6 -26   0   -4.10    3.10
  -6 -26   0    2.50    3.50
   6 -26   0   -7.20    4.20
   6 -26   0   -5.20    4.10
   6 -26   0   -5.40    4.60
   6 -26   0    4.50    5.90
   6  26   0   -2.00    4.00
  -6  26   0    1.70    1.90
   7 -26   0    2.80    5.00
  -7 -26   0   11.00    4.80
   7 -26   0    0.00    6.20
   7 -26   0    5.00    5.10
   7 -26   0   17.70    6.80
   7 -26   0    9.40    7.30
  -7 -26   0   12.40    4.70
  -7 -26   0    7.50    5.30
   7 -26   0   11.60    5.90
   7  26   0    8.10    5.60
  -7  26   0   11.70    2.80
   7  26   0   10.10    6.30
   0 -27   0    1.50    4.70
   0 -27   0   -1.10    2.40
   0 -27   0   -2.10    3.10
   0 -27   0    0.30    4.40
   0 -27   0   -2.30    2.80
   0 -27   0   -0.90    3.20
   0 -27   0    0.60    3.70
   0  27   0   -0.70    2.60
   0  27   0    0.70    3.10
   0  27   0   -0.50    3.30
  -1 -27   0  246.38   18.70
   1 -27   0  232.68   15.60
  -1 -27   0  238.18   19.00
   1 -27   0  233.88   14.30
   1 -27   0  265.57   18.00
  -1 -27   0  244.28   14.40
  -1 -27   0  226.68   16.70
  -1 -27   0  238.18   15.60
  -1 -27   0  204.18   16.30
   1 -27   0  209.88   17.90
   1 -27   0  232.88   17.10
   1 -27   0  204.08   18.30
  -1 -27   0  245.78   17.50
   1 -27   0  251.17   18.70
  -1  27   0  257.47   15.80
   1  27   0  206.28   16.20
   1  27   0  231.68   16.20
  -1  27   0  227.08   20.70
  -1  27   0  228.38   13.70
   1  27   0  265.27   21.90
   2 -27   0  370.76   24.50
  -2 -27   0  449.36   24.30
   2 -27   0  453.35   23.80
   2 -27   0  379.96   19.30
  -2 -27   0  476.05   26.50
   2 -27   0  429.16   27.00
  -2 -27   0  426.56   26.10
  -2 -27   0  463.15   24.70
   2 -27   0  375.46   24.30
   2 -27   0  450.85   24.40
  -2 -27   0  416.86   19.30
   2 -27   0  422.86   22.60
  -2 -27   0  443.46   24.00
  -2 -27   0  476.65   23.10
  -2  27   0  429.26   20.50
  -2  27   0  378.66   18.60
   2  27   0  424.86   25.60
   2  27   0  440.16   28.50
   3 -27   0  299.67   20.80
  -3 -27   0  285.27   14.20
  -3 -27   0  296.57   18.90
   3 -27   0  269.77   19.30
  -3 -27   0  282.77   17.80
   3 -27   0  273.07   14.60
   3 -27   0  267.77   18.30
  -3 -27   0  298.27   21.00
   3 -27   0  297.87   19.20
  -3 -27   0  317.97   19.70
   3 -27   0  287.47   19.90
  -3  27   0  244.58   14.50
  -3  27   0  302.57   15.80
   3  27   0  317.27   24.60
   3  27   0  302.77   20.10
  -4 -27   0   12.40    6.40
   4 -27   0    5.80    4.10
   4 -27   0    9.30    5.80
  -4 -27   0    4.60    5.00
   4 -27   0    3.50    5.90
   4 -27   0   10.20    6.00
  -4 -27   0   -2.00    4.80
   4 -27   0    3.70    3.90
  -4 -27   0    9.10    2.80
   4 -27   0    6.10    5.50
   4  27   0    5.00    4.90
  -4  27   0    2.00    3.00
  -4  27   0    5.80    2.90
  -4  27   0    2.90    2.30
   4  27   0   14.00    6.90
   5 -27   0   77.09   13.00
   5 -27   0   94.59   13.30
  -5 -27   0  102.09   11.90
   5 -27   0   71.99   10.50
   5 -27   0   76.09   10.40
  -5 -27   0  133.89   13.30
   5 -27   0  117.09   13.40
   5 -27   0   76.29   11.00
   5  27   0  107.99   13.10
   5  27   0  115.69   16.90
  -5  27   0  105.59    9.20
  -5  27   0  104.09    6.30
   6 -27   0  306.17   21.10
   6 -27   0  288.77   22.60
   6 -27   0  261.37   17.80
   6 -27   0  255.37   18.80
  -6 -27   0  284.47   21.00
   6 -27   0  297.37   20.40
   6 -27   0  299.97   21.80
   6  27   0  317.67   21.80
  -6  27   0  272.57   11.20
   0 -28   0  360.86   23.50
   0 -28   0  330.97   20.70
   0 -28   0  328.17   18.50
   0 -28   0  319.87   22.50
   0 -28   0  351.16   18.80
   0 -28   0  315.17   20.90
   0  28   0  327.17   17.60
   0  28   0  352.76   20.30
   0  28   0  365.66   25.80
   1 -28   0    1.20    3.20
  -1 -28   0   -2.80    4.60
  -1 -28   0   -1.60    3.20
  -1 -28   0    2.70    2.90
   1 -28   0    9.30    4.80
   1 -28   0    8.80    5.00
  -1 -28   0   -3.40    3.20
  -1 -28   0   -2.90    2.90
  -1 -28   0    5.50    4.20
  -1 -28   0   -2.90    4.10
   1 -28   0   -1.20    4.20
   1 -28   0    6.10    4.30
   1 -28   0   -1.30    3.50
   1  28   0    0.50    3.60
   1  28   0    6.20    5.10
  -1  28   0    2.90    2.70
  -1  28   0   -1.50    3.40
   2 -28   0  107.29   12.10
  -2 -28   0   79.19    9.40
  -2 -28   0  118.89   13.40
  -2 -28   0   90.29   13.30
  -2 -28   0  114.99    9.70
   2 -28   0  104.39   13.10
  -2 -28   0  108.19   12.80
   2 -28   0   80.99    9.00
   2 -28   0   95.19   13.10
   2 -28   0   66.19   10.50
  -2 -28   0   97.39   10.40
  -2  28   0   92.99    8.60
   2  28   0   85.79   13.50
  -2  28   0   99.79    9.80
   2  28   0  121.59   12.60
   3 -28   0   -3.00    4.70
   3 -28   0    0.00    4.90
  -3 -28   0    7.10    2.90
  -3 -28   0   -1.60    3.20
   3 -28   0    0.00    5.30
   3 -28   0   -3.70    3.10
   3 -28   0    2.60    4.60
  -3 -28   0    1.50    2.90
  -3 -28   0    0.70    5.00
  -3 -28   0   -1.80    4.60
   3 -28   0   -0.80    3.70
   3 -28   0   -3.70    4.00
  -3  28   0   -0.50    2.70
  -3  28   0    2.90    3.40
   3  28   0    7.30    4.10
   3  28   0   10.10    6.30
  -4 -28   0    0.80    2.10
   4 -28   0    1.40    2.80
   4 -28   0   -8.20    3.70
  -4 -28   0   -8.00    4.20
   4 -28   0   -1.80    4.40
  -4 -28   0    1.00    4.50
  -4 -28   0    1.20    3.90
   4 -28   0    2.60    3.90
   4 -28   0   -4.50    3.50
   4 -28   0    1.00    5.20
   4 -28   0   -5.00    3.90
   4  28   0    0.70    5.30
  -4  28   0    7.10    2.40
  -4  28   0    2.40    2.00
   4  28   0    9.60    5.10
  -4  28   0   -1.90    2.50
   5 -28   0  116.59   16.10
   5 -28   0  152.58   16.40
   5 -28   0  157.98   15.80
  -5 -28   0  145.69   13.90
   5 -28   0  138.69   15.00
   5 -28   0  112.29   12.70
  -5 -28   0  129.29   12.30
  -5 -28   0  179.58   16.20
   5 -28   0  142.09   15.30
  -5  28   0  138.39    7.40
   5  28   0  169.08   16.40
   6 -28   0    0.90    4.50
   6 -28   0    8.70    5.10
   6 -28   0    1.00    5.60
   6 -28   0    4.00    6.20
   6 -28   0    7.50    5.10
  -6 -28   0    4.50    5.20
   6 -28   0    7.00    6.50
  -6 -28   0   14.80    5.80
  -6  28   0    6.90    2.40
   6  28   0    6.20    4.70
   0 -29   0   -0.20    4.40
   0 -29   0   -1.30    4.10
   0 -29   0    1.50    4.10
   0 -29   0    6.00    3.70
   0 -29   0   -2.80    4.20
   0  29   0    0.50    4.30
  -1 -29   0   67.29    8.50
  -1 -29   0   68.69   11.00
  -1 -29   0   60.49   10.00
   1 -29   0   78.19    9.10
   1 -29   0   62.29    9.50
   1 -29   0   55.69   10.40
   1 -29   0   94.69   10.70
  -1 -29   0   74.39   10.50
   1 -29   0   63.49   11.60
  -1 -29   0   79.89    9.10
   1 -29   0   81.99   11.50
  -1 -29   0   69.99   10.30
   1  29   0   97.69   12.20
   1  29   0   67.69    9.00
  -1  29   0   74.79    8.00
  -1  29   0   68.69    9.40
   1  29   0   76.99   13.00
   2 -29   0   -6.50    4.50
  -2 -29   0   -3.20    3.50
  -2 -29   0    4.70    5.20
  -2 -29   0    3.80    3.20
  -2 -29   0   -1.40    4.60
  -2 -29   0    7.00    5.10
   2 -29   0   -5.30    3.40
   2 -29   0    1.90    4.10
   2 -29   0   -5.50    4.20
   2  29   0   -3.50    2.80
   2  29   0    8.80    5.30
  -2  29   0    2.30    3.90
   3 -29   0   -0.30    4.70
  -3 -29   0   -4.50    3.30
   3 -29   0   -8.60    4.70
   3 -29   0    0.70    4.00
  -3 -29   0    0.60    5.50
  -3 -29   0   -0.40    4.80
   3 -29   0   -6.60    3.20
   3 -29   0   -4.70    3.70
  -3 -29   0   -2.20    2.40
   3  29   0   -8.20    4.40
  -3  29   0   -4.30    2.60
  -3  29   0   -3.90    2.20
   3  29   0   -4.10    3.70
   4 -29   0    8.70    5.30
  -4 -29   0   17.30    6.20
   4 -29   0   19.30    6.50
   4 -29   0   17.30    6.80
   4 -29   0   14.90    6.60
   4 -29   0   11.50    6.60
  -4 -29   0   20.30    6.50
  -4 -29   0   16.40    3.90
  -4  29   0    8.90    3.50
  -4  29   0   20.20    4.20
   4  29   0   25.10    8.90
  -4  29   0   18.90    3.50
   4  29   0   17.30    6.10
   5 -29   0   -8.10    4.80
   5 -29   0   -8.20    4.00
  -5 -29   0    1.70    3.60
   5 -29   0   -1.40    5.30
   5 -29   0    2.80    5.50
   5 -29   0   -2.20    4.90
  -5 -29   0   -1.60    3.90
   5  29   0   -1.90    4.20
  -5  29   0   -6.70    2.60
  -5  29   0   -2.20    1.70
   0 -30   0   -1.50    6.00
   0 -30   0   -5.50    3.20
   0 -30   0  -10.90    4.00
   0 -30   0   -4.20    3.30
   0 -30   0   -4.20    4.10
   0  30   0   -4.80    4.30
   0  30   0   -4.30    2.70
  -1 -30   0   47.80    8.80
   1 -30   0   49.20    9.10
  -1 -30   0   47.70    7.10
   1 -30   0   39.20    8.60
  -1 -30   0   75.59   14.10
   1 -30   0   21.10    7.50
   1 -30   0   44.40    7.00
   1 -30   0   36.20    8.50
  -1 -30   0   40.20    8.20
   1 -30   0   37.70    6.90
  -1 -30   0   45.50    8.80
  -1 -30   0   37.70    7.00
   1  30   0   52.49    8.60
  -1  30   0   43.30    7.40
   1  30   0   38.90    6.50
  -1  30   0   40.20    6.50
  -2 -30   0   -2.80    4.10
   2 -30   0    0.20    4.40
  -2 -30   0    1.70    3.10
  -2 -30   0   -1.00    3.60
  -2 -30   0   -1.70    4.50
   2 -30   0   -6.40    4.40
  -2 -30   0   -0.10    4.30
   2 -30   0   -0.50    3.70
   2 -30   0   -2.20    4.20
   2 -30   0    1.70    5.00
   2  30   0    1.30    4.10
  -2  30   0    7.00    3.70
  -2  30   0   -1.30    2.80
   3 -30   0   -5.20    4.80
   3 -30   0    7.30    6.20
  -3 -30   0   -2.20    5.20
  -3 -30   0    7.20    5.00
  -3 -30   0    3.80    3.10
   3 -30   0    5.00    6.20
   3  30   0    5.90    5.10
  -3  30   0    1.70    2.80
  -3  30   0    4.80    3.80
   4 -30   0    0.80    4.20
   4 -30   0    4.20    5.00
  -4 -30   0    8.50    2.60
   4 -30   0    4.40    5.20
   4 -30   0    5.40    5.50
  -4 -30   0    4.70    5.20
  -4 -30   0    4.30    5.60
  -4  30   0    2.40    2.10
   4  30   0   12.60    5.70
  -4  30   0    3.20    2.80
  -4  30   0   -1.00    3.30
   0 -31   0   -2.90    4.90
   0 -31   0    0.50    3.50
   0 -31   0   -7.10    4.80
   0 -31   0    1.50    4.70
   0  31   0    4.20    4.60
  -1 -31   0    4.20    5.80
   1 -31   0   -0.60    5.60
   1 -31   0   10.90    4.50
  -1 -31   0   -1.00    3.60
  -1 -31   0   -0.90    4.20
  -1 -31   0    4.00    5.80
   1 -31   0   -2.10    3.70
   1 -31   0    2.90    4.00
  -1 -31   0    2.30    5.20
   1  31   0    6.50    4.30
  -1  31   0   -2.90    2.60
  -1  31   0   -4.30    3.20
   2 -31   0  260.97   18.00
  -2 -31   0  276.37   23.00
   2 -31   0  251.27   21.30
   2 -31   0  222.68   14.70
  -2 -31   0  238.08   14.70
  -2 -31   0  311.27   22.00
   2 -31   0  200.88   16.90
  -2  31   0  265.17   16.60
  -2  31   0  205.18   14.20
   2  31   0  270.87   19.60
   3 -31   0   18.20    4.80
   3 -31   0   16.50    7.50
   3 -31   0   23.20    7.40
  -3 -31   0   31.90    8.30
   3 -31   0   11.80    7.60
  -3 -31   0   21.70    6.80
  -3 -31   0   27.50    5.20
   3 -31   0   15.40    6.40
  -3  31   0   25.30    5.70
   3  31   0   31.20    7.50
  -3  31   0   24.10    5.20
   0 -32   0   27.50    6.00
   0 -32   0   24.20    8.30
   0 -32   0   36.50    9.50
   0 -32   0   17.30    6.20
   0 -32   0   29.30    7.00
   0  32   0   24.90    6.00
  -1 -32   0    5.10    5.30
  -1 -32   0   -3.10    4.60
   1 -32   0   -6.80    3.00
   1 -32   0   -1.80    5.60
   1 -32   0    1.00    5.30
   1 -32   0    2.60    3.90
  -1 -32   0   -3.60    3.50
  -1 -32   0   -6.80    5.10
   1 -32   0   -8.70    4.00
   1  32   0   -5.00    3.10
  -1  32   0    0.10    4.20
   1  32   0   -7.30    4.30
   2 -32   0    2.00    5.80
  -2 -32   0   -3.70    4.80
   2 -32   0    1.10    6.00
   2 -32   0   -0.70    5.50
  -2 -32   0   -1.70    3.30
   2 -32   0   -6.20    3.20
  -2 -32   0   -2.00    5.60
  -2 -32   0   -8.10    5.40
   2 -32   0   -5.40    3.50
   2 -32   0   -3.00    3.90
  -2  32   0   -6.50    3.10
   2  32   0   -0.40    4.90
  -2  32   0    7.00    3.10
  12   0  -1   -6.00    2.90
  12   0  -1    0.40    3.30
  12   0  -1   -7.10    2.70
  12   0  -1   -3.90    3.10
  11   0  -1  111.59   12.20
  11   0  -1  115.59   10.30
  11   0  -1  124.49   13.30
  11   0  -1  115.39    9.70
  10   0  -1   -3.00    2.40
  10   0  -1   -0.50    2.90
  10   0  -1   -0.10    2.30
  10   0  -1    0.10    3.60
  10   0  -1   -1.30    3.00
   9   0  -1   39.00    7.50
   9   0  -1   32.60    5.70
   9   0  -1   27.90    4.90
   9   0  -1   29.50    6.30
   9   0  -1   39.00    4.60
   8   0  -1    0.30    2.40
   8   0  -1   -0.20    1.70
   8   0  -1   -3.10    2.20
   8   0  -1    0.30    3.20
   8   0  -1    0.80    2.50
   7   0  -1  174.18   11.60
   7   0  -1  167.78   14.70
   7   0  -1  143.39   11.10
  -7   0   1  154.48    9.60
   7   0  -1  157.68    8.20
   7   0  -1  160.78    9.00
  -6   0   1   -0.80    2.30
   6   0  -1   -1.00    1.80
   6   0  -1   -0.80    1.70
   6   0  -1   -1.70    1.70
   6   0  -1    0.60    1.50
   5   0  -1  451.65   18.50
   5   0  -1  438.46   16.60
  -5   0   1  449.95   16.40
   5   0  -1  445.96   16.20
   5   0  -1  465.95   14.70
   5   0  -1  427.36   15.60
  -4   0   1   -0.40    1.70
   4   0  -1   -0.80    1.00
   4   0  -1    1.50    1.70
   4   0  -1   -1.30    1.30
   4   0  -1    2.20    1.70
   4   0  -1    0.10    1.30
   3   0  -1  109.49    5.40
   3   0  -1  107.89    5.30
   3   0  -1  106.99    5.30
   3   0  -1  110.29    5.60
   3   0  -1  100.99    4.90
  -3   0   1   96.19    5.30
   2   0  -1   -0.70    0.90
   2   0  -1    0.50    1.00
   2   0  -1    0.60    1.10
  -2   0   1    0.40    1.00
   2   0  -1    1.30    0.90
   1   0   1  212.28    7.20
   1   0   1  209.18    8.10
   1   0   1  237.88    7.70
   1   0   1  196.78    7.20
  -1   0  -1  210.88    8.20
  -1   0  -1  215.98    7.10
  -1   0  -1  216.08    7.90
   2   0   1    0.40    1.10
  -2   0  -1   -1.20    1.10
  -2   0  -1    0.70    1.50
   2   0   1    0.80    1.50
   2   0   1    0.00    1.10
  -2   0  -1    0.30    1.10
   2   0   1   -0.40    0.90
   3   0   1 1486.65   43.90
   3   0   1 1460.75   43.00
  -3   0  -1 1491.95   44.00
  -3   0  -1 1476.85   46.40
   3   0   1 1445.96   44.10
   3   0   1 1476.85   46.30
   3   0   1 1525.95   43.90
  -3   0  -1 1627.74   44.10
  -4   0  -1    1.40    1.70
  -4   0  -1   -1.80    2.20
   4   0   1    1.00    1.30
   4   0   1    0.40    1.50
   4   0   1    0.30    1.70
  -4   0  -1   -0.50    1.20
   4   0   1   -0.80    1.30
   4   0   1   -0.80    1.90
  -5   0  -1   34.60    3.20
   5   0   1   40.80    4.60
   5   0   1   33.90    3.50
   5   0   1   23.90    4.80
  -5   0  -1   36.70    4.30
   5   0   1   30.40    4.00
  -5   0  -1   27.40    4.70
   5   0   1   38.60    4.30
   6   0   1   -0.20    1.50
   6   0   1   -1.40    1.90
   6   0   1    1.40    1.90
  -6   0  -1    1.10    1.60
   6   0   1   -1.40    1.50
   7   0   1  314.37   17.40
  -7   0  -1  308.07   13.60
   7   0   1  320.97   13.80
   7   0   1  309.27   12.70
   7   0   1  300.37   14.10
   8   0   1   -2.90    2.10
   8   0   1   -1.80    3.20
   8   0   1    1.60    2.30
   9   0   1  198.78   15.50
   9   0   1  187.68   11.50
   9   0   1  201.88   15.50
  10   0   1    1.90    3.40
  10   0   1    1.90    2.50
  10   0   1    7.00    6.30
  11   0   1   -5.00    2.40
  11   0   1    6.50    5.00
  11   0   1   -4.20    3.10
  11   0   1   -0.50    2.80
  12  -1  -1   40.10    7.00
  12  -1  -1   34.10    8.00
  12  -1  -1   34.10    7.90
  12  -1  -1   29.50    6.30
  12   1  -1   23.10    7.20
  12   1  -1   31.90    6.70
  12   1  -1   25.90    6.80
  12   1  -1   38.50    6.20
  11  -1  -1   42.80    6.80
  11  -1  -1   39.20    6.60
  11  -1  -1   42.70    8.70
  11  -1  -1   42.40    6.70
  11   1  -1   31.20    6.40
  11   1  -1   31.00    7.50
  11   1  -1   37.50    6.30
  11   1  -1   49.99    9.40
  10  -1  -1  243.48   17.20
  10  -1  -1  276.47   17.50
  10  -1  -1  231.78   13.50
  10  -1  -1  251.47   12.10
  10  -1  -1  249.78   14.00
  10   1  -1  249.18   14.40
  10   1  -1  274.87   17.80
  10   1  -1  255.47   17.80
  10   1  -1  250.67   13.40
   9  -1  -1   29.80    5.40
   9  -1  -1   18.40    5.00
   9  -1  -1   23.40    6.30
   9  -1  -1   24.10    5.80
   9   1  -1   28.50    6.30
   9   1  -1   24.40    6.20
   9   1  -1   35.30    5.40
   9   1  -1   25.70    3.70
   9   1  -1   30.50    5.90
   8  -1  -1  160.98   12.20
   8  -1  -1  149.69    9.60
   8  -1  -1  155.08    8.60
   8  -1  -1  159.08   12.20
   8  -1  -1  157.58   10.00
   8   1  -1  182.88   10.90
   8   1  -1  146.39   11.70
   8   1  -1  143.89    9.30
  -8   1   1  139.09   10.20
   8   1  -1  146.79   12.20
   8   1  -1  140.99    7.90
   7  -1  -1  375.56   18.10
   7  -1  -1  364.56   14.40
   7  -1  -1  377.26   15.30
  -7  -1   1  344.77   15.80
   7  -1  -1  373.46   18.00
   7  -1  -1  349.37   15.40
   7   1  -1  390.46   18.80
   7   1  -1  346.67   13.90
   7   1  -1  380.76   15.50
   7   1  -1  370.66   16.30
  -7   1   1  367.36   15.80
   6  -1  -1  115.19    7.50
  -6  -1   1  118.29    7.90
   6  -1  -1  135.29    7.40
   6  -1  -1  126.39    7.10
   6  -1  -1  127.79   10.80
   6  -1  -1  129.89    9.40
   6   1  -1  119.09    6.10
   6   1  -1  108.09    9.30
   6   1  -1  126.69    6.80
   6   1  -1  128.89    8.10
  -6   1   1  124.89    7.90
   6   1  -1  127.99    7.60
   5  -1  -1  154.38    6.40
   5  -1  -1  157.58    8.20
   5  -1  -1  152.08    7.80
  -5  -1   1  165.48    8.60
   5  -1  -1  155.18    7.80
   5  -1  -1  179.08    9.90
   5  -1  -1  159.58    9.70
  -5   1   1  153.68    8.20
   5   1  -1  165.08    8.10
   5   1  -1  146.89    7.30
   5   1  -1  150.28    7.10
   5   1  -1  160.18    8.70
   5   1  -1  152.68   10.10
   4  -1  -1  255.37    9.80
   4  -1  -1  247.18    9.90
  -4  -1   1  253.77    8.90
   4  -1  -1  278.27   11.50
   4  -1  -1  237.68   11.10
   4  -1  -1  242.98    9.90
  -4  -1   1  244.68   10.20
   4  -1  -1  234.58    8.70
   4   1  -1  246.78   10.00
   4   1  -1  240.08   11.60
   4   1  -1  244.18    9.50
  -4   1   1  246.78   10.00
   4   1  -1  246.18   10.60
   4   1  -1  252.77    9.30
  -3  -1   1  365.26   12.50
   3  -1  -1  361.26   12.70
   3  -1  -1  337.37   12.20
   3  -1  -1  328.47   12.90
   3  -1  -1  352.16   11.40
   3  -1  -1  376.66   12.30
   3  -1  -1  374.16   13.20
  -3  -1   1  348.07   12.10
  -3  -1   1  352.76   11.90
   3   1  -1  344.67   12.70
   3   1  -1  368.46   11.90
   3   1  -1  349.27   12.00
   3   1  -1  356.66   12.30
   3   1  -1  374.76   12.20
  -3   1   1  342.67   12.20
   2  -1  -1 1939.61   55.79
  -2  -1   1 1991.40   55.59
  -2  -1   1 1939.21   55.59
   2  -1  -1 2028.40   55.89
   2   1  -1 2111.59   55.69
   2   1  -1 1903.31   55.89
   2   1  -1 1829.52   54.89
   2   1  -1 1893.31   55.69
   1  -1  -1 1686.63   49.80
  -1  -1   1 1913.01   49.30
   1  -1  -1 1650.63   49.40
  -1   1   1 1804.32   49.99
  -1   1   1 1668.53   49.50
   1   1  -1 1749.32   50.09
   1   1  -1 1878.31   49.90
   0   1  -1   -0.10    0.50
   1  -1   1  515.55   15.40
  -1  -1  -1  506.05   17.00
  -1  -1  -1  553.64   16.10
   1  -1   1  560.04   16.30
  -1  -1  -1  560.44   16.50
   1  -1   1  515.25   15.60
  -1  -1  -1  519.85   16.40
   1  -1   1  521.75   16.90
   1  -1   1  508.65   15.90
   1   1   1  508.55   16.30
   1   1   1  577.14   16.30
  -1   1  -1  500.65   15.60
  -1   1  -1  520.95   15.90
  -1   1  -1  521.15   16.90
   1   1   1  567.64   16.60
   1   1   1  542.15   16.30
  -1   1  -1  548.25   15.70
   1   1   1  519.75   17.10
  -1   1  -1  536.25   15.50
   2  -1   1 1330.07   36.10
  -2  -1  -1 1235.68   36.40
   2  -1   1 1276.47   35.50
   2  -1   1 1201.68   35.30
   2  -1   1 1166.78   35.40
  -2  -1  -1 1237.18   37.90
   2  -1   1 1165.38   37.30
   2  -1   1 1262.37   35.10
  -2  -1  -1 1235.28   35.10
  -2   1  -1 1288.67   35.80
  -2   1  -1 1195.68   37.40
   2   1   1 1197.58   36.30
   2   1   1 1246.98   35.70
   2   1   1 1233.18   36.20
  -2   1  -1 1192.38   35.40
   2   1   1 1214.48   37.80
   3  -1   1  395.46   14.10
  -3  -1  -1  409.46   14.10
   3  -1   1  387.56   12.70
   3  -1   1  382.26   15.40
  -3  -1  -1  388.46   15.70
  -3  -1  -1  403.36   13.40
   3  -1   1  407.36   13.50
   3  -1   1  385.06   13.30
   3   1   1  409.26   13.70
   3   1   1  386.16   13.70
  -3   1  -1  382.26   13.20
  -3   1  -1  421.06   14.40
   3   1   1  404.86   16.00
  -3   1  -1  391.16   15.50
   3   1   1  397.16   13.00
   3   1   1  393.86   14.20
   4  -1   1 1882.41   56.69
   4  -1   1 1972.60   56.69
   4  -1   1 1960.80   56.49
  -4  -1  -1 2029.70   56.39
   4  -1   1 1905.31   59.59
  -4  -1  -1 1851.51   59.89
  -4  -1  -1 1971.80   57.49
   4   1   1 1963.20   55.89
  -4   1  -1 1957.80   56.49
   4   1   1 1915.01   57.69
   4   1   1 1953.80   57.09
  -4   1  -1 1895.91   59.79
  -4   1  -1 1975.20   55.89
   4   1   1 1958.30   60.39
   4   1   1 1951.20   56.89
  -5  -1  -1   40.40    3.40
   5  -1   1   35.90    4.10
   5  -1   1   26.70    5.00
   5  -1   1   35.20    4.00
  -5  -1  -1   27.00    4.50
  -5  -1  -1   40.70    4.70
   5  -1   1   31.80    3.90
   5   1   1   29.90    3.60
   5   1   1   34.70    4.50
   5   1   1   36.20    4.20
   5   1   1   27.20    4.30
  -5   1  -1   31.80    3.20
  -5   1  -1   36.60    3.80
   5   1   1   32.20    4.10
  -5   1  -1   25.50    4.50
  -6  -1  -1  340.67   14.50
   6  -1   1  375.86   14.40
  -6  -1  -1  356.66   12.60
   6  -1   1  367.66   18.30
   6  -1   1  361.96   13.70
   6  -1   1  352.86   14.50
   6  -1   1  340.77   17.30
  -6   1  -1  338.97   17.40
   6   1   1  369.76   14.00
   6   1   1  358.36   14.40
   6   1   1  357.86   18.10
   6   1   1  358.86   13.10
  -6   1  -1  359.96   13.90
   6   1   1  341.07   15.10
   7  -1   1  685.53   25.00
  -7  -1  -1  693.03   25.20
   7  -1   1  705.13   30.00
   7  -1   1  731.63   25.00
   7  -1   1  725.03   29.20
   7   1   1  695.63   23.40
   7   1   1  697.63   23.90
   7   1   1  741.43   29.80
   7   1   1  700.33   25.00
   7   1   1  683.93   28.20
   8  -1   1    5.50    3.40
   8  -1   1    3.20    3.60
   8  -1   1    7.10    4.10
  -8  -1  -1    6.10    2.60
   8   1   1    4.20    1.80
   8   1   1    7.70    4.10
   8   1   1    5.50    3.00
   9  -1   1   22.30    4.50
   9  -1   1   26.00    6.70
   9  -1   1   15.50    5.40
   9   1   1   14.00    4.70
   9   1   1   19.50    4.40
   9   1   1   18.00    5.30
  10  -1   1   57.29    7.00
  10  -1   1   62.79    9.50
  10   1   1   70.29   17.10
  10   1   1   43.10    8.20
  10   1   1   54.19    7.70
  11  -1   1   65.89   11.70
  11  -1   1   96.29   12.20
  11  -1   1   82.39    8.20
  11   1   1   64.39   10.90
  11   1   1   64.19    8.30
  12  -2  -1   -6.30    2.70
  12  -2  -1   -2.60    2.90
  12  -2  -1   -6.10    2.90
  12  -2  -1   -1.80    4.30
  12   2  -1   -2.70    3.50
  12   2  -1   -5.10    3.00
  12   2  -1   -4.10    3.50
  12   2  -1    3.10    3.00
  11  -2  -1   17.10    4.60
  11  -2  -1   11.30    4.70
  11  -2  -1   20.80    5.00
  11  -2  -1   13.40    4.60
  11   2  -1   32.70    7.70
  11   2  -1   17.20    7.00
  11   2  -1   24.50    5.00
  11   2  -1   21.20    6.20
  10  -2  -1   -2.30    2.30
  10  -2  -1   -1.50    3.50
  10  -2  -1   -0.50    3.00
  10  -2  -1   -1.80    2.20
  10  -2  -1   -3.20    2.60
  10   2  -1   -3.30    2.60
  10   2  -1   -2.60    3.70
  10   2  -1    3.10    3.00
  10   2  -1   -1.20    3.10
   9  -2  -1  356.06   20.10
   9  -2  -1  363.16   15.50
   9  -2  -1  380.46   19.90
   9  -2  -1  368.36   17.50
   9  -2  -1  344.57   16.50
   9   2  -1  361.16   17.90
   9   2  -1  373.96   16.30
   9   2  -1  360.26   20.10
   9   2  -1  369.86   20.70
   8  -2  -1   48.60    6.40
   8  -2  -1   25.90    4.50
   8  -2  -1   23.70    5.50
   8  -2  -1   33.50    5.90
   8   2  -1   31.50    4.90
   8   2  -1   31.70    5.60
   8   2  -1   30.90    6.10
   8   2  -1   34.70    4.30
  -8   2   1   41.70    5.80
   7  -2  -1  131.49    8.30
   7  -2  -1  145.39   10.80
   7  -2  -1  148.49    8.40
   7  -2  -1  140.69   10.30
   7  -2  -1  148.19    8.10
   7   2  -1  139.49    7.40
   7   2  -1  137.19    7.00
   7   2  -1  157.38   10.00
  -7   2   1  136.19    8.90
   7   2  -1  142.29    8.60
   7   2  -1  151.68   11.40
   6  -2  -1  143.79    7.70
  -6  -2   1  129.09    8.50
   6  -2  -1  154.78    9.80
   6  -2  -1  143.79    7.90
   6  -2  -1  143.19    7.70
   6   2  -1  136.49   10.50
   6   2  -1  133.59    8.80
   6   2  -1  131.89    6.90
   6   2  -1  136.99    7.90
  -6   2   1  136.49    8.10
   6   2  -1  135.69    7.10
   5  -2  -1  749.73   24.60
  -5  -2   1  794.62   23.80
   5  -2  -1  747.33   26.40
   5  -2  -1  775.92   27.10
  -5  -2   1  750.02   25.40
   5  -2  -1  791.82   24.90
   5   2  -1  764.92   24.00
   5   2  -1  748.83   27.70
  -5   2   1  729.43   24.70
   5   2  -1  750.32   24.10
   5   2  -1  754.62   25.00
   5   2  -1  732.43   25.90
  -4  -2   1  164.48    7.40
   4  -2  -1  170.68    7.60
  -4  -2   1  174.68    7.50
  -4  -2   1  189.58    8.60
   4  -2  -1  169.78    7.60
   4  -2  -1  167.88    8.70
   4  -2  -1  178.28    9.00
  -4  -2   1  170.18    8.30
   4  -2  -1  170.08    6.40
   4   2  -1  178.48    7.40
   4   2  -1  166.68    7.70
  -4   2   1  167.78    7.70
   4   2  -1  173.78    8.00
   4   2  -1  179.78    8.80
  -3  -2   1 3842.02  105.59
  -3  -2   1 3868.41  105.89
   3  -2  -1 3525.25  106.09
   3  -2  -1 3722.33  106.39
  -3  -2   1 3802.52  106.49
   3   2  -1 3753.82  105.89
   3   2  -1 3778.82  104.79
   3   2  -1 3785.62  105.39
   3   2  -1 3686.03  106.59
  -2  -2   1  583.44   16.80
   2  -2  -1  581.64   17.30
  -2  -2   1  534.15   17.20
   2  -2  -1  512.25   16.40
  -2  -2   1  515.85   16.80
   2  -2  -1  523.25   16.50
  -2  -2   1  524.75   16.30
   2  -2  -1  516.25   17.20
  -2  -2   1  539.55   16.10
  -2  -2   1  542.35   17.30
   2   2  -1  532.25   16.80
   2   2  -1  529.25   16.30
   2   2  -1  531.55   17.40
   2   2  -1  519.55   17.20
  -2   2   1  584.84   17.40
  -2   2   1  521.15   16.50
   2   2  -1  596.24   16.80
  -1  -2   1    1.40    0.70
   1  -2  -1    1.80    1.10
  -1  -2   1    3.30    0.80
   1  -2  -1    2.90    0.80
  -1  -2   1    1.50    0.50
  -1  -2   1    1.30    0.70
  -1  -2   1    1.60    0.90
  -1  -2   1    1.80    0.70
   1  -2  -1    2.00    0.80
  -1  -2   1    2.90    0.80
   1  -2  -1    2.50    0.80
  -1   2   1    0.90    0.70
   1   2  -1    1.20    0.70
   1   2  -1    2.20    0.70
  -1   2   1    2.00    0.70
   1   2  -1    2.40    0.80
   1   2  -1    1.20    0.80
   1   2  -1    1.90    0.50
  -1   2   1    1.30    0.70
   1   2  -1    2.10    0.80
   1   2  -1    2.20    0.80
  -1   2   1    1.60    0.90
   0  -2  -1   37.30    2.40
   0  -2   1   40.50    2.30
   0  -2   1   44.50    2.70
   0  -2   1   39.00    1.50
   0  -2   1   34.20    2.20
   0  -2   1   44.40    2.40
   0  -2  -1   39.70    2.50
   0   2   1   40.40    2.60
   0   2  -1   34.70    2.20
   0   2   1   36.30    2.40
   0   2   1   41.60    2.60
   0   2   1   41.60    3.10
   0   2  -1   45.50    2.80
   0   2  -1   39.30    2.30
   0   2  -1   40.20    1.60
   0   2   1   34.40    2.40
   1  -2   1  432.06   13.80
   1  -2   1  457.45   14.10
   1  -2   1  420.76   14.50
   1  -2   1  440.66   13.90
  -1  -2  -1  419.76   14.40
  -1  -2  -1  482.45   14.30
  -1  -2  -1  449.06   15.10
   1  -2   1  481.75   15.20
  -1  -2  -1  440.86   13.90
  -1  -2  -1  465.25   14.60
  -1   2  -1  441.16   13.60
   1   2   1  483.85   14.40
  -1   2  -1  444.66   13.80
   1   2   1  444.26   15.00
  -1   2  -1  433.16   14.60
   1   2   1  445.26   13.90
  -1   2  -1  483.05   15.10
   1   2   1  428.66   14.50
   1   2   1  452.55   14.60
  -1   2  -1  432.06   13.70
  -2  -2  -1  828.22   23.80
   2  -2   1  835.72   23.60
   2  -2   1  777.92   23.60
   2  -2   1  837.02   24.30
  -2  -2  -1  799.72   24.70
  -2  -2  -1  789.52   26.20
  -2  -2  -1  790.42   25.00
   2  -2   1  783.32   23.80
   2  -2   1  778.92   25.40
  -2   2  -1  792.02   25.60
  -2   2  -1  846.82   24.30
  -2   2  -1  790.62   23.20
   2   2   1  762.72   25.00
   2   2   1  786.02   26.10
   2   2   1  846.72   24.40
   2   2   1  831.92   24.50
   2   2   1  778.92   24.70
   3  -2   1    5.00    1.40
  -3  -2  -1    7.70    1.80
  -3  -2  -1    6.50    1.80
  -3  -2  -1    6.60    1.90
   3  -2   1    8.80    1.60
  -3  -2  -1    7.00    2.40
   3  -2   1    8.30    2.70
   3  -2   1    6.00    1.90
   3  -2   1    4.20    1.30
   3  -2   1    6.30    1.60
   3   2   1    5.30    1.70
  -3   2  -1    2.90    1.80
   3   2   1    7.60    2.60
   3   2   1    6.10    1.80
  -3   2  -1    8.20    1.90
   3   2   1    8.60    1.80
  -3   2  -1    5.70    1.40
   4  -2   1 2130.89   60.59
   4  -2   1 2103.09   63.69
  -4  -2  -1 2091.99   59.89
   4  -2   1 2170.08   60.59
   4  -2   1 2242.18   65.09
  -4  -2  -1 2130.59   60.69
  -4  -2  -1 2086.99   61.99
   4  -2   1 2033.70   60.29
  -4  -2  -1 2038.10   64.29
   4  -2   1 2069.89   59.59
  -4   2  -1 2013.50   63.59
   4   2   1 2033.60   64.29
   4   2   1 2058.29   60.19
  -4   2  -1 2039.40   59.99
  -4   2  -1 2140.89   59.99
   4   2   1 2084.89   61.19
   4   2   1 2125.39   61.29
   4   2   1 2023.00   62.09
   5  -2   1   32.00    3.90
  -5  -2  -1   37.70    3.60
   5  -2   1   29.60    3.80
   5  -2   1   34.70    6.00
   5  -2   1   22.20    4.00
   5  -2   1   33.60    4.00
  -5  -2  -1   29.60    4.00
  -5   2  -1   36.90    3.40
  -5   2  -1   34.40    3.70
  -5   2  -1   24.20    4.40
   5   2   1   32.60    4.10
   5   2   1   38.50    3.70
   5   2   1   29.00    4.80
   5   2   1   29.00    4.20
   5   2   1   28.90    4.20
   6  -2   1  134.49   10.50
  -6  -2  -1  139.39    6.70
   6  -2   1  136.39    7.60
   6  -2   1  139.99    7.40
  -6  -2  -1  139.69    8.40
   6  -2   1  136.99    7.60
   6  -2   1  153.68   10.40
   6   2   1  126.69    7.60
   6   2   1  138.89    7.40
   6   2   1  142.09    8.10
  -6   2  -1  115.99    9.80
   6   2   1  144.89    9.00
   6   2   1  123.99   10.50
   7  -2   1   13.10    3.80
   7  -2   1    7.20    2.60
  -7  -2  -1    9.40    3.00
   7  -2   1    7.20    3.70
   7  -2   1    7.10    2.40
   7   2   1    5.60    2.50
   7   2   1   11.20    2.80
   7   2   1   15.00    3.00
   7   2   1   10.80    3.50
   7   2   1    7.70    3.70
   8  -2   1  297.87   18.50
   8  -2   1  312.97   14.00
   8  -2   1  301.37   18.00
  -8  -2  -1  297.97   16.70
   8   2   1  349.96   19.60
   8   2   1  322.37   13.30
   8   2   1  318.77   13.40
   8   2   1  303.87   15.70
   9  -2   1  764.82   28.60
   9  -2   1  815.12   34.60
   9  -2   1  762.22   35.20
   9   2   1  819.62   30.90
   9   2   1  856.51   28.40
   9   2   1  845.82   35.70
  10  -2   1   40.60   13.80
  10  -2   1   48.10    6.50
  10  -2   1   39.40    7.50
  10   2   1   38.40    6.00
  10   2   1   39.20    5.70
  10   2   1   58.79    7.70
  11  -2   1    8.80    5.40
  11  -2   1    8.80    3.70
  11  -2   1    4.70    4.40
  11   2   1    2.90    3.30
  11   2   1    8.10    3.70
  11   2   1   10.10    5.30
  11   2   1    8.60    4.80
  12  -3  -1   -3.40    3.10
  12  -3  -1   -6.10    2.30
  12  -3  -1   -2.10    3.70
  12  -3  -1   -1.10    3.70
  12   3  -1   -6.90    3.10
  12   3  -1   -4.20    3.80
  12   3  -1   -5.90    4.10
  12   3  -1   -1.00    2.60
  11  -3  -1   24.20    6.30
  11  -3  -1   41.10    7.20
  11  -3  -1   24.90    7.00
  11  -3  -1   30.80    5.10
  11   3  -1   24.70    4.50
  11   3  -1   25.90    6.60
  11   3  -1   14.90    5.20
  11   3  -1   14.70    5.10
  10  -3  -1   97.49    8.60
  10  -3  -1  120.99   11.80
  10  -3  -1  112.79   12.00
  10  -3  -1  122.59    8.60
  10  -3  -1  104.69    9.90
  10   3  -1  115.49   12.00
  10   3  -1  103.09    8.50
  10   3  -1  112.29   10.00
  10   3  -1  108.89   12.90
   9  -3  -1  360.76   16.30
   9  -3  -1  364.06   15.70
   9  -3  -1  368.16   20.00
   9  -3  -1  352.96   17.60
   9  -3  -1  381.66   19.60
   9   3  -1  370.46   21.10
   9   3  -1  350.46   18.00
   9   3  -1  342.77   13.90
   9   3  -1  368.56   15.80
   8  -3  -1   30.20    4.40
   8  -3  -1   40.90    7.10
   8  -3  -1   38.90    6.20
   8  -3  -1   35.50    5.10
   8  -3  -1   50.29    6.80
  -8   3   1   42.10    6.40
   8   3  -1   34.20    6.20
   8   3  -1   37.30    5.90
   8   3  -1   35.00    4.50
   8   3  -1   45.00    5.50
   7  -3  -1  164.18    9.00
   7  -3  -1  165.68   10.80
   7  -3  -1  163.28    9.30
   7  -3  -1  168.58   10.30
   7  -3  -1  164.28    8.90
   7  -3  -1  165.48   11.50
   7   3  -1  162.28    8.20
   7   3  -1  158.98   10.50
   7   3  -1  169.88   12.40
  -7   3   1  162.88    9.50
   7   3  -1  153.48    7.80
   7   3  -1  154.78    9.20
   6  -3  -1   12.20    2.60
   6  -3  -1   13.50    3.80
   6  -3  -1   13.20    3.30
   6  -3  -1   15.20    3.30
  -6  -3   1   17.70    2.40
   6   3  -1   13.50    2.80
   6   3  -1   12.30    2.90
   6   3  -1   14.00    4.00
   6   3  -1   14.20    2.50
   6   3  -1   15.60    4.10
  -6   3   1   15.60    3.30
   5  -3  -1  517.15   20.10
   5  -3  -1  493.45   17.40
   5  -3  -1  513.35   19.30
   5  -3  -1  505.75   17.70
  -5  -3   1  504.45   17.40
  -5  -3   1  517.05   18.90
  -5  -3   1  511.55   18.70
   5   3  -1  503.15   17.90
   5   3  -1  515.45   19.40
   5   3  -1  497.85   20.90
   5   3  -1  512.65   17.00
   5   3  -1  528.35   18.40
  -5   3   1  487.75   17.70
   4  -3  -1   -0.90    1.50
  -4  -3   1    1.70    1.50
  -4  -3   1   -0.50    1.40
   4  -3  -1    0.20    1.20
  -4  -3   1    1.10    1.80
   4  -3  -1   -0.60    1.20
  -4  -3   1   -1.20    1.20
   4  -3  -1   -0.20    1.50
   4   3  -1   -0.50    1.30
  -4   3   1    0.50    1.40
   4   3  -1    3.30    2.00
   4   3  -1   -0.40    1.60
   4   3  -1   -0.30    1.60
  -3  -3   1  125.49    5.80
   3  -3  -1  137.49    7.10
   3  -3  -1  122.39    6.20
  -3  -3   1  148.19    6.80
  -3  -3   1  129.49    5.50
   3  -3  -1  128.29    7.00
  -3  -3   1  139.79    6.90
  -3  -3   1  136.39    6.00
   3  -3  -1  127.59    6.40
  -3  -3   1  126.19    6.50
  -3   3   1  131.49    5.90
  -3   3   1  146.49    7.10
   3   3  -1  133.79    5.90
   3   3  -1  128.19    6.80
   3   3  -1  135.19    7.10
   3   3  -1  140.99    6.50
  -2  -3   1 3898.21  108.79
   2   3  -1 3949.10  109.79
   2   3  -1 3809.22  108.39
  -1  -3   1    3.60    1.00
  -1  -3   1    3.20    1.00
  -1  -3   1    4.10    1.00
  -1  -3   1    2.70    0.90
   1  -3  -1    2.10    1.10
  -1  -3   1    3.80    1.30
   1  -3  -1    4.90    1.10
   1  -3  -1    2.70    1.10
  -1  -3   1    2.50    1.10
   1  -3  -1    2.70    1.10
   1  -3  -1    5.80    1.40
  -1  -3   1    5.40    1.20
  -1   3   1    3.10    1.20
   1   3  -1    2.60    1.30
  -1   3   1    2.60    1.00
   1   3  -1    2.40    1.00
   1   3  -1    6.00    1.20
   1   3  -1    5.00    1.10
   1   3  -1    4.10    1.00
   1   3  -1    2.60    1.10
  -1   3   1    4.20    1.30
  -1   3   1    3.10    1.10
   1   3  -1    2.70    1.20
   0  -3   1  207.68    6.30
   0  -3  -1  223.08    7.90
   0  -3  -1  229.38    8.20
   0  -3   1  222.98    8.10
   0  -3   1  206.48    7.50
   0  -3  -1  206.98    7.50
   0  -3   1  219.48    7.70
   0  -3  -1  210.28    7.80
   0  -3   1  189.08    9.00
   0  -3  -1  202.08    8.00
   0  -3   1  208.28    7.40
   0  -3   1  202.68    7.50
   0   3  -1  228.28    7.10
   0   3  -1  225.68    8.20
   0   3   1  223.08    7.90
   0   3   1  203.98    7.50
   0   3   1  213.28    8.00
   0   3  -1  235.28    7.80
   0   3  -1  202.68    7.50
   0   3  -1  224.58    7.80
   0   3   1  209.48    7.80
   0   3  -1  216.38    6.30
   0   3   1  226.08    8.10
   1  -3   1  167.38    7.20
   1  -3   1  151.28    6.20
   1  -3   1  161.18    6.60
  -1  -3  -1  179.88    6.80
   1  -3   1  150.28    6.20
   1  -3   1  156.68    6.10
  -1  -3  -1  163.08    6.00
  -1  -3  -1  167.48    7.30
  -1  -3  -1  150.38    7.30
  -1  -3  -1  150.68    6.80
   1  -3   1  150.28    4.80
  -1  -3  -1  167.48    6.90
   1  -3   1  154.58    6.30
  -1   3  -1  143.69    6.20
  -1   3  -1  152.58    6.60
  -1   3  -1  151.48    6.20
  -1   3  -1  173.08    7.30
   1   3   1  162.58    7.30
  -1   3  -1  146.29    6.30
  -1   3  -1  148.19    6.10
   1   3   1  163.78    6.00
   1   3   1  162.68    6.90
   1   3   1  169.08    6.70
   1   3   1  148.99    6.80
   2  -3   1  976.40   28.10
  -2  -3  -1  950.00   30.20
   2  -3   1  908.71   27.70
  -2  -3  -1  974.40   28.00
   2  -3   1  936.61   27.00
  -2  -3  -1  939.81   29.00
  -2  -3  -1  936.11   29.10
   2  -3   1  905.51   29.00
   2  -3   1  919.91   27.70
   2   3   1  879.91   30.00
   2   3   1 1001.10   28.50
   2   3   1  959.30   27.90
   2   3   1  914.41   28.80
  -2   3  -1  949.80   30.00
  -2   3  -1  912.71   27.50
  -2   3  -1  930.61   27.40
   2   3   1  923.01   29.20
  -3  -3  -1   46.90    4.50
  -3  -3  -1   52.09    4.10
   3  -3   1   59.09    3.50
   3  -3   1   51.79    3.60
   3  -3   1   55.09    3.90
   3  -3   1   65.39    5.80
  -3  -3  -1   48.30    4.30
   3  -3   1   55.49    5.10
  -3   3  -1   52.79    3.70
  -3   3  -1   53.29    5.10
   3   3   1   51.39    4.10
   3   3   1   51.59    3.80
   3   3   1   50.89    4.40
   3   3   1   52.79    5.80
   3   3   1   50.79    5.00
   4  -3   1 1044.50   33.10
  -4  -3  -1 1106.59   34.00
   4  -3   1 1177.58   34.20
   4  -3   1 1111.59   33.20
   4  -3   1 1075.89   36.60
   4  -3   1 1211.08   38.30
  -4  -3  -1 1152.88   34.90
   4  -3   1 1177.38   33.90
  -4  -3  -1 1135.09   35.70
   4   3   1 1086.09   37.80
  -4   3  -1 1121.89   33.00
   4   3   1 1135.59   36.10
  -4   3  -1 1080.19   36.70
  -4   3  -1 1133.49   33.50
   4   3   1 1119.49   34.80
   4   3   1 1100.19   34.80
   4   3   1 1111.29   34.00
  -5  -3  -1 1663.93   49.00
   5  -3   1 1654.33   49.00
   5  -3   1 1731.63   54.19
   5  -3   1 1560.24   48.40
   5  -3   1 1636.54   47.90
   5  -3   1 1710.23   48.90
  -5  -3  -1 1689.93   48.40
  -5  -3  -1 1687.23   50.99
   5  -3   1 1609.34   52.39
   5   3   1 1630.64   49.70
   5   3   1 1613.64   48.80
  -5   3  -1 1574.84   52.49
   5   3   1 1670.53   49.99
   5   3   1 1621.94   51.29
   5   3   1 1626.54   53.79
  -5   3  -1 1651.03   48.10
   6  -3   1   29.10    4.00
  -6  -3  -1   29.60    3.10
   6  -3   1   32.90    4.00
  -6  -3  -1   32.00    3.60
   6  -3   1   29.40    3.80
   6  -3   1   25.90    5.30
  -6  -3  -1   29.70    4.30
   6  -3   1   24.40    4.30
  -6   3  -1   22.40    4.50
   6   3   1   26.90    3.60
   6   3   1   26.40    7.60
   6   3   1   30.40    4.40
   6   3   1   22.00    4.70
   7  -3   1  398.26   15.80
   7  -3   1  394.96   19.70
  -7  -3  -1  436.76   18.00
   7  -3   1  417.66   21.20
  -7   3  -1  411.16   20.00
   7   3   1  382.86   16.60
   7   3   1  415.66   15.80
   7   3   1  410.46   18.30
   7   3   1  417.16   21.10
   7   3   1  416.56   16.20
   8  -3   1  211.68   14.50
   8  -3   1  189.68   10.00
   8  -3   1  199.48   15.10
   8  -3   1  190.58   10.30
  -8  -3  -1  210.68   12.10
   8   3   1  194.68   12.50
   8   3   1  198.48   15.10
   8   3   1  218.08   10.50
   8   3   1  209.78   10.60
   9  -3   1   30.90    6.70
   9  -3   1   20.40    5.30
  -9  -3  -1   20.50    4.10
   9  -3   1   32.10    6.50
   9   3   1   31.10    6.60
   9   3   1   34.30    4.90
   9   3   1   27.90    5.60
   9   3   1   23.80    4.80
  10  -3   1   34.50    8.90
  10  -3   1   30.50    4.70
  10  -3   1   19.50    5.90
  10   3   1   26.10    5.00
  10   3   1   25.00    5.20
  10   3   1   22.80    6.80
  11  -3   1   15.30    3.90
  11  -3   1   17.50    5.50
  11  -3   1   28.70    7.50
  11   3   1   15.70    4.00
  11   3   1   22.30    6.30
  11   3   1    8.40    3.70
  11   3   1   17.30    5.10
  11   3   1   20.10    5.30
  12  -4  -1   65.49   10.90
  12  -4  -1   99.09    8.80
  12  -4  -1   94.19   12.60
  12  -4  -1   87.39    8.10
  12   4  -1   73.59    7.60
  12   4  -1   94.69    8.30
  12   4  -1   72.89   11.50
  12   4  -1   87.79   11.90
  12   4  -1   86.59   10.50
  11  -4  -1   -2.80    2.70
  11  -4  -1    1.90    3.60
  11  -4  -1   -1.60    5.20
  11  -4  -1    7.60    3.70
  11  -4  -1    1.50    2.90
  11   4  -1    0.00    3.10
  11   4  -1    1.00    3.40
  11   4  -1    0.90    2.80
  11   4  -1    1.10    4.20
  10  -4  -1   78.09    8.40
  10  -4  -1   68.39    7.30
  10  -4  -1   61.79    9.50
  10  -4  -1   83.09    7.50
  10  -4  -1   55.99    8.20
  10   4  -1   54.79    9.40
  10   4  -1   78.69    7.20
  10   4  -1   78.59    9.10
   9  -4  -1   47.30    7.20
   9  -4  -1   58.49    6.40
   9  -4  -1   41.20    6.30
   9  -4  -1   65.59    6.60
   9  -4  -1   45.70    8.00
   9   4  -1   52.99    7.40
  -9   4   1   64.59    7.70
   9   4  -1   52.39    5.00
   8  -4  -1 1125.99   39.40
   8  -4  -1 1066.59   35.50
   8  -4  -1 1123.09   36.30
   8  -4  -1 1013.10   35.80
   8  -4  -1 1116.89   38.40
   8  -4  -1 1106.79   40.70
   8   4  -1 1139.29   42.10
   8   4  -1 1053.99   34.60
   8   4  -1 1091.79   35.00
   8   4  -1 1066.49   33.90
   8   4  -1 1066.19   38.70
  -8   4   1 1079.39   36.40
   7  -4  -1  124.49    7.70
   7  -4  -1  122.49    9.20
   7  -4  -1  140.99    9.60
   7  -4  -1  121.59    9.80
  -7  -4   1  135.49    7.00
   7  -4  -1  112.89   11.10
   7   4  -1  114.49    7.90
   7   4  -1  126.49    7.40
   7   4  -1  133.99    6.80
  -7   4   1  116.89    8.10
   7   4  -1  127.69    9.50
   7   4  -1  126.09   11.10
   6  -4  -1   -1.50    1.60
   6  -4  -1    0.00    1.50
  -6  -4   1   -0.80    1.30
   6  -4  -1   -1.20    1.40
   6  -4  -1    2.60    2.40
  -6  -4   1   -0.40    1.90
  -6   4   1   -1.70    2.00
   6   4  -1    0.70    1.70
   6   4  -1   -0.20    2.30
   6   4  -1    0.20    1.50
   6   4  -1   -0.50    2.40
  -5  -4   1  684.23   23.00
   5  -4  -1  729.13   25.70
   5  -4  -1  707.53   24.20
  -5  -4   1  696.33   21.50
   5  -4  -1  706.13   22.90
   5  -4  -1  695.53   22.40
  -5  -4   1  682.73   24.30
  -5  -4   1  692.53   22.50
  -5   4   1  666.63   22.70
   5   4  -1  665.23   24.70
   5   4  -1  709.93   22.20
   5   4  -1  688.53   23.50
   5   4  -1  690.53   22.10
   5   4  -1  684.43   23.40
  -4  -4   1    4.20    1.80
   4  -4  -1    2.00    1.50
  -4  -4   1    4.40    2.10
  -4  -4   1    3.50    1.40
   4  -4  -1    3.10    2.10
  -4  -4   1    2.90    2.10
   4  -4  -1    4.20    1.70
  -4  -4   1    3.90    1.40
  -4  -4   1    2.30    1.50
   4  -4  -1    5.10    2.20
   4   4  -1    1.50    1.60
   4   4  -1    3.40    2.20
  -4   4   1    4.40    1.80
   4   4  -1    3.60    1.40
  -4   4   1    2.50    1.80
   4   4  -1    4.70    1.90
   4   4  -1    5.30    2.20
   3  -4  -1  732.03   23.90
  -3  -4   1  748.33   22.40
   3  -4  -1  703.33   21.90
  -3  -4   1  725.93   23.50
  -3  -4   1  714.53   23.10
  -3  -4   1  700.43   22.60
   3  -4  -1  731.23   21.80
   3  -4  -1  706.53   22.30
   3  -4  -1  782.62   24.30
   3  -4  -1  743.53   23.20
  -3  -4   1  755.92   22.40
  -3  -4   1  742.03   23.90
  -3   4   1  777.72   24.30
   3   4  -1  682.43   21.90
   3   4  -1  718.23   23.80
   3   4  -1  731.13   22.30
   3   4  -1  700.53   23.90
  -3   4   1  666.83   22.30
  -3   4   1  720.33   22.30
   3   4  -1  729.23   22.90
   3   4  -1  699.33   21.90
  -2  -4   1  163.88    7.50
  -2  -4   1  167.48    6.90
  -2  -4   1  154.38    6.50
  -2  -4   1  163.18    6.30
  -2  -4   1  160.38    7.70
   2  -4  -1  170.08    7.50
  -2  -4   1  168.58    6.60
   2  -4  -1  155.78    7.70
   2   4  -1  166.38    7.10
   2   4  -1  162.58    8.00
   2   4  -1  157.08    7.50
   2   4  -1  169.98    6.70
   2   4  -1  164.28    6.70
  -2   4   1  171.88    6.50
  -2   4   1  155.08    6.50
  -2   4   1  178.68    7.60
   2   4  -1  164.38    7.50
   2   4  -1  165.08    6.70
   2   4  -1  149.88    6.50
  -1  -4   1  159.68    6.50
   1  -4  -1  139.99    6.10
  -1  -4   1  160.58    7.20
   1  -4  -1  145.49    6.50
  -1  -4   1  147.39    6.40
  -1  -4   1  144.29    6.50
   1  -4  -1  170.48    6.40
  -1  -4   1  164.38    6.30
   1  -4  -1  138.19    6.60
   1  -4  -1  147.79    6.70
  -1  -4   1  169.18    6.30
   1   4  -1  149.99    5.60
   1   4  -1  155.78    6.60
   1   4  -1  144.79    6.40
  -1   4   1  136.69    6.50
   1   4  -1  146.69    6.50
  -1   4   1  150.48    6.50
  -1   4   1  146.39    6.50
   1   4  -1  159.38    7.30
   1   4  -1  155.88    6.20
   1   4  -1  168.88    6.50
   0  -4   1 1115.59   33.00
   0  -4   1 1162.48   31.80
   0  -4   1 1030.80   32.10
   0  -4   1 1092.89   32.60
   0  -4  -1 1213.18   32.90
   0  -4  -1 1040.00   32.90
   0  -4  -1 1092.69   32.20
   0  -4   1 1074.19   32.30
   0  -4  -1 1073.09   32.60
   0  -4   1 1075.59   32.20
   0  -4   1 1160.88   32.60
   0  -4  -1 1126.99   33.00
   0   4  -1 1021.20   30.70
   0   4   1 1061.09   32.90
   0   4   1 1046.80   32.40
   0   4  -1 1061.99   31.70
   0   4   1 1092.29   32.20
   0   4  -1 1076.39   32.40
   0   4  -1 1134.39   33.20
   0   4   1 1125.29   33.00
   0   4   1 1163.18   32.80
   0   4  -1 1069.79   32.20
   0   4  -1 1166.18   32.70
   0   4  -1 1037.90   32.10
   0   4  -1 1152.98   32.70
  -1  -4  -1 2168.28   65.09
   1  -4   1 2116.79   63.99
   1  -4   1 2145.19   64.39
   1  -4   1 2259.07   64.39
  -1  -4  -1 2235.68   63.49
  -1  -4  -1 2205.78   65.79
   1  -4   1 2041.10   64.09
  -1  -4  -1 2383.96   65.29
  -1  -4  -1 2493.75   64.99
   1  -4   1 2216.38   64.39
  -1  -4  -1 2387.66   63.89
   1   4   1 2277.17   65.19
  -1   4  -1 2155.58   64.19
  -1   4  -1 2194.58   64.39
   1   4   1 2395.86   65.59
  -1   4  -1 2200.98   64.29
  -1   4  -1 2142.09   64.49
   1   4   1 2341.57   63.89
  -1   4  -1 2527.25   65.79
  -1   4  -1 2246.18   64.49
   1   4   1 2124.69   64.99
   1   4   1 2380.96   64.89
  -2  -4  -1 2989.30   85.39
   2  -4   1 2862.51   83.79
   2  -4   1 2935.71   83.59
  -2  -4  -1 3036.20   83.69
   2  -4   1 3034.30   86.19
  -2  -4  -1 3008.60   85.49
   2  -4   1 2855.41   83.89
   2  -4   1 2978.30   84.09
  -2  -4  -1 3098.29   84.29
   2  -4   1 2951.80   84.89
   2   4   1 2933.81   85.49
  -2   4  -1 2806.02   83.59
   2   4   1 3056.39   84.59
  -2   4  -1 2999.60   85.19
  -2   4  -1 2877.81   83.79
  -2   4  -1 3027.30   86.19
   2   4   1 2990.50   83.59
   2   4   1 2995.60   86.39
   2   4   1 2913.91   84.99
  -3  -4  -1    0.40    1.80
   3  -4   1    0.80    1.10
   3  -4   1    0.20    1.60
  -3  -4  -1    3.00    1.60
   3  -4   1    1.00    1.20
  -3  -4  -1    0.20    1.60
  -3  -4  -1    0.20    1.20
   3  -4   1    1.80    1.40
   3  -4   1   -0.10    1.50
  -3   4  -1   -0.20    1.60
   3   4   1   -0.10    1.70
   3   4   1    0.00    1.60
  -3   4  -1    0.10    1.20
  -3   4  -1   -0.20    1.10
   3   4   1   -0.50    1.00
   3   4   1   -1.20    1.50
  -3   4  -1    1.00    1.30
   3   4   1   -1.50    1.50
   4  -4   1  155.28    9.10
  -4  -4  -1  146.99    8.70
   4  -4   1  155.58    6.90
   4  -4   1  157.18   10.00
  -4  -4  -1  162.28    7.90
   4  -4   1  154.38    6.90
   4  -4   1  152.18    7.30
  -4  -4  -1  161.18    8.00
  -4   4  -1  153.78    9.30
   4   4   1  154.98    8.00
   4   4   1  152.68    9.10
   4   4   1  160.98   10.40
  -4   4  -1  144.19    7.10
  -4   4  -1  152.08    7.10
   4   4   1  153.38    8.10
   4   4   1  160.38    7.40
   4   4   1  162.98    7.70
  -5  -4  -1  297.77   11.90
   5  -4   1  314.97   14.60
   5  -4   1  307.67   11.90
   5  -4   1  327.67   11.90
   5  -4   1  283.77   11.10
  -5  -4  -1  300.77   13.80
  -5  -4  -1  286.47   12.10
   5  -4   1  313.87   15.80
  -5   4  -1  315.87   11.40
   5   4   1  307.67   14.20
   5   4   1  292.07   12.70
  -5   4  -1  294.77   14.70
   5   4   1  323.37   12.50
   5   4   1  298.97   12.80
   5   4   1  301.17   12.20
   5   4   1  303.77   15.80
  -6  -4  -1  336.57   15.00
   6  -4   1  333.27   12.90
   6  -4   1  311.17   15.70
  -6  -4  -1  319.87   12.40
   6  -4   1  344.97   13.20
   6  -4   1  314.97   17.20
   6  -4   1  298.87   12.20
  -6  -4  -1  333.57   13.00
   6   4   1  321.27   13.70
   6   4   1  318.97   15.20
   6   4   1  333.57   13.70
   6   4   1  337.57   14.10
   6   4   1  340.17   13.30
  -6   4  -1  318.67   16.30
   6   4   1  326.07   17.50
  -7  -4  -1    4.80    1.50
   7  -4   1    4.10    2.80
   7  -4   1    2.30    1.50
  -7  -4  -1    2.20    2.00
  -7  -4  -1    3.90    1.80
   7  -4   1    1.20    2.00
   7  -4   1    5.60    2.00
   7  -4   1    2.10    3.10
   7   4   1    0.70    1.70
  -7   4  -1   -1.60    2.60
   7   4   1    1.60    2.10
   7   4   1    3.30    2.50
   7   4   1    2.20    2.10
   7   4   1    2.80    2.60
  -8  -4  -1  154.98   10.70
   8  -4   1  162.98   13.50
   8  -4   1  171.98    9.00
   8  -4   1  152.48    9.30
   8  -4   1  159.08    8.80
   8  -4   1  172.98   12.80
   8   4   1  174.78    9.80
   8   4   1  149.29    9.60
   8   4   1  173.68    9.30
   8   4   1  167.28   11.60
   8   4   1  167.68   13.90
  -9  -4  -1   -1.30    2.40
   9  -4   1    1.50    3.50
   9  -4   1    1.40    3.40
   9  -4   1    2.10    2.20
   9   4   1    0.90    2.50
   9   4   1   -2.30    3.20
   9   4   1    0.30    2.70
   9   4   1    0.50    2.90
   9   4   1    0.70    1.80
  10  -4   1  119.19   12.20
  10  -4   1  131.49   13.50
  10   4   1  116.29    9.40
  10   4   1  135.19   14.90
  10   4   1  117.99   10.70
  10   4   1  120.19    9.40
  11  -4   1    0.70    2.20
  11  -4   1   -3.50    3.40
  11  -4   1   14.80    5.80
  11   4   1   -0.70    2.30
  11   4   1   -6.80    2.70
  11   4   1    1.10    3.40
  11   4   1   -4.50    3.10
  11   4   1   -3.60    3.10
  12  -5  -1   11.40    3.60
  12  -5  -1    5.10    4.70
  12  -5  -1   11.10    5.40
  12  -5  -1   16.40    4.00
  12   5  -1    7.40    2.90
  12   5  -1    8.00    3.60
  12   5  -1    4.00    4.80
  12   5  -1    9.80    4.90
  12   5  -1    7.20    5.90
  11  -5  -1    5.90    3.70
  11  -5  -1    0.90    2.60
  11  -5  -1    0.90    2.30
  11  -5  -1   -0.40    4.80
  11  -5  -1   -3.40    3.40
  11   5  -1    0.40    2.20
  11   5  -1    0.60    2.50
  11   5  -1    3.60    4.60
  11   5  -1    2.90    3.80
  11   5  -1   -0.70    3.40
  10  -5  -1  130.89   11.40
  10  -5  -1  123.49    9.00
  10  -5  -1  138.49    9.40
  10  -5  -1  141.79   11.90
  10  -5  -1  140.59   13.00
  10   5  -1  152.58   14.80
  10   5  -1  142.99    8.80
  10   5  -1  144.79   12.10
   9  -5  -1   73.59    8.80
   9  -5  -1   83.29    9.80
   9  -5  -1   80.19    9.30
   9  -5  -1   74.49    7.20
   9  -5  -1   80.39    7.50
  -9   5   1   85.79    8.10
   9   5  -1   82.59    5.90
   9   5  -1   77.39    6.30
   9   5  -1   96.49   11.70
   9   5  -1   84.39    9.50
   8  -5  -1  223.78   13.50
  -8  -5   1  223.08   10.00
   8  -5  -1  229.38   14.80
   8  -5  -1  197.78   11.00
   8  -5  -1  200.58   10.60
   8  -5  -1  235.18   12.10
   8  -5  -1  250.97   13.80
  -8   5   1  211.18   11.70
   8   5  -1  228.28   13.80
   8   5  -1  231.48   10.40
   8   5  -1  230.08   16.50
   8   5  -1  228.28   11.20
   8   5  -1  215.78    9.80
  -7  -5   1   83.29    7.30
   7  -5  -1   90.39    8.50
   7  -5  -1   81.69    7.70
   7  -5  -1   95.39    9.80
   7  -5  -1   83.19    8.00
   7  -5  -1   92.59    6.40
  -7  -5   1   86.59    6.20
   7   5  -1   80.79    5.50
   7   5  -1   88.39    6.80
   7   5  -1   86.99    5.60
  -7   5   1   81.19    6.80
   7   5  -1   83.29    9.90
   7   5  -1   83.59    7.50
   7   5  -1   93.29    8.50
   6  -5  -1  238.78   11.90
  -6  -5   1  237.08   12.20
   6  -5  -1  241.18   12.60
   6  -5  -1  245.08   10.70
  -6  -5   1  232.18    9.50
   6  -5  -1  232.48   10.00
   6  -5  -1  275.67   13.90
  -6  -5   1  241.58   10.90
  -6  -5   1  241.48   10.10
   6   5  -1  232.68   11.40
   6   5  -1  228.98   12.70
   6   5  -1  224.58    9.70
   6   5  -1  231.48    9.90
  -6   5   1  233.58   10.70
   6   5  -1  238.68   11.30
   6   5  -1  218.88   13.80
  -5  -5   1  923.41   30.40
  -5  -5   1  905.21   29.00
  -5  -5   1  905.71   27.90
   5  -5  -1  890.11   27.40
  -5  -5   1  898.61   27.50
   5  -5  -1  953.70   31.40
   5  -5  -1  857.41   29.00
   5  -5  -1  873.71   30.30
   5  -5  -1  874.61   28.10
   5  -5  -1  849.12   27.40
  -5  -5   1  857.91   27.70
   5   5  -1  873.21   27.40
  -5   5   1  879.21   28.10
   5   5  -1  897.61   29.10
   5   5  -1  908.81   29.70
   5   5  -1  879.11   27.40
   5   5  -1  865.41   31.10
   5   5  -1  845.62   27.30
  -4  -5   1    5.00    2.20
   4  -5  -1    5.70    1.70
  -4  -5   1    5.50    1.80
   4  -5  -1    7.70    1.90
   4  -5  -1    7.00    2.00
   4  -5  -1    5.60    2.80
  -4  -5   1    4.10    1.60
  -4  -5   1    4.90    1.80
   4  -5  -1    6.50    1.60
   4  -5  -1    2.40    2.30
  -4  -5   1    6.50    2.20
  -4   5   1    3.30    2.30
   4   5  -1    6.00    1.80
   4   5  -1    5.60    2.00
   4   5  -1    5.40    2.50
   4   5  -1    4.60    1.80
  -4   5   1    5.10    2.00
   4   5  -1    5.50    1.90
   4   5  -1    3.00    2.40
  -4   5   1    5.40    1.90
  -3  -5   1  229.48    9.50
  -3  -5   1  237.78    9.00
  -3  -5   1  231.78   10.30
   3  -5  -1  240.58   10.50
  -3  -5   1  245.18    8.50
   3  -5  -1  236.98   10.60
   3  -5  -1  238.18    8.90
  -3  -5   1  228.18   10.30
   3  -5  -1  232.78    9.00
  -3  -5   1  240.88    9.30
   3  -5  -1  246.28    9.20
  -3  -5   1  227.38    8.10
   3   5  -1  239.38    9.00
   3   5  -1  218.88   10.50
   3   5  -1  239.88   10.80
   3   5  -1  229.98    9.10
  -3   5   1  247.88   10.60
  -3   5   1  228.38    8.70
   3   5  -1  232.08    9.50
   3   5  -1  235.98    9.20
   2  -5  -1 7717.13  216.48
   1  -5  -1 1263.67   39.40
  -1  -5   1 1364.66   39.80
   1  -5  -1 1273.97   41.00
  -1  -5   1 1379.46   40.00
   1  -5  -1 1272.07   40.00
  -1  -5   1 1310.47   39.50
  -1  -5   1 1439.96   39.60
  -1  -5   1 1420.56   40.90
  -1  -5   1 1280.97   39.90
   1  -5  -1 1233.98   39.70
   1  -5  -1 1474.15   39.70
  -1  -5   1 1455.85   39.70
   1  -5  -1 1215.58   39.80
   1   5  -1 1364.86   39.90
   1   5  -1 1434.16   39.90
   1   5  -1 1295.27   39.80
  -1   5   1 1250.97   39.80
   1   5  -1 1390.76   38.70
   1   5  -1 1374.16   40.10
  -1   5   1 1304.67   40.00
  -1   5   1 1468.75   39.60
   1   5  -1 1382.96   41.10
  -1   5   1 1275.57   39.70
   1   5  -1 1436.66   39.60
   0  -5   1  146.09    7.20
   0  -5   1  141.79    6.50
   0  -5   1  135.39    6.20
   0  -5  -1  156.58    6.80
   0  -5  -1  156.18    8.10
   0  -5  -1  149.88    7.20
   0  -5   1  148.79    7.00
   0  -5  -1  139.19    6.80
   0  -5  -1  143.29    7.20
   0  -5   1  149.99    5.90
   0  -5   1  159.38    6.80
   0  -5  -1  148.29    6.40
   0   5   1  136.59    6.60
   0   5  -1  133.69    6.30
   0   5  -1  147.19    6.80
   0   5  -1  138.09    6.70
   0   5   1  152.48    6.80
   0   5   1  132.49    6.90
   0   5  -1  143.59    7.40
   0   5  -1  145.49    6.80
   0   5   1  141.69    6.20
   0   5  -1  133.69    5.90
   0   5   1  141.69    6.90
   0   5  -1  145.89    6.30
   1  -5   1  123.69    6.20
  -1  -5  -1  141.79    5.70
   1  -5   1  139.89    6.10
  -1  -5  -1  123.79    7.60
  -1  -5  -1  135.59    7.10
  -1  -5  -1  134.39    6.80
  -1  -5  -1  125.89    5.60
  -1  -5  -1  125.59    6.80
   1  -5   1  115.79    6.20
   1  -5   1  124.99    6.50
   1   5   1  133.39    6.60
  -1   5  -1  131.79    6.30
  -1   5  -1  144.59    7.00
   1   5   1  143.19    5.80
  -1   5  -1  135.39    6.20
   1   5   1  135.59    7.00
  -1   5  -1  120.99    6.30
  -1   5  -1  121.39    6.70
  -1   5  -1  124.89    6.30
   1   5   1  142.09    7.40
   1   5   1  126.69    6.80
  -2  -5  -1   -0.90    1.50
  -2  -5  -1    2.30    1.60
   2  -5   1    0.50    0.80
  -2  -5  -1    0.30    1.50
   2  -5   1    0.00    1.40
   2  -5   1    0.20    1.20
  -2  -5  -1    0.50    1.60
   2  -5   1    1.10    1.20
   2  -5   1    1.50    1.60
  -2  -5  -1   -0.50    0.90
  -2  -5  -1    1.10    1.10
   2  -5   1    0.60    1.40
   2  -5   1   -0.30    1.30
  -2   5  -1   -0.80    1.20
  -2   5  -1    0.40    1.50
   2   5   1    0.50    1.00
   2   5   1    0.40    1.90
  -2   5  -1   -0.90    1.20
   2   5   1   -0.10    1.40
   2   5   1   -0.50    1.60
  -2   5  -1   -1.00    1.30
   2   5   1    2.60    1.80
  -2   5  -1    1.30    0.90
   3  -5   1  135.49    7.50
  -3  -5  -1  146.59    6.50
   3  -5   1  130.89    6.40
   3  -5   1  138.99    6.60
  -3  -5  -1  132.09    7.70
   3  -5   1  138.69    8.60
   3  -5   1  129.79    6.70
  -3  -5  -1  142.79    8.10
   3  -5   1  130.99    5.90
   3  -5   1  137.39    5.50
  -3   5  -1  132.79    5.70
  -3   5  -1  133.69    6.70
   3   5   1  130.59    7.10
   3   5   1  147.89    7.60
  -3   5  -1  136.39    7.80
  -3   5  -1  122.49    6.30
   3   5   1  144.29    9.30
   3   5   1  134.89    8.10
   3   5   1  142.29    6.20
  -4  -5  -1   93.89    6.40
  -4  -5  -1   89.09    7.10
  -4  -5  -1   87.09    6.30
   4  -5   1   98.99    7.20
   4  -5   1   89.49    5.40
   4  -5   1   94.29    5.00
   4  -5   1   89.99    5.50
   4  -5   1   95.09    7.80
   4   5   1   78.09    9.90
   4   5   1   99.39    5.40
  -4   5  -1   89.99    5.50
   4   5   1  101.49    6.50
  -4   5  -1   84.59    7.10
   4   5   1   87.09    6.50
   4   5   1   93.69    7.40
  -4   5  -1   87.39    5.20
  -5  -5  -1  112.09    7.90
   5  -5   1  102.49    6.20
   5  -5   1   94.79    5.70
  -5  -5  -1  110.59    6.70
   5  -5   1  109.29    8.10
   5  -5   1  102.39    5.80
  -5  -5  -1  101.79    6.60
   5   5   1   91.99    9.20
  -5   5  -1  103.09    5.90
   5   5   1  100.19    6.10
  -5   5  -1   98.09    8.30
   5   5   1   93.29    6.90
   5   5   1  107.29    6.90
   5   5   1  117.89    7.00
   6  -5   1    6.10    2.10
  -6  -5  -1    3.20    1.90
   6  -5   1    5.30    2.90
  -6  -5  -1    4.20    2.60
   6  -5   1    2.60    1.90
   6  -5   1    2.60    2.70
   6  -5   1    3.70    2.00
  -6  -5  -1    5.90    2.00
   6   5   1    4.50    2.10
   6   5   1    8.00    2.60
   6   5   1    2.30    2.00
   6   5   1    4.80    2.60
   6   5   1    6.00    2.90
   6   5   1    5.90    2.30
  -6   5  -1    6.70    2.90
  -6   5  -1    3.40    1.70
   7  -5   1   19.20    4.90
  -7  -5  -1   21.30    3.00
   7  -5   1   16.30    3.40
  -7  -5  -1   16.00    4.00
  -7  -5  -1   20.50    3.10
   7  -5   1   18.80    2.90
   7  -5   1   12.20    3.90
   7  -5   1   19.40    3.00
   7  -5   1   12.70    2.80
   7   5   1   16.30    3.20
   7   5   1   17.60    3.40
  -7   5  -1   15.70    4.30
   7   5   1   12.60    4.20
   7   5   1   21.50    4.40
   7   5   1   16.60    3.30
  -8  -5  -1   74.99    5.40
  -8  -5  -1   66.59    7.80
   8  -5   1   60.99    9.20
   8  -5   1   67.99    6.30
   8  -5   1   70.29    9.00
   8  -5   1   79.79    6.00
   8   5   1   49.20    8.20
   8   5   1   66.79    6.50
  -8   5  -1   52.79    7.70
   8   5   1   59.39    6.80
   8   5   1   75.39    6.60
   8   5   1   64.39    8.40
   9  -5   1   11.60    4.30
   9  -5   1   31.20    4.30
  -9  -5  -1   15.70    4.80
   9  -5   1   25.50    3.90
   9  -5   1   24.10    6.30
   9   5   1   21.80    3.60
   9   5   1   18.20    3.60
   9   5   1   18.40    4.60
   9   5   1   27.20    4.60
   9   5   1   24.20    6.30
  10  -5   1  154.88   13.50
  10  -5   1  134.09   13.70
  10   5   1  140.99   12.90
  10   5   1  132.19   14.80
  10   5   1  137.89   11.60
  10   5   1  128.89    9.50
  11  -5   1  154.78   15.10
  11  -5   1  176.58   15.50
  11   5   1  142.39   15.00
  11   5   1  169.28   11.40
  11   5   1  174.18   17.00
  11   5   1  185.18   13.50
  11   5   1  159.88   10.50
  12  -6  -1    1.30    3.60
  12  -6  -1    2.50    2.70
  12  -6  -1   -2.90    3.40
  12  -6  -1   -3.00    3.30
  12   6  -1    2.50    2.60
  12   6  -1   -3.80    4.10
  12   6  -1   -0.60    4.60
  12   6  -1   -0.80    4.00
  11  -6  -1   -3.70    3.20
  11  -6  -1   -5.90    2.40
  11  -6  -1    3.80    4.10
  11  -6  -1   -1.70    2.90
  11  -6  -1   -3.00    2.20
  11   6  -1   -3.50    2.40
  11   6  -1    1.10    3.80
  11   6  -1   -2.50    3.00
  11   6  -1   -2.40    1.70
  10  -6  -1   38.80    7.40
  10  -6  -1   62.89    8.40
  10  -6  -1   47.30    6.90
  10  -6  -1   45.10    6.20
  10  -6  -1   35.60    6.40
  10   6  -1   37.00    7.50
  10   6  -1   42.20    5.70
  10   6  -1   50.99    5.20
  10   6  -1   36.40    6.90
   9  -6  -1   -4.50    3.00
   9  -6  -1    3.30    3.90
   9  -6  -1   -2.50    2.30
   9  -6  -1    1.60    2.30
   9   6  -1    2.00    1.90
   9   6  -1   -1.40    1.60
   9   6  -1   -3.70    2.90
   9   6  -1   -0.70    2.60
  -9   6   1   -2.80    3.10
   8  -6  -1  126.59    7.70
   8  -6  -1  146.29   10.40
  -8  -6   1  138.39    8.20
   8  -6  -1  120.19    8.20
   8  -6  -1  133.49   11.50
   8  -6  -1  129.29   10.80
   8   6  -1  134.99    8.90
   8   6  -1  143.09    7.50
  -8   6   1  153.88    9.50
   8   6  -1  140.09   11.30
   8   6  -1  124.99    7.20
   8   6  -1  129.69   12.60
   7  -6  -1   29.40    5.80
   7  -6  -1   37.10    4.40
  -7  -6   1   26.90    4.60
   7  -6  -1   28.40    5.10
  -7  -6   1   27.20    4.10
   7  -6  -1   20.40    4.60
   7  -6  -1   33.50    4.60
   7   6  -1   33.30    4.00
   7   6  -1   24.40    4.90
   7   6  -1   33.20    3.90
   7   6  -1   34.60    4.50
   7   6  -1   27.50    4.20
  -7   6   1   31.20    4.70
   7   6  -1   27.30    6.00
  -6  -6   1  437.76   18.60
   6  -6  -1  459.55   19.80
  -6  -6   1  438.46   17.20
  -6  -6   1  430.86   15.90
   6  -6  -1  433.56   17.60
   6  -6  -1  426.46   15.60
  -6  -6   1  438.96   16.00
  -6  -6   1  438.96   17.00
   6  -6  -1  465.15   19.30
   6  -6  -1  457.45   16.70
  -6   6   1  449.26   16.60
   6   6  -1  468.65   17.70
   6   6  -1  438.26   18.00
   6   6  -1  459.75   19.50
   6   6  -1  443.26   15.80
   6   6  -1  447.16   16.10
   6   6  -1  445.06   21.00
  -5  -6   1  143.29    7.50
   5  -6  -1  141.39    7.30
  -5  -6   1  140.69    8.90
   5  -6  -1  159.08    8.10
   5  -6  -1  136.89    7.30
   5  -6  -1  145.79    9.30
   5  -6  -1  158.48    6.50
  -5  -6   1  152.68    7.20
  -5  -6   1  150.98    8.40
   5  -6  -1  148.89    9.70
  -5  -6   1  140.59    7.10
  -5   6   1  134.79    7.70
   5   6  -1  139.09    8.90
  -5   6   1  138.29    7.30
  -5   6   1  151.68    9.60
   5   6  -1  137.29    6.90
   5   6  -1  144.09    7.40
   5   6  -1  136.59    7.40
   5   6  -1  144.59    9.50
   5   6  -1  135.29    7.80
  -4  -6   1 5022.20  139.69
   4  -6  -1 5053.59  139.09
   4  -6  -1 4878.11  140.09
  -4  -6   1 4741.23  140.19
   4  -6  -1 4907.91  139.29
   4  -6  -1 5002.20  141.79
   4  -6  -1 5160.18  142.29
  -4  -6   1 5015.80  141.69
   4  -6  -1 5041.30  138.79
  -4  -6   1 4990.70  141.29
  -4  -6   1 5026.10  139.29
   4   6  -1 4775.02  139.29
  -4   6   1 4682.63  139.39
   4   6  -1 4923.41  141.69
  -4   6   1 5104.09  142.59
   4   6  -1 4930.21  141.99
   4   6  -1 4793.12  139.29
   4   6  -1 4994.30  139.19
   4   6  -1 4911.91  140.19
   3  -6  -1   -1.10    1.50
   3  -6  -1    0.80    1.40
  -3  -6   1    0.30    1.20
   3  -6  -1    0.80    1.80
  -3  -6   1    1.40    1.70
  -3  -6   1    1.30    1.30
   3  -6  -1    0.20    1.30
  -3  -6   1    0.40    1.50
  -3  -6   1    1.70    1.60
  -3  -6   1    2.00    1.40
   3  -6  -1    0.60    2.00
   3   6  -1    2.70    1.50
  -3   6   1    0.40    1.20
   3   6  -1    3.20    2.30
   3   6  -1    2.00    1.80
  -3   6   1   -0.40    1.40
   3   6  -1   -0.50    1.40
   3   6  -1    1.60    2.10
   3   6  -1    1.30    1.40
   3   6  -1    0.90    1.70
  -2  -6   1  200.18    7.90
   2  -6  -1  197.28    9.00
  -2  -6   1  192.08    8.30
   2  -6  -1  194.38    9.50
   2  -6  -1  198.18    7.70
  -2  -6   1  193.98    8.80
   2  -6  -1  182.58    8.40
  -2  -6   1  189.78    8.80
   2  -6  -1  189.28    9.10
  -2  -6   1  184.18    7.90
  -2  -6   1  187.98    9.10
  -2  -6   1  192.28    8.50
  -2  -6   1  175.98    9.20
   2   6  -1  191.58    9.20
   2   6  -1  200.18    9.80
   2   6  -1  203.08    9.00
   2   6  -1  199.68    7.90
  -2   6   1  196.88    9.00
   2   6  -1  187.38    8.00
   2   6  -1  191.18    8.40
   2   6  -1  196.68    8.30
   0  -6  -1  555.14   18.10
   0  -6  -1  604.94   18.90
   0  -6   1  590.24   18.80
   0  -6  -1  581.14   20.30
   0  -6   1  536.55   17.60
   0  -6  -1  560.14   19.20
   0  -6   1  568.24   19.00
   0  -6   1  557.14   18.50
   0  -6  -1  533.45   18.60
   0  -6  -1  525.55   19.10
   0  -6   1  566.34   19.40
   0  -6   1  531.85   18.10
   0   6  -1  577.24   18.90
   0   6  -1  534.15   17.70
   0   6  -1  559.44   18.70
   0   6   1  559.04   18.60
   0   6  -1  592.24   19.80
   0   6  -1  558.84   18.10
   0   6   1  564.44   19.20
   0   6   1  550.54   18.00
   0   6   1  583.54   18.80
   0   6  -1  558.54   18.80
   0   6   1  572.84   19.10
   0   6  -1  548.15   18.30
  -1  -6  -1  525.05   15.60
   1  -6   1  431.86   16.50
  -1  -6  -1  478.45   17.00
   1  -6   1  454.75   16.00
  -1  -6  -1  457.05   17.80
  -1  -6  -1  509.05   17.30
  -1  -6  -1  493.55   15.60
   1  -6   1  509.85   17.40
   1  -6   1  524.65   16.10
   1  -6   1  445.66   16.10
   1  -6   1  430.16   15.00
  -1  -6  -1  485.45   16.70
   1   6   1  476.55   16.70
  -1   6  -1  441.06   16.80
   1   6   1  494.55   17.20
   1   6   1  486.15   17.60
  -1   6  -1  522.95   17.30
  -1   6  -1  445.76   16.30
  -1   6  -1  509.55   16.20
  -1   6  -1  479.45   16.40
   1   6   1  481.85   17.10
   1   6   1  511.25   15.50
   1   6   1  487.35   18.30
  -1   6  -1  461.95   16.50
  -1   6  -1  445.36   14.70
   2  -6   1   23.70    3.30
  -2  -6  -1   22.10    3.00
  -2  -6  -1   22.70    3.20
  -2  -6  -1   24.80    2.60
   2  -6   1   22.20    3.20
  -2  -6  -1   19.30    3.30
  -2  -6  -1   20.10    2.50
   2  -6   1   16.80    2.60
   2  -6   1   21.70    2.80
  -2  -6  -1   22.30    3.20
   2  -6   1   17.80    2.50
   2   6   1   16.60    2.80
  -2   6  -1   22.40    1.80
  -2   6  -1   19.60    2.80
  -2   6  -1   20.70    3.30
  -2   6  -1   14.90    2.40
   2   6   1   23.00    2.60
   2   6   1   22.20    3.60
   2   6   1   20.90    3.10
   2   6   1   20.80    3.60
   2   6   1   24.20    3.00
  -2   6  -1   24.00    3.30
  -3  -6  -1  434.66   15.20
   3  -6   1  401.76   14.90
   3  -6   1  419.56   15.30
  -3  -6  -1  439.86   13.70
   3  -6   1  426.76   14.70
   3  -6   1  471.95   15.50
  -3  -6  -1  424.26   16.70
   3  -6   1  431.66   15.90
   3  -6   1  444.06   13.70
  -3  -6  -1  421.36   16.80
  -3  -6  -1  426.36   15.40
  -3   6  -1  421.46   16.30
   3   6   1  416.36   15.80
   3   6   1  450.25   13.90
   3   6   1  423.46   17.00
   3   6   1  441.76   14.40
   3   6   1  442.56   18.30
   3   6   1  437.86   17.40
  -3   6  -1  448.56   17.80
  -3   6  -1  444.26   15.50
   3   6   1  432.26   16.40
  -3   6  -1  415.96   13.60
  -3   6  -1  410.96   15.20
  -4  -6  -1  485.15   18.90
   4  -6   1  487.65   15.60
   4  -6   1  474.65   18.10
   4  -6   1  508.95   16.80
   4  -6   1  478.85   16.40
  -4  -6  -1  491.15   18.20
  -4  -6  -1  477.95   15.70
  -4  -6  -1  452.05   17.50
   4  -6   1  485.15   15.40
  -4  -6  -1  468.75   15.80
   4   6   1  476.85   16.00
  -4   6  -1  457.35   15.60
  -4   6  -1  473.95   16.70
   4   6   1  476.15   20.60
   4   6   1  471.75   17.30
  -4   6  -1  469.35   19.80
  -4   6  -1  441.56   18.30
   4   6   1  461.65   19.00
   4   6   1  471.55   18.00
  -4   6  -1  440.06   15.80
   5  -6   1   39.80    4.20
  -5  -6  -1   36.80    4.60
   5  -6   1   44.80    5.80
  -5  -6  -1   41.30    4.80
   5  -6   1   38.90    3.80
   5  -6   1   39.50    4.30
   5  -6   1   27.40    5.30
  -5  -6  -1   36.10    4.90
  -5   6  -1   33.70    3.90
   5   6   1   32.50    4.90
   5   6   1   31.40    4.50
  -5   6  -1   37.50    4.20
   5   6   1   25.20    3.60
   5   6   1   24.90    4.70
   5   6   1   33.90    4.60
   5   6   1   35.30    3.70
   6  -6   1   91.29    5.80
   6  -6   1   93.69    5.80
   6  -6   1   90.09    8.00
   6  -6   1   93.69    9.00
   6  -6   1   97.99    6.20
  -6  -6  -1   87.19    6.50
  -6  -6  -1   93.29    6.70
  -6  -6  -1   99.09    8.10
   6   6   1   97.39    6.10
   6   6   1   95.99    9.50
   6   6   1   83.49    8.30
   6   6   1   89.29    6.80
  -6   6  -1   90.29    5.90
   6   6   1   82.29    6.60
   6   6   1   82.79    6.80
  -6   6  -1   92.99    8.60
   7  -6   1  393.16   15.40
   7  -6   1  391.06   15.20
   7  -6   1  417.66   19.10
  -7  -6  -1  395.66   18.20
   7  -6   1  389.76   14.80
  -7  -6  -1  398.56   15.40
  -7  -6  -1  398.86   15.60
   7  -6   1  410.06   20.70
   7   6   1  386.26   15.40
   7   6   1  410.36   21.60
   7   6   1  399.96   16.60
   7   6   1  365.06   18.40
   7   6   1  381.36   16.30
  -7   6  -1  351.36   18.70
   8  -6   1  588.84   20.80
   8  -6   1  585.34   25.80
  -8  -6  -1  607.24   25.00
   8  -6   1  578.14   21.50
  -8  -6  -1  596.94   21.10
   8  -6   1  586.14   27.90
   8  -6   1  570.14   21.90
  -8  -6  -1  582.64   20.60
   8   6   1  626.94   26.10
   8   6   1  572.24   21.70
   8   6   1  604.24   29.00
   8   6   1  639.84   23.10
   8   6   1  641.24   22.80
  -8   6  -1  573.14   26.30
   9  -6   1    8.50    4.20
   9  -6   1    6.20    3.00
  -9  -6  -1    3.00    3.00
   9  -6   1   10.10    5.40
   9  -6   1   11.60    3.00
   9   6   1    6.10    3.40
   9   6   1    3.10    3.80
   9   6   1    9.40    3.00
   9   6   1   10.00    3.00
   9   6   1   13.80    4.40
  10  -6   1  316.07   21.20
 -10  -6  -1  312.07   17.50
  10  -6   1  302.27   19.00
  10   6   1  353.96   22.90
  10   6   1  330.97   18.60
  10   6   1  333.67   16.20
  10   6   1  303.77   14.80
  11  -6   1    5.90    4.80
  11  -6   1   21.10    7.00
  11   6   1   20.40    5.40
  11   6   1    9.50    4.00
  11   6   1   14.50    3.80
  11   6   1   12.70    6.10
  12  -7  -1   42.70    8.00
  12  -7  -1   36.50    9.20
  12  -7  -1   24.30    7.10
  12  -7  -1   35.80    6.00
  12   7  -1   43.40    9.00
  12   7  -1   42.20    8.20
  12   7  -1   39.30    8.70
  11  -7  -1   21.80    5.90
  11  -7  -1   19.30    6.40
  11  -7  -1   22.20    8.30
  11  -7  -1   19.90    4.90
  11   7  -1   40.20    8.20
  11   7  -1   15.20    5.50
  11   7  -1   30.90    7.40
  10  -7  -1  548.35   22.20
  10  -7  -1  533.65   24.20
  10  -7  -1  474.75   25.50
  10  -7  -1  499.15   24.00
  10   7  -1  527.05   25.10
  10   7  -1  500.75   37.70
  10   7  -1  519.25   20.40
  -9  -7   1   99.89    7.10
   9  -7  -1  100.89   10.50
   9  -7  -1  105.39   11.00
   9  -7  -1  108.89    9.80
   9   7  -1   97.19    8.20
  -9   7   1  104.39    8.80
   9   7  -1  108.99    7.80
   9   7  -1  109.09   10.80
  -8  -7   1  144.89    8.60
   8  -7  -1  133.29   11.20
   8  -7  -1  133.09   10.00
   8  -7  -1  124.29    7.50
   8  -7  -1  113.39    7.90
  -8  -7   1  136.29   10.20
   8  -7  -1  128.79   11.30
   8   7  -1  135.39    7.30
   8   7  -1  116.49   12.50
   8   7  -1  128.69   11.20
   8   7  -1  124.69    9.00
  -8   7   1  141.99    9.00
   8   7  -1  131.79    8.10
  -7  -7   1   41.70    4.50
  -7  -7   1   50.39    4.60
  -7  -7   1   55.09    5.80
   7  -7  -1   43.10    4.90
  -7  -7   1   47.20    6.40
   7  -7  -1   42.80    5.90
  -7  -7   1   41.10    4.60
   7  -7  -1   39.40    4.40
   7  -7  -1   37.70    5.70
   7   7  -1   30.40    5.70
   7   7  -1   43.80    4.50
  -7   7   1   38.20    5.20
   7   7  -1   43.90    5.00
   7   7  -1   50.29    6.70
   6  -7  -1   61.69    4.30
   6  -7  -1   53.49    4.60
   6  -7  -1   59.29    5.70
   6  -7  -1   57.29    4.90
  -6  -7   1   65.09    4.90
   6  -7  -1   60.29    4.60
  -6  -7   1   62.39    5.20
  -6  -7   1   56.69    4.80
  -6  -7   1   59.89    5.90
   6  -7  -1   67.89    7.20
   6  -7  -1   54.79    7.10
   6   7  -1   57.39    7.20
   6   7  -1   61.99    4.90
  -6   7   1   59.19    5.20
   6   7  -1   69.49    6.70
   6   7  -1   52.89    5.40
   6   7  -1   70.19    5.50
   5  -7  -1   32.40    3.80
  -5  -7   1   23.70    3.50
   5  -7  -1   31.40    4.30
  -5  -7   1   29.20    3.50
  -5  -7   1   29.90    3.90
   5  -7  -1   33.70    4.20
   5  -7  -1   36.90    3.70
   5  -7  -1   30.50    4.80
  -5  -7   1   30.60    4.20
  -5  -7   1   27.30    3.90
   5  -7  -1   33.10    3.90
   5   7  -1   31.20    3.70
   5   7  -1   28.60    4.40
  -5   7   1   33.70    4.00
   5   7  -1   27.30    4.20
  -5   7   1   25.10    4.30
  -5   7   1   32.70    4.50
   5   7  -1   37.30    4.30
   5   7  -1   29.00    4.90
   5   7  -1   23.70    3.60
   4  -7  -1  396.66   15.60
   4  -7  -1  409.46   14.40
  -4  -7   1  398.56   15.10
   4  -7  -1  397.86   14.10
   4  -7  -1  404.66   16.90
  -4  -7   1  392.36   15.50
  -4  -7   1  424.36   14.60
  -4  -7   1  418.76   16.80
   4  -7  -1  415.06   14.90
  -4  -7   1  408.26   16.50
   4  -7  -1  414.96   17.00
   4   7  -1  410.26   14.50
  -4   7   1  423.56   17.20
  -4   7   1  398.36   14.10
   4   7  -1  413.26   17.30
   4   7  -1  410.46   15.30
   4   7  -1  405.06   15.20
   4   7  -1  396.76   15.00
   4   7  -1  390.66   17.00
  -4   7   1  403.06   14.50
   3  -7  -1  126.49    7.80
   3  -7  -1  126.99    6.70
  -3  -7   1  133.29    7.90
  -3  -7   1  123.09    7.00
   3  -7  -1  117.09    8.00
  -3  -7   1  126.39    6.80
   3  -7  -1  125.39    6.90
  -3  -7   1  117.19    6.10
  -3  -7   1  139.99    6.50
   3  -7  -1  132.49    7.90
   3  -7  -1  120.69    5.80
  -3  -7   1  127.19    8.00
   3   7  -1  116.09    7.00
   3   7  -1  130.39    6.90
   3   7  -1  112.89    7.50
   3   7  -1  130.79    8.20
   3   7  -1  114.79    6.40
  -3   7   1  124.29    5.80
   3   7  -1  121.69    6.40
  -3   7   1  127.59    7.70
   3   7  -1  113.19    8.30
   2  -7  -1  881.71   28.40
  -2  -7   1  927.91   27.60
  -2  -7   1  866.61   28.30
   2  -7  -1  884.91   27.20
  -2  -7   1  874.41   28.60
  -2  -7   1  853.01   27.80
   2  -7  -1  919.71   29.10
  -2  -7   1  861.41   29.00
  -2  -7   1  904.71   28.80
   2  -7  -1  900.01   28.80
  -2  -7   1  889.91   27.60
   2  -7  -1  873.61   29.50
  -2  -7   1  908.31   29.70
   2   7  -1  873.01   27.50
   2   7  -1  855.51   28.20
   2   7  -1  871.11   28.80
   2   7  -1  892.91   27.90
  -2   7   1  937.61   29.10
   2   7  -1  893.61   28.80
   2   7  -1  898.61   29.90
   2   7  -1  860.81   27.10
  -2   7   1  939.11   27.10
   1  -7  -1    0.50    1.70
   1  -7  -1    1.70    2.00
  -1  -7   1   -1.20    1.70
   1  -7  -1    0.30    1.90
  -1  -7   1    2.80    1.90
  -1  -7   1   -0.10    1.40
  -1  -7   1   -0.40    1.60
   1  -7  -1   -1.10    1.20
   1  -7  -1   -0.10    1.90
  -1  -7   1    4.80    1.90
  -1  -7   1    2.20    1.60
  -1  -7   1   -0.40    1.80
   1  -7  -1    1.60    1.90
   1   7  -1    2.00    1.80
   1   7  -1    0.30    1.90
   1   7  -1    0.90    1.40
  -1   7   1    0.60    1.70
  -1   7   1    0.10    1.30
   1   7  -1    0.20    1.50
   1   7  -1    1.20    1.70
   1   7  -1    2.30    1.90
  -1   7   1   -0.80    1.60
  -1   7   1    1.40    1.70
   0  -7  -1  533.85   19.20
   0  -7   1  492.35   17.70
   0  -7   1  494.75   17.20
   0  -7  -1  507.95   16.70
   0  -7  -1  495.25   17.50
   0  -7   1  477.45   16.20
   0  -7  -1  472.45   18.00
   0  -7   1  475.95   16.80
   0  -7  -1  520.75   17.50
   0  -7   1  503.55   18.30
   0  -7  -1  512.75   18.10
   0  -7   1  518.65   17.60
   0   7   1  488.65   17.70
   0   7  -1  476.35   16.40
   0   7   1  496.15   17.20
   0   7  -1  475.05   16.60
   0   7   1  499.85   19.30
   0   7  -1  524.45   18.70
   0   7  -1  522.75   17.70
   0   7   1  503.45   16.60
   0   7  -1  500.35   17.50
   0   7  -1  505.45   17.70
   0   7   1  482.25   17.80
   0   7   1  530.45   17.60
   0   7  -1  502.55   17.10
   1  -7   1  331.67   11.50
  -1  -7  -1  370.06   14.80
   1  -7   1  348.17   13.80
  -1  -7  -1  374.26   14.30
  -1  -7  -1  366.46   12.30
  -1  -7  -1  352.46   12.50
   1  -7   1  322.57   12.90
   1  -7   1  364.66   14.20
  -1  -7  -1  359.36   15.00
  -1  -7  -1  369.56   13.70
   1  -7   1  379.46   12.90
  -1  -7  -1  355.66   13.90
   1  -7   1  373.86   13.50
   1  -7   1  307.77   12.90
   1   7   1  373.26   13.80
  -1   7  -1  328.47   13.30
   1   7   1  368.56   14.20
  -1   7  -1  347.87   13.50
   1   7   1  359.06   14.30
  -1   7  -1  394.56   12.90
  -1   7  -1  359.06   14.00
   1   7   1  385.76   15.60
  -1   7  -1  324.27   11.60
  -1   7  -1  341.37   14.20
   1   7   1  353.76   13.90
  -1   7  -1  324.37   13.00
   1   7   1  367.36   12.30
  -2  -7  -1    1.30    1.00
  -2  -7  -1   -1.20    1.50
   2  -7   1   -0.90    1.60
  -2  -7  -1    1.00    1.70
   2  -7   1    0.60    1.50
   2  -7   1    0.60    1.60
  -2  -7  -1    1.00    1.70
  -2  -7  -1    0.60    1.30
   2  -7   1    2.30    1.50
   2  -7   1    0.00    1.30
   2  -7   1   -1.10    1.30
  -2  -7  -1    1.20    2.00
  -2   7  -1    2.50    1.60
   2   7   1    2.40    1.80
   2   7   1    0.70    1.70
   2   7   1    2.40    1.50
   2   7   1    2.30    1.30
  -2   7  -1    0.70    1.40
  -2   7  -1   -0.50    1.90
   2   7   1    0.60    1.90
  -2   7  -1    0.40    0.70
   2   7   1    0.80    2.20
  -2   7  -1    0.10    1.20
   3  -7   1  232.08   10.10
  -3  -7  -1  242.48   10.30
   3  -7   1  255.27   12.50
  -3  -7  -1  235.98   11.80
  -3  -7  -1  247.88   11.80
   3  -7   1  245.58    8.40
  -3  -7  -1  232.78   10.40
   3  -7   1  242.18   10.20
  -3  -7  -1  253.07   11.50
   3  -7   1  231.48    9.80
   3  -7   1  229.88   10.30
  -3  -7  -1  236.38    9.10
   3  -7   1  231.38   10.40
  -3  -7  -1  237.88    8.70
   3   7   1  230.08   11.80
   3   7   1  221.98   12.10
   3   7   1  246.68   11.40
  -3   7  -1  253.57   12.50
   3   7   1  229.78   12.50
   3   7   1  245.98    9.00
   3   7   1  234.68   10.80
  -3   7  -1  234.38    8.20
  -3   7  -1  228.88   10.80
   3   7   1  240.28    9.00
  -3   7  -1  229.78   10.50
   4  -7   1    4.10    1.70
   4  -7   1    3.40    2.50
  -4  -7  -1    4.00    1.80
  -4  -7  -1    0.30    2.10
   4  -7   1    4.80    2.00
  -4  -7  -1    5.40    2.30
   4  -7   1    4.40    1.60
   4  -7   1    4.40    1.90
   4  -7   1    3.20    1.90
   4  -7   1    5.50    2.00
  -4  -7  -1    3.60    1.80
   4   7   1    3.10    2.80
  -4   7  -1    8.70    2.10
  -4   7  -1    6.20    1.90
   4   7   1    2.20    2.00
  -4   7  -1    5.50    2.50
  -4   7  -1    3.00    2.20
   4   7   1    5.60    1.70
   4   7   1    1.00    2.10
   4   7   1    3.70    2.90
   4   7   1    4.60    3.10
  -4   7  -1    0.10    3.10
   5  -7   1  289.87   11.40
  -5  -7  -1  275.17   12.40
  -5  -7  -1  289.07   13.90
   5  -7   1  271.77   13.10
   5  -7   1  271.37   10.60
   5  -7   1  283.77   11.60
  -5  -7  -1  260.57   12.50
   5  -7   1  260.67   14.60
   5   7   1  268.17   12.70
   5   7   1  276.77   14.30
   5   7   1  283.67   13.70
  -5   7  -1  257.47   10.70
   5   7   1  279.17   15.60
  -5   7  -1  264.37   11.40
   5   7   1  275.27   12.40
  -5   7  -1  271.77   13.60
   5   7   1  267.17   10.60
   6  -7   1  156.28   10.10
   6  -7   1  160.88    8.40
  -6  -7  -1  166.28    9.10
  -6  -7  -1  161.58    9.40
  -6  -7  -1  171.98   10.90
   6  -7   1  145.99    7.90
   6  -7   1  158.98   11.90
   6  -7   1  152.38    7.80
   6   7   1  146.69    9.10
   6   7   1  146.39   12.00
   6   7   1  154.58    9.30
   6   7   1  169.88    8.00
  -6   7  -1  155.08   10.60
  -6   7  -1  153.78    8.10
   6   7   1  156.28   11.00
   6   7   1  152.78    9.30
   7  -7   1  276.47   12.00
   7  -7   1  274.57   17.00
   7  -7   1  283.47   12.40
  -7  -7  -1  287.07   12.90
   7  -7   1  297.67   12.40
   7  -7   1  310.37   13.10
  -7  -7  -1  291.97   12.90
   7  -7   1  284.17   15.40
  -7  -7  -1  284.67   15.10
   7   7   1  283.47   17.70
   7   7   1  289.87   13.80
   7   7   1  269.77   15.40
  -7   7  -1  258.07   15.70
   7   7   1  279.37   12.00
   7   7   1  289.97   13.60
   8  -7   1   10.90    3.10
   8  -7   1   17.00    3.70
   8  -7   1    8.30    4.00
  -8  -7  -1   11.40    3.70
   8  -7   1    7.40    2.40
   8  -7   1   14.00    3.30
  -8  -7  -1   11.70    2.90
   8  -7   1   11.30    4.10
   8   7   1   11.30    2.80
   8   7   1   13.70    3.30
   8   7   1    9.80    4.90
   8   7   1    8.20    3.30
  -8   7  -1    9.30    4.50
   8   7   1   12.50    4.60
  -9  -7  -1    2.30    3.20
   9  -7   1    7.60    5.00
   9  -7   1    7.60    3.90
   9  -7   1    6.70    2.60
   9   7   1    8.50    3.00
   9   7   1   11.40    3.10
   9   7   1    0.50    3.90
   9   7   1   10.50    4.60
 -10  -7  -1   27.50    5.60
  10  -7   1   32.20    6.40
  10  -7   1   36.40    9.00
  10  -7   1   35.00    5.00
  10   7   1   39.80    8.10
  10   7   1   43.20    5.70
  10   7   1   37.80    5.60
  10   7   1   30.50    4.70
  10   7   1   33.80    6.90
  11  -7   1  119.49   11.80
  11  -7   1  119.39   14.60
  11   7   1  100.19    8.50
  11   7   1   98.49   16.50
  11   7   1  133.49   15.50
  11   7   1  110.89    9.90
  11  -8  -1  454.55   26.10
  11  -8  -1  508.65   24.30
  11  -8  -1  480.05   21.50
  11  -8  -1  510.35   25.00
  11   8  -1  452.75   20.10
  11   8  -1  555.64   30.00
  11   8  -1  488.85   25.10
  10  -8  -1  129.59   11.30
  10  -8  -1  125.69   12.70
  10  -8  -1  158.68   12.20
  10  -8  -1  127.19   10.20
  10   8  -1  151.98   14.60
 -10   8   1  137.19   10.40
  10   8  -1  148.49   12.70
  -9  -8   1   -0.30    2.20
   9  -8  -1   -0.90    2.00
   9  -8  -1   -3.90    1.90
   9  -8  -1   -4.20    3.30
   9  -8  -1   -0.60    3.20
   9   8  -1   -0.30    3.50
   9   8  -1   -3.10    3.20
   9   8  -1   -4.40    2.20
  -9   8   1    0.30    3.10
   9   8  -1    3.60    3.00
   9   8  -1   -0.40    1.80
  -8  -8   1    4.20    2.20
  -8  -8   1    7.20    3.10
   8  -8  -1    5.20    3.70
   8  -8  -1    9.60    3.30
  -8  -8   1    3.40    1.90
   8  -8  -1    8.30    3.90
   8  -8  -1    6.70    2.60
   8  -8  -1    7.90    2.40
   8   8  -1    8.50    2.10
   8   8  -1    4.50    4.10
  -8   8   1    7.10    3.30
   8   8  -1    3.50    2.60
   8   8  -1    6.50    3.50
  -7  -8   1  195.48   12.20
   7  -8  -1  200.58   10.20
   7  -8  -1  191.68    8.80
   7  -8  -1  200.48   11.00
  -7  -8   1  187.38    9.60
   7  -8  -1  192.48   12.80
  -7  -8   1  200.48    9.60
  -7  -8   1  204.88    9.60
   7  -8  -1  213.48   13.10
  -7  -8   1  191.48   10.90
   7   8  -1  199.98   13.00
   7   8  -1  197.28   14.20
   7   8  -1  198.38   11.80
  -7   8   1  198.08   10.10
   7   8  -1  201.68    9.30
   7   8  -1  203.28   10.30
  -6  -8   1  365.46   16.20
   6  -8  -1  360.16   14.30
   6  -8  -1  405.56   18.50
   6  -8  -1  381.86   13.90
  -6  -8   1  391.76   14.60
   6  -8  -1  389.06   14.30
   6  -8  -1  369.26   15.30
   6  -8  -1  371.66   13.40
  -6  -8   1  392.86   17.50
   6  -8  -1  386.76   17.90
  -6  -8   1  393.66   15.00
  -6  -8   1  384.06   15.50
   6  -8  -1  413.06   15.10
   6   8  -1  374.76   15.80
  -6   8   1  369.36   15.70
   6   8  -1  371.86   14.20
  -6   8   1  393.36   14.90
  -6   8   1  359.46   18.00
   6   8  -1  379.76   18.00
   6   8  -1  394.46   17.50
   6   8  -1  382.36   15.30
  -5  -8   1  215.88    9.50
   5  -8  -1  228.98   12.40
  -5  -8   1  226.68   11.70
  -5  -8   1  215.78   11.70
  -5  -8   1  215.68   11.90
  -5  -8   1  215.68   10.20
   5  -8  -1  228.88   12.40
   5  -8  -1  214.38    9.60
   5  -8  -1  220.48    9.40
   5  -8  -1  223.48    9.80
   5  -8  -1  209.58   10.30
  -5   8   1  213.98    9.40
  -5   8   1  208.28   10.00
   5   8  -1  224.48   12.50
  -5   8   1  223.58   12.40
   5   8  -1  213.98   10.10
   5   8  -1  221.38   10.50
   5   8  -1  214.48   10.60
   5   8  -1  214.78    9.50
   5   8  -1  237.78   12.40
   4  -8  -1   -0.40    2.30
   4  -8  -1    2.50    2.00
   4  -8  -1    0.10    1.20
   4  -8  -1    3.80    1.40
  -4  -8   1    3.10    2.10
  -4  -8   1    3.00    1.80
   4  -8  -1    1.40    1.80
   4  -8  -1   -1.40    4.10
  -4  -8   1    0.00    1.20
  -4  -8   1   -2.60    1.50
  -4  -8   1    1.10    1.40
  -4  -8   1   -0.80    1.90
  -4  -8   1    1.80    1.70
  -4   8   1    0.80    1.90
   4   8  -1    0.60    2.80
   4   8  -1    1.50    2.50
   4   8  -1    0.30    2.00
   4   8  -1    3.40    2.00
   4   8  -1    4.50    2.50
   4   8  -1    0.00    2.30
  -4   8   1   -0.90    1.40
  -4   8   1    1.00    1.50
   4   8  -1    3.40    1.90
   3  -8  -1   57.09    4.20
  -3  -8   1   50.79    5.30
  -3  -8   1   52.89    4.30
  -3  -8   1   59.99    5.30
   3  -8  -1   50.09    5.10
  -3  -8   1   50.29    5.10
  -3  -8   1   53.99    6.10
  -3  -8   1   57.69    5.70
   3  -8  -1   54.29    5.00
   3  -8  -1   53.39    5.90
  -3  -8   1   52.29    4.80
   3  -8  -1   46.90    6.00
   3  -8  -1   54.19    5.90
  -3   8   1   54.49    5.70
   3   8  -1   57.69    4.70
   3   8  -1   51.79    5.70
   3   8  -1   46.60    5.40
   3   8  -1   59.79    4.80
   3   8  -1   57.99    5.30
   3   8  -1   53.39    6.50
  -3   8   1   55.79    4.00
   3   8  -1   49.40    6.00
   2  -8  -1  563.14   20.20
  -2  -8   1  567.74   21.20
  -2  -8   1  548.95   19.10
  -2  -8   1  570.54   20.00
  -2  -8   1  576.64   20.10
  -2  -8   1  581.24   20.70
   2  -8  -1  570.64   21.10
   2  -8  -1  553.94   19.90
  -2  -8   1  563.34   19.50
  -2  -8   1  602.44   19.10
  -2  -8   1  539.55   20.10
   2  -8  -1  559.34   20.40
   2  -8  -1  537.25   18.50
   2   8  -1  589.14   19.20
   2   8  -1  528.25   21.20
   2   8  -1  565.04   19.40
  -2   8   1  578.34   18.40
   2   8  -1  570.84   18.50
  -2   8   1  571.44   20.40
   2   8  -1  569.14   20.40
   2   8  -1  581.84   20.40
   2   8  -1  571.54   20.00
  -1  -8   1 3060.69   84.99
   1  -8  -1 2874.81   84.39
   1  -8  -1 2689.63   84.69
   1  -8  -1 2811.62   85.79
  -1  -8   1 3025.20   84.59
   1  -8  -1 2722.23   84.59
   1  -8  -1 2745.03   85.49
  -1  -8   1 3100.19   86.89
  -1  -8   1 2929.01   84.89
  -1  -8   1 2968.80   85.79
  -1  -8   1 3042.70   85.69
  -1  -8   1 3096.79   85.09
   1  -8  -1 2904.41   86.89
  -1  -8   1 2954.60   85.79
   1   8  -1 3248.97   85.89
  -1   8   1 3011.00   84.69
   1   8  -1 3022.90   85.89
  -1   8   1 2663.83   85.09
   1   8  -1 2985.60   85.59
  -1   8   1 2725.73   84.59
   1   8  -1 3162.58   87.49
   1   8  -1 3079.39   84.79
   1   8  -1 3082.09   85.29
  -1   8   1 2793.72   85.49
   0  -8  -1   29.30    4.10
   0  -8  -1   28.10    3.60
   0  -8   1   32.40    4.40
   0  -8   1   31.60    3.50
   0  -8  -1   32.60    4.10
   0  -8   1   38.00    4.30
   0  -8  -1   24.30    3.40
   0  -8   1   31.50    3.70
   0  -8  -1   31.40    4.70
   0  -8  -1   31.70    3.70
   0  -8   1   36.50    4.20
   0  -8   1   23.80    3.40
   0   8   1   29.70    4.30
   0   8  -1   30.30    4.30
   0   8   1   32.00    4.30
   0   8   1   32.60    4.20
   0   8  -1   25.90    3.30
   0   8  -1   29.80    4.30
   0   8   1   32.50    4.00
   0   8  -1   36.00    4.80
   0   8  -1   35.60    3.90
   0   8   1   24.70    3.50
   0   8   1   34.50    3.80
   0   8  -1   36.00    4.20
   0   8  -1   37.50    4.20
   1  -8   1 1707.83   54.59
   1  -8   1 1686.23   53.49
   1  -8   1 1695.13   51.89
  -1  -8  -1 1878.11   53.19
  -1  -8  -1 1883.71   54.89
  -1  -8  -1 1833.32   54.39
  -1  -8  -1 1913.91   52.89
   1  -8   1 1819.02   55.09
  -1  -8  -1 1968.50   56.19
   1  -8   1 1877.01   53.29
   1  -8   1 1725.03   53.99
  -1  -8  -1 1870.91   56.39
   1  -8   1 1685.23   53.79
  -1  -8  -1 1910.71   55.39
   1   8   1 1918.81   52.89
  -1   8  -1 1875.21   53.29
  -1   8  -1 1610.44   53.89
   1   8   1 1925.51   56.99
  -1   8  -1 1916.41   55.19
   1   8   1 1905.01   55.59
  -1   8  -1 1746.83   54.29
   1   8   1 1871.61   54.99
  -1   8  -1 1724.03   55.19
   1   8   1 1789.92   54.29
  -1   8  -1 1689.73   53.79
   1   8   1 1907.61   55.19
  -1   8  -1 1691.53   52.19
  -2  -8  -1   49.40    4.00
  -2  -8  -1   48.00    5.40
  -2  -8  -1   57.39    5.50
  -2  -8  -1   52.19    3.70
   2  -8   1   48.40    4.80
   2  -8   1   47.00    4.60
  -2  -8  -1   52.09    6.00
  -2  -8  -1   44.60    5.30
   2  -8   1   49.00    5.10
   2  -8   1   36.50    5.10
   2  -8   1   50.29    4.40
   2  -8   1   51.09    4.80
  -2   8  -1   47.10    4.40
   2   8   1   45.50    5.40
   2   8   1   44.60    5.10
   2   8   1   58.09    6.60
   2   8   1   46.90    3.80
   2   8   1   44.30    5.30
  -2   8  -1   46.90    2.40
  -2   8  -1   45.60    5.30
  -2   8  -1   46.00    5.00
  -2   8  -1   47.40    5.30
   2   8   1   46.70    5.70
  -3  -8  -1 1507.55   44.00
  -3  -8  -1 1543.25   46.00
   3  -8   1 1538.45   45.80
  -3  -8  -1 1543.25   47.70
   3  -8   1 1436.06   45.40
  -3  -8  -1 1536.35   44.00
   3  -8   1 1580.64   46.00
  -3  -8  -1 1513.45   47.30
  -3  -8  -1 1507.45   48.00
   3  -8   1 1445.36   45.70
   3  -8   1 1512.35   45.70
  -3  -8  -1 1491.35   45.90
   3  -8   1 1563.94   48.60
   3   8   1 1477.45   48.70
   3   8   1 1531.75   48.70
  -3   8  -1 1463.65   46.10
   3   8   1 1523.85   47.30
  -3   8  -1 1361.66   45.90
  -3   8  -1 1528.55   48.40
   3   8   1 1541.65   44.30
  -3   8  -1 1491.85   43.00
   3   8   1 1517.55   44.00
   3   8   1 1476.05   46.40
   3   8   1 1511.45   48.00
   4  -8   1    2.10    1.50
  -4  -8  -1    0.20    1.70
   4  -8   1   -0.30    1.50
   4  -8   1   -0.20    1.80
   4  -8   1    0.80    1.40
  -4  -8  -1    0.60    2.30
   4  -8   1   -1.20    2.20
   4  -8   1    1.70    1.70
   4  -8   1    1.10    1.90
  -4  -8  -1    2.00    1.60
  -4  -8  -1    1.30    2.30
   4   8   1    2.40    2.30
  -4   8  -1    4.90    2.40
   4   8   1   -0.30    2.00
   4   8   1    0.30    1.10
  -4   8  -1   -0.90    1.70
   4   8   1   -1.00    1.80
  -4   8  -1    0.60    1.40
  -4   8  -1   -1.30    1.80
   4   8   1    1.00    2.00
   4   8   1   -1.70    1.30
   4   8   1   -0.90    2.00
  -4   8  -1   -1.40    1.60
   5  -8   1 1811.02   56.39
   5  -8   1 1794.62   54.39
   5  -8   1 1856.31   59.59
   5  -8   1 1775.82   55.19
   5  -8   1 1863.51   54.89
   5  -8   1 1803.22   53.09
  -5  -8  -1 1850.21   57.89
   5  -8   1 1882.01   53.39
  -5  -8  -1 1861.01   56.89
  -5  -8  -1 1778.12   56.19
   5   8   1 1833.22   56.69
   5   8   1 1851.11   58.59
   5   8   1 1802.72   55.89
   5   8   1 1791.12   55.79
  -5   8  -1 1839.22   54.89
   5   8   1 1815.52   53.39
  -5   8  -1 1783.52   63.99
  -5   8  -1 1772.32   53.29
   5   8   1 1856.51   60.59
  -5   8  -1 1805.72   57.19
  -6  -8  -1  918.21   33.30
   6  -8   1  908.91   29.20
   6  -8   1  953.50   30.20
   6  -8   1  949.21   30.80
   6  -8   1  939.21   35.60
  -6  -8  -1  881.41   31.20
   6  -8   1  907.91   32.30
  -6  -8  -1  926.81   31.80
   6  -8   1  924.01   29.70
   6   8   1  849.22   31.20
  -6   8  -1  939.61   33.40
  -6   8  -1  929.81   30.00
   6   8   1  935.61   32.10
   6   8   1  916.11   34.00
   6   8   1  906.81   29.00
   6   8   1  942.61   31.50
  -6   8  -1  894.51   29.30
   6   8   1  879.71   35.90
   7  -8   1  538.25   19.20
   7  -8   1  540.65   22.60
   7  -8   1  532.85   20.20
  -7  -8  -1  547.65   23.00
  -7  -8  -1  552.84   20.70
   7  -8   1  523.65   19.10
  -7  -8  -1  493.15   20.00
   7  -8   1  488.65   24.60
   7  -8   1  534.85   19.50
   7   8   1  537.45   23.80
   7   8   1  524.95   18.70
   7   8   1  540.25   26.20
   7   8   1  513.65   20.90
  -7   8  -1  516.75   26.80
   7   8   1  532.05   21.20
   8  -8   1  381.46   15.60
   8  -8   1  389.36   16.40
   8  -8   1  394.16   16.00
   8  -8   1  364.36   21.30
  -8  -8  -1  416.66   19.60
  -8  -8  -1  377.76   16.00
   8  -8   1  386.76   15.70
   8  -8   1  416.06   19.70
  -8  -8  -1  392.66   16.20
  -8   8  -1  370.46   19.90
   8   8   1  396.86   22.80
   8   8   1  382.66   17.30
   8   8   1  388.36   15.40
   8   8   1  388.96   17.30
   8   8   1  393.26   20.40
   9  -8   1  163.08   12.90
  -9  -8  -1  179.08   12.80
   9  -8   1  151.18   14.10
   9  -8   1  188.48   10.10
   9  -8   1  166.78   10.20
  -9  -8  -1  183.68    9.50
  -9  -8  -1  166.88    9.20
   9   8   1  163.28   10.40
   9   8   1  158.68    9.30
   9   8   1  177.78   11.80
   9   8   1  186.98   13.80
  10  -8   1   24.40    6.30
  10  -8   1   25.30    4.70
 -10  -8  -1   14.30    4.70
  10  -8   1   21.10    6.00
  10  -8   1   20.00    4.40
  10  -8   1   35.80    5.40
  10   8   1   17.10    6.10
  10   8   1   16.00    3.60
  10   8   1   26.30    4.80
  10   8   1   30.50    6.70
  10   8   1   25.10    5.00
  11  -8   1   37.20    7.50
  11  -8   1   40.90    9.10
  11  -8   1   55.29    7.10
  11  -8   1   54.49   10.80
  11   8   1   31.00    7.90
  11   8   1   51.69    8.80
  11   8   1   39.60    6.40
  11  -9  -1   19.30    5.80
  11  -9  -1   13.30    4.30
  11  -9  -1   18.70    4.30
  11  -9  -1   19.40    6.20
  11   9  -1   13.90    5.10
  11   9  -1   16.10    5.30
  10  -9  -1  147.89   12.70
  10  -9  -1  146.59   11.10
  10  -9  -1  134.79   13.30
 -10  -9   1  136.19    8.80
  10  -9  -1  148.79   11.60
  10   9  -1  138.09   12.60
 -10   9   1  144.59   10.70
  10   9  -1  152.88   15.30
  10   9  -1  143.09   10.90
  -9  -9   1   44.10    5.60
   9  -9  -1   35.80    7.20
  -9  -9   1   26.70    5.40
   9  -9  -1   23.90    5.80
   9  -9  -1   39.40    5.70
   9   9  -1   40.60    7.50
  -9   9   1   34.80    5.50
   9   9  -1   37.80    7.80
   9   9  -1   30.20    4.90
   8  -9  -1   97.99    9.80
   8  -9  -1   78.79    6.90
  -8  -9   1   78.79    6.10
  -8  -9   1   74.59    8.20
   8  -9  -1   71.49    9.30
  -8  -9   1   76.19    7.30
  -8  -9   1   77.79    5.90
  -8  -9   1   72.89    6.00
   8  -9  -1   81.29    7.40
   8   9  -1   97.89    7.70
   8   9  -1  100.89   10.00
   8   9  -1   55.59    8.80
  -8   9   1   82.19    7.20
   8   9  -1   70.39    5.60
  -7  -9   1  258.47   11.90
   7  -9  -1  273.37   12.20
   7  -9  -1  249.78   10.60
  -7  -9   1  247.68   12.10
  -7  -9   1  273.57   13.80
   7  -9  -1  261.87   12.70
  -7  -9   1  280.47   11.80
   7  -9  -1  266.57   15.30
   7  -9  -1  270.27   15.30
  -7  -9   1  260.37   14.60
  -7   9   1  260.57   12.00
   7   9  -1  251.37   16.80
   7   9  -1  270.67   11.50
   7   9  -1  263.67   15.50
   7   9  -1  273.87   15.20
   6  -9  -1 1245.18   41.70
  -6  -9   1 1218.78   40.20
   6  -9  -1 1237.58   37.70
   6  -9  -1 1196.58   38.00
   6  -9  -1 1206.68   41.90
   6  -9  -1 1205.78   36.80
  -6  -9   1 1172.58   38.10
  -6  -9   1 1190.28   38.70
   6  -9  -1 1221.78   37.60
  -6  -9   1 1215.28   37.40
  -6  -9   1 1236.08   41.20
  -6   9   1 1148.79   37.10
   6   9  -1 1182.78   41.80
   6   9  -1 1155.48   37.00
  -6   9   1 1160.08   42.90
  -6   9   1 1172.18   38.50
   6   9  -1 1201.88   38.50
   6   9  -1 1174.88   38.90
   6   9  -1 1168.18   41.00
   5  -9  -1    1.00    1.90
   5  -9  -1   -0.10    1.30
  -5  -9   1    2.10    2.00
   5  -9  -1   -1.90    1.60
  -5  -9   1   -0.90    1.70
   5  -9  -1    0.80    3.00
  -5  -9   1    2.70    2.10
   5  -9  -1    2.30    1.70
  -5  -9   1    1.10    1.30
   5  -9  -1    0.00    2.30
   5   9  -1    1.10    2.10
   5   9  -1   -0.80    1.50
   5   9  -1    0.80    1.40
   5   9  -1   -3.10    1.70
  -5   9   1   -0.80    1.40
   5   9  -1    0.90    1.80
  -5   9   1    0.40    1.50
  -5   9   1    0.80    2.10
   5   9  -1    2.60    2.50
  -4  -9   1  252.47   10.50
  -4  -9   1  254.47   13.00
   4  -9  -1  258.57   11.60
   4  -9  -1  238.48    9.60
   4  -9  -1  254.77   13.00
  -4  -9   1  252.37   10.20
   4  -9  -1  286.07   13.70
   4  -9  -1  237.28   11.90
  -4  -9   1  257.47   12.80
   4  -9  -1  253.37   11.00
  -4  -9   1  252.77   10.80
  -4  -9   1  264.17   11.90
   4   9  -1  261.97   11.80
   4   9  -1  251.77   11.10
   4   9  -1  264.47   13.80
   4   9  -1  260.27   10.90
   4   9  -1  236.58   12.90
  -4   9   1  253.37   10.00
   4   9  -1  246.58   12.00
   4   9  -1  245.38   12.80
  -4   9   1  257.27   13.00
  -3  -9   1 1555.74   46.80
   3  -9  -1 1597.74   48.10
   3  -9  -1 1484.65   45.80
  -3  -9   1 1479.05   48.30
  -3  -9   1 1591.54   49.00
   3  -9  -1 1507.65   49.00
  -3  -9   1 1566.94   48.10
  -3  -9   1 1565.64   47.40
   3  -9  -1 1515.55   47.40
   3  -9  -1 1632.44   49.40
   3  -9  -1 1572.54   49.00
  -3  -9   1 1574.74   49.80
  -3  -9   1 1586.04   46.80
   3   9  -1 1557.84   47.60
   3   9  -1 1583.94   47.00
   3   9  -1 1615.94   50.59
  -3   9   1 1576.54   45.80
   3   9  -1 1555.94   49.00
   3   9  -1 1532.95   48.10
   3   9  -1 1588.14   49.30
   3   9  -1 1517.85   46.70
  -3   9   1 1571.04   49.10
  -2  -9   1 1093.79   33.30
  -2  -9   1 1208.48   36.00
   2  -9  -1 1096.99   36.60
  -2  -9   1 1186.98   37.10
  -2  -9   1 1142.69   36.50
   2  -9  -1 1136.69   37.10
   2  -9  -1 1073.39   36.50
  -2  -9   1 1138.89   37.30
  -2  -9   1 1153.98   36.60
  -2  -9   1 1145.39   38.00
   2  -9  -1 1109.49   37.70
   2  -9  -1 1097.59   34.90
  -2  -9   1 1172.38   36.20
  -2  -9   1 1217.78   35.60
   2   9  -1 1196.18   37.10
   2   9  -1 1193.78   36.80
   2   9  -1 1160.18   37.00
  -2   9   1 1106.69   34.70
   2   9  -1 1183.18   38.70
  -2   9   1 1130.69   36.90
   2   9  -1 1189.78   35.70
  -1  -9   1  155.68    8.10
  -1  -9   1  152.58    7.90
   1  -9  -1  139.09    9.30
  -1  -9   1  150.58    7.60
  -1  -9   1  153.08    8.60
   1  -9  -1  133.49    8.40
   1  -9  -1  139.89    7.90
  -1  -9   1  138.09    8.50
   1  -9  -1  132.59    7.80
   1  -9  -1  135.29    8.50
  -1  -9   1  147.29    9.10
  -1  -9   1  154.88    8.30
   1  -9  -1  149.19    7.50
  -1  -9   1  147.19    8.00
  -1   9   1  133.39    7.90
   1   9  -1  140.89    9.60
   1   9  -1  165.18    8.80
  -1   9   1  134.49    8.20
   1   9  -1  147.69    8.20
  -1   9   1  154.58    7.70
   1   9  -1  143.79    7.90
   1   9  -1  157.08    7.90
  -1   9   1  129.39    7.40
   0  -9  -1  484.25   18.20
   0  -9  -1  483.95   17.20
   0  -9   1  481.15   17.40
   0  -9  -1  510.15   18.00
   0  -9   1  523.35   19.40
   0  -9  -1  509.95   17.60
   0  -9  -1  488.95   19.70
   0  -9  -1  481.25   18.90
   0  -9   1  467.65   18.40
   0  -9   1  505.55   18.00
   0  -9   1  485.45   16.90
   0  -9   1  498.05   18.20
   0  -9  -1  492.45   18.80
   0   9   1  479.95   17.00
   0   9  -1  504.55   18.60
   0   9   1  487.05   20.10
   0   9  -1  532.55   18.70
   0   9  -1  511.95   17.30
   0   9   1  476.75   18.50
   0   9  -1  505.55   17.80
   0   9   1  490.05   18.50
   0   9  -1  489.95   18.20
   0   9   1  478.65   17.70
   0   9  -1  486.85   19.60
   0   9   1  501.15   18.10
   0   9  -1  510.45   17.30
  -1  -9  -1  623.54   19.50
  -1  -9  -1  615.74   19.80
   1  -9   1  595.44   21.60
  -1  -9  -1  610.74   22.30
   1  -9   1  548.75   21.20
  -1  -9  -1  621.14   23.00
   1  -9   1  558.34   20.50
   1  -9   1  549.54   20.40
   1  -9   1  555.44   20.10
  -1  -9  -1  615.04   21.20
  -1  -9  -1  623.14   22.00
  -1  -9  -1  611.04   21.30
   1  -9   1  551.34   18.60
  -1   9  -1  543.25   21.70
   1   9   1  600.94   20.80
   1   9   1  605.24   21.90
   1   9   1  564.04   21.20
  -1   9  -1  591.54   21.40
   1   9   1  604.64   19.30
  -1   9  -1  609.74   19.70
  -1   9  -1  526.15   20.60
   1   9   1  644.14   23.60
   1   9   1  613.44   21.50
  -1   9  -1  540.45   18.80
  -2  -9  -1 1699.33   49.00
   2  -9   1 1459.05   48.40
  -2  -9  -1 1574.34   46.90
  -2  -9  -1 1565.54   50.49
  -2  -9  -1 1618.64   49.60
   2  -9   1 1551.04   48.00
   2  -9   1 1513.75   48.10
   2  -9   1 1600.04   47.40
  -2  -9  -1 1672.63   49.90
  -2  -9  -1 1614.94   46.40
  -2   9  -1 1547.55   44.70
  -2   9  -1 1642.34   49.99
  -2   9  -1 1560.04   48.60
   2   9   1 1616.14   48.90
   2   9   1 1610.84   49.50
   2   9   1 1654.33   46.50
   2   9   1 1633.64   50.39
  -2   9  -1 1479.65   49.10
   2   9   1 1541.95   49.60
   2   9   1 1522.25   50.99
  -2   9  -1 1598.94   47.70
   3  -9   1    4.50    4.10
   3  -9   1    8.30    2.30
  -3  -9  -1    7.70    3.00
  -3  -9  -1    3.20    1.40
  -3  -9  -1    6.80    3.10
  -3  -9  -1    7.10    2.50
  -3  -9  -1    5.70    2.50
   3  -9   1    4.40    1.80
  -3  -9  -1    6.60    1.90
   3  -9   1   10.80    2.70
   3  -9   1    4.80    2.50
  -3  -9  -1    8.30    2.60
   3  -9   1    8.70    2.50
   3   9   1    4.60    2.80
   3   9   1    9.50    3.50
   3   9   1    5.00    2.60
  -3   9  -1    2.60    1.90
   3   9   1    6.70    1.60
  -3   9  -1    4.40    2.50
  -3   9  -1    5.30    2.50
   3   9   1    5.90    2.60
   3   9   1    3.60    3.00
   4  -9   1  470.35   20.20
  -4  -9  -1  476.55   19.40
   4  -9   1  450.95   16.80
  -4  -9  -1  477.15   19.50
  -4  -9  -1  452.45   18.60
  -4  -9  -1  451.55   16.80
   4  -9   1  462.55   17.70
  -4  -9  -1  470.95   17.10
   4  -9   1  464.25   17.20
   4  -9   1  460.95   17.60
   4  -9   1  457.55   17.20
  -4  -9  -1  465.05   15.40
   4   9   1  461.05   15.40
   4   9   1  478.65   21.10
  -4   9  -1  458.15   17.60
   4   9   1  460.95   18.80
   4   9   1  461.35   20.10
   4   9   1  456.55   19.70
  -4   9  -1  419.66   17.50
  -4   9  -1  467.55   20.30
   4   9   1  467.25   18.10
  -4   9  -1  457.45   18.10
   4   9   1  474.95   15.80
  -4   9  -1  430.26   15.00
   5  -9   1   68.19    6.20
   5  -9   1   59.19    5.70
  -5  -9  -1   65.09    6.70
   5  -9   1   60.19    4.40
  -5  -9  -1   83.79    8.90
   5  -9   1   67.69    7.70
  -5  -9  -1   59.59    6.40
   5  -9   1   63.39    5.00
   5  -9   1   60.09    5.50
   5  -9   1   58.29    5.50
  -5  -9  -1   66.29    4.80
   5   9   1   68.89    4.50
   5   9   1   62.39    8.40
  -5   9  -1   55.89    7.20
   5   9   1   65.69    5.90
  -5   9  -1   61.19    6.40
   5   9   1   48.20    5.80
   5   9   1   57.99    7.30
  -5   9  -1   57.29    4.50
  -5   9  -1   66.49    5.90
   5   9   1   58.59    6.20
   6  -9   1  448.56   16.90
  -6  -9  -1  463.05   19.10
   6  -9   1  445.16   16.10
   6  -9   1  457.55   19.00
   6  -9   1  461.25   17.30
  -6  -9  -1  431.96   18.70
  -6  -9  -1  444.96   20.10
   6  -9   1  428.96   17.70
   6   9   1  455.75   15.80
  -6   9  -1  438.46   16.00
   6   9   1  430.96   18.30
   6   9   1  433.76   18.70
  -6   9  -1  460.95   19.80
   6   9   1  430.76   22.40
  -6   9  -1  440.16   17.10
   6   9   1  447.46   20.70
  -7  -9  -1   23.80    4.90
   7  -9   1   17.40    3.40
   7  -9   1   22.00    3.50
   7  -9   1   27.40    4.90
   7  -9   1   21.70    3.70
  -7  -9  -1   23.10    4.00
   7  -9   1   18.10    4.90
   7  -9   1   19.50    3.40
  -7  -9  -1   21.70    4.10
   7   9   1   23.80    6.00
   7   9   1   27.20    4.70
   7   9   1   24.20    5.10
   7   9   1   25.80    4.50
   8  -9   1    3.60    3.30
  -8  -9  -1    6.70    3.30
   8  -9   1    8.80    4.60
  -8  -9  -1    2.80    2.20
  -8  -9  -1    1.00    2.30
   8  -9   1    6.60    2.70
   8  -9   1    5.90    2.80
   8  -9   1    7.70    2.70
   8  -9   1    6.40    3.50
   8   9   1    6.20    2.30
   8   9   1    4.90    4.00
   8   9   1    5.90    3.70
   8   9   1    6.80    3.00
   8   9   1   10.70    4.00
  -8   9  -1   -1.10    3.10
   9  -9   1  492.75   18.80
  -9  -9  -1  474.45   18.80
  -9  -9  -1  465.05   18.50
   9  -9   1  427.36   24.60
  -9  -9  -1  425.66   18.10
   9  -9   1  459.65   19.10
  -9  -9  -1  466.25   22.40
   9  -9   1  434.26   21.80
  -9   9  -1  439.66   22.70
   9   9   1  483.75   20.10
   9   9   1  509.75   27.40
   9   9   1  462.35   23.40
   9   9   1  476.15   17.90
   9   9   1  463.35   20.60
  10  -9   1   43.40    8.70
  10  -9   1   31.20    5.10
 -10  -9  -1   45.40    7.00
 -10  -9  -1   34.70    4.50
  10  -9   1   37.40    6.90
  10   9   1   28.20    5.90
  10   9   1   38.90    7.50
  10   9   1   32.90    5.70
  10   9   1   43.00    9.10
  11  -9   1  181.38   11.10
  11  -9   1  223.18   16.60
  11  -9   1  188.98   17.70
  11  -9   1  221.08   16.80
  11  -9   1  231.08   12.80
  11   9   1  168.38   12.30
  11   9   1  218.68   19.60
  11   9   1  230.28   16.60
  11 -10  -1   -2.80    3.80
  11 -10  -1    2.60    3.00
  11 -10  -1    2.70    3.30
  11 -10  -1   -0.50    4.10
  11  10  -1    2.40    4.10
  11  10  -1   -3.00    2.80
  11  10  -1   -1.30    4.40
  10 -10  -1   90.79   11.40
 -10 -10   1  100.09    8.40
  10 -10  -1  121.09   10.30
  10 -10  -1   92.39   15.20
 -10  10   1  108.09    9.00
  10  10  -1  110.19    9.00
  10  10  -1  106.49   13.90
  10  10  -1   91.49   12.40
  -9 -10   1   -4.90    1.90
  -9 -10   1    4.30    2.80
   9 -10  -1   -0.40    2.70
   9 -10  -1    5.60    3.00
   9 -10  -1   -2.00    3.40
   9  10  -1    0.20    3.20
   9  10  -1    5.20    3.10
  -9  10   1    3.20    2.90
   9  10  -1    0.10    4.00
  -8 -10   1  195.68   10.50
   8 -10  -1  202.38   11.20
  -8 -10   1  187.18   12.90
   8 -10  -1  202.18   14.00
  -8 -10   1  184.38    9.60
  -8 -10   1  188.38   11.70
   8 -10  -1  189.18   10.60
  -8 -10   1  188.68   10.00
   8 -10  -1  213.88   14.50
   8  10  -1  203.88   12.80
   8  10  -1  203.08   16.20
   8  10  -1  206.28    9.80
   8  10  -1  200.88   11.20
   8  10  -1  207.08   14.50
  -8  10   1  188.68   10.60
   7 -10  -1    6.60    4.30
   7 -10  -1    3.30    2.10
   7 -10  -1    4.30    2.00
  -7 -10   1    6.40    2.70
  -7 -10   1    6.10    2.40
   7 -10  -1    1.90    2.00
  -7 -10   1    3.60    1.90
  -7 -10   1    3.40    3.00
  -7 -10   1    2.40    2.00
   7 -10  -1    3.70    2.50
   7 -10  -1    2.40    3.40
   7 -10  -1    0.60    1.90
   7  10  -1    0.50    2.80
  -7  10   1    1.90    2.30
   7  10  -1    3.90    2.80
   7  10  -1   -1.40    2.50
   7  10  -1    7.00    3.50
   7  10  -1    2.70    2.00
   6 -10  -1    1.60    2.00
  -6 -10   1    0.00    1.70
   6 -10  -1    1.30    1.20
  -6 -10   1    1.10    2.10
  -6 -10   1    0.90    2.00
   6 -10  -1    0.50    2.50
  -6 -10   1   -0.80    2.30
   6 -10  -1    3.70    3.20
   6 -10  -1    1.20    1.90
  -6 -10   1    0.70    1.50
   6 -10  -1    0.10    1.50
   6  10  -1   -1.80    2.50
   6  10  -1    0.70    1.50
   6  10  -1    0.70    2.40
   6  10  -1    5.10    4.80
  -6  10   1    0.50    2.20
  -6  10   1   -0.20    1.90
   6  10  -1    0.90    1.80
  -6  10   1    1.80    2.00
   6  10  -1    3.70    2.40
   5 -10  -1   24.00    3.70
  -5 -10   1   27.50    4.10
  -5 -10   1   41.90    4.10
   5 -10  -1   33.80    5.60
   5 -10  -1   33.60    3.90
   5 -10  -1   45.70    5.40
   5 -10  -1   24.60    4.60
  -5 -10   1   27.80    4.50
  -5 -10   1   41.90    5.70
  -5 -10   1   39.40    4.80
   5  10  -1   36.40    5.70
   5  10  -1   37.70    4.50
   5  10  -1   40.90    5.20
  -5  10   1   41.20    6.20
   5  10  -1   29.00    5.00
   5  10  -1   28.90    4.90
   5  10  -1   38.00    4.60
  -5  10   1   34.20    3.80
  -4 -10   1    4.80    2.20
   4 -10  -1    6.80    1.60
  -4 -10   1    7.60    3.00
   4 -10  -1    3.30    2.30
  -4 -10   1    2.50    2.20
  -4 -10   1    4.90    2.50
  -4 -10   1    6.60    2.20
  -4 -10   1    7.20    2.20
   4 -10  -1    7.30    2.40
   4 -10  -1    7.70    3.10
   4 -10  -1    3.90    3.10
  -4 -10   1    5.40    2.30
   4 -10  -1    5.80    2.40
   4  10  -1   10.70    2.80
   4  10  -1   11.40    3.50
   4  10  -1    7.30    2.40
  -4  10   1    6.10    2.40
   4  10  -1    2.50    2.30
   4  10  -1    6.00    2.90
  -4  10   1    5.80    1.90
   4  10  -1    5.90    3.00
   4  10  -1    4.70    3.20
  -3 -10   1  286.47   13.20
  -3 -10   1  289.67   13.80
  -3 -10   1  297.67   14.70
   3 -10  -1  300.97   14.30
  -3 -10   1  300.07   12.90
  -3 -10   1  299.17   12.10
   3 -10  -1  317.17   14.50
  -3 -10   1  295.67   13.70
   3 -10  -1  303.77   13.00
   3 -10  -1  298.87   11.40
  -3 -10   1  304.37   12.40
   3  10  -1  293.17   11.90
   3  10  -1  294.17   12.20
   3  10  -1  281.17   13.80
   3  10  -1  280.27   13.40
   3  10  -1  290.97   15.20
  -3  10   1  294.07   11.10
   3  10  -1  295.47   12.80
  -3  10   1  307.77   14.00
  -2 -10   1    4.60    2.60
  -2 -10   1    4.50    2.60
  -2 -10   1    6.80    2.30
   2 -10  -1    6.60    2.60
   2 -10  -1    8.20    2.60
  -2 -10   1    6.40    2.50
   2 -10  -1    3.80    1.80
  -2 -10   1    5.40    2.70
  -2 -10   1    3.00    2.60
   2 -10  -1    9.20    3.40
  -2 -10   1    4.80    2.30
  -2 -10   1    6.40    1.80
   2 -10  -1    4.70    2.40
  -2 -10   1    4.60    2.30
   2 -10  -1    7.60    3.10
   2 -10  -1    3.20    2.60
   2  10  -1    9.80    3.60
   2  10  -1    7.20    2.50
   2  10  -1    8.50    2.70
   2  10  -1    8.00    3.20
  -2  10   1    5.20    1.90
  -2  10   1    6.70    3.00
   2  10  -1    3.70    2.50
   1 -10  -1   -1.50    2.10
  -1 -10   1    4.80    2.60
  -1 -10   1    2.30    2.20
  -1 -10   1    1.30    1.70
   1 -10  -1   -0.10    1.40
   1 -10  -1   -0.70    1.90
  -1 -10   1    1.90    2.10
  -1 -10   1    0.60    1.80
  -1 -10   1   -0.60    1.70
   1 -10  -1    4.10    2.60
  -1 -10   1    2.50    1.80
   1 -10  -1    2.80    2.20
   1 -10  -1    1.20    2.30
  -1 -10   1    3.20    2.20
  -1 -10   1   -1.70    1.50
  -1  10   1   -1.10    1.50
   1  10  -1    3.50    2.60
   1  10  -1   -0.60    1.70
   1  10  -1    0.90    1.90
   1  10  -1    0.90    2.50
  -1  10   1   -0.20    1.80
  -1  10   1    0.20    2.40
  -1  10   1    1.60    1.60
   1  10  -1    0.60    1.90
   0 -10   1  258.07   12.50
   0 -10  -1  283.87   14.00
   0 -10  -1  283.17   12.40
   0 -10   1  270.97   12.00
   0 -10   1  262.57   10.90
   0 -10   1  261.47   11.40
   0 -10  -1  285.17   12.10
   0 -10  -1  267.07   12.70
   0 -10  -1  275.67   11.50
   0 -10  -1  266.77   11.20
   0 -10   1  263.97   13.10
   0 -10  -1  281.37   13.20
   0 -10   1  264.37   12.10
   0  10   1  248.28   12.20
   0  10   1  248.88   11.50
   0  10  -1  293.77   12.80
   0  10  -1  258.17   11.20
   0  10   1  264.07   11.10
   0  10   1  276.37   12.10
   0  10   1  290.87   14.50
   0  10  -1  271.17   11.80
   0  10  -1  277.97   12.40
   0  10   1  262.37   12.60
   0  10  -1  278.57   12.70
   0  10  -1  273.47   13.70
   1 -10   1    3.50    2.10
  -1 -10  -1    6.00    2.30
   1 -10   1    3.40    1.40
  -1 -10  -1    6.50    2.70
  -1 -10  -1    4.10    2.00
  -1 -10  -1    3.20    1.70
   1 -10   1    4.10    2.30
  -1 -10  -1    6.30    2.50
   1 -10   1    3.30    1.90
   1 -10   1    5.00    2.80
   1 -10   1    2.20    2.20
  -1 -10  -1    5.30    2.90
  -1 -10  -1    3.20    2.50
  -1  10  -1    5.90    2.80
   1  10   1    4.00    2.30
   1  10   1    1.30    2.70
   1  10   1    1.10    2.00
  -1  10  -1    6.40    2.80
   1  10   1    4.40    1.60
  -1  10  -1    0.90    2.20
  -1  10  -1    5.30    1.70
   1  10   1    1.60    2.30
   1  10   1    3.90    2.50
  -1  10  -1    1.50    1.50
  -2 -10  -1  480.35   17.00
   2 -10   1  480.45   18.20
   2 -10   1  455.15   17.80
   2 -10   1  491.05   19.70
  -2 -10  -1  519.45   19.90
  -2 -10  -1  484.35   20.50
   2 -10   1  450.05   18.70
  -2 -10  -1  482.65   19.20
  -2 -10  -1  500.65   16.50
   2 -10   1  489.25   17.20
  -2 -10  -1  502.35   18.80
   2 -10   1  470.95   18.20
  -2  10  -1  456.65   19.50
   2  10   1  501.35   19.40
  -2  10  -1  473.65   14.70
  -2  10  -1  447.76   18.40
  -2  10  -1  491.45   17.50
   2  10   1  505.05   21.40
   2  10   1  506.05   18.80
   2  10   1  506.75   20.10
  -2  10  -1  494.05   19.70
   2  10   1  473.75   19.40
   2  10   1  489.85   16.40
  -3 -10  -1   55.99    5.80
   3 -10   1   64.59    6.10
  -3 -10  -1   58.89    7.20
   3 -10   1   63.29    5.30
  -3 -10  -1   55.99    6.40
  -3 -10  -1   58.19    4.50
   3 -10   1   64.59    6.90
   3 -10   1   63.49    6.00
   3 -10   1   59.39    5.60
  -3 -10  -1   56.39    4.00
   3 -10   1   57.69    6.00
  -3 -10  -1   50.29    5.90
  -3 -10  -1   57.09    6.50
  -3  10  -1   67.79    6.20
  -3  10  -1   56.69    6.80
   3  10   1   65.39    7.20
   3  10   1   58.79    7.90
   3  10   1   60.39    7.30
  -3  10  -1   57.39    5.40
  -3  10  -1   64.79    6.80
   3  10   1   69.39    6.70
   3  10   1   58.89    6.30
  -3  10  -1   62.19    3.30
   3  10   1   57.79    4.30
  -4 -10  -1  147.29   10.10
  -4 -10  -1  142.59    6.70
  -4 -10  -1  139.79    8.20
  -4 -10  -1  134.59    9.10
   4 -10   1  135.19    8.00
   4 -10   1  144.09    8.20
  -4 -10  -1  132.69    9.70
   4 -10   1  133.39    8.40
   4 -10   1  132.89    8.10
   4 -10   1  142.09   10.50
   4 -10   1  141.89    8.20
  -4 -10  -1  143.09    8.10
   4  10   1  110.49   10.10
   4  10   1  138.09    8.90
   4  10   1  135.69    6.90
   4  10   1  135.99    9.20
  -4  10  -1  120.39    8.30
  -4  10  -1  143.49   10.30
   4  10   1  118.99    9.70
  -4  10  -1  132.09    6.30
   4  10   1  142.99   10.50
  -4  10  -1  131.29    8.50
   4  10   1  130.69    6.40
  -4  10  -1  142.19    8.70
   4  10   1  137.19   10.40
  -5 -10  -1  444.56   19.90
   5 -10   1  458.45   18.20
   5 -10   1  436.76   20.90
   5 -10   1  471.05   17.70
  -5 -10  -1  469.85   16.60
   5 -10   1  449.95   18.20
  -5 -10  -1  463.25   16.70
  -5 -10  -1  479.85   19.70
   5 -10   1  460.45   17.60
   5 -10   1  453.45   16.70
   5  10   1  458.35   15.90
  -5  10  -1  443.16   20.90
   5  10   1  464.75   22.20
  -5  10  -1  476.85   18.10
   5  10   1  460.65   18.80
  -5  10  -1  461.05   19.00
   5  10   1  443.16   19.10
  -5  10  -1  441.76   15.40
   5  10   1  441.76   15.40
   5  10   1  442.06   20.50
   6 -10   1  152.18   12.20
  -6 -10  -1  165.08   10.70
   6 -10   1  173.08    9.60
  -6 -10  -1  181.48   10.80
   6 -10   1  174.18    8.00
   6 -10   1  170.88   10.60
  -6 -10  -1  171.18   11.90
   6 -10   1  175.28   10.10
   6 -10   1  174.28    8.30
   6 -10   1  171.98    9.50
   6  10   1  182.58   10.80
   6  10   1  189.48   12.60
   6  10   1  179.98   13.60
  -6  10  -1  168.48    8.40
   6  10   1  181.28    8.00
  -6  10  -1  181.48   11.50
  -6  10  -1  184.48    9.90
   6  10   1  172.98   10.40
  -7 -10  -1  118.29    9.10
  -7 -10  -1  113.89   10.00
   7 -10   1  116.59   11.40
   7 -10   1  136.79   10.00
  -7 -10  -1  124.49    8.60
   7 -10   1  126.89    8.00
   7 -10   1  114.99    7.90
   7 -10   1  113.79    8.70
   7 -10   1  121.49    7.30
   7  10   1  112.39   11.80
   7  10   1  123.09    9.10
   7  10   1  108.79   10.30
   8 -10   1  160.38    9.50
  -8 -10  -1  171.28   12.30
  -8 -10  -1  157.48   10.40
   8 -10   1  133.29   13.30
   8 -10   1  159.88    9.90
   8 -10   1  174.08   10.00
   8 -10   1  183.78   12.00
   8 -10   1  166.08   10.20
  -8 -10  -1  172.08   10.30
   8  10   1  173.38   13.80
   8  10   1  176.18   15.50
   8  10   1  168.98   11.00
   8  10   1  159.98   10.90
  -8  10  -1  165.48   12.50
   9 -10   1    1.70    2.80
  -9 -10  -1    1.30    2.30
   9 -10   1    0.20    2.40
  -9 -10  -1   -4.80    3.00
   9 -10   1    0.90    2.50
   9 -10   1    1.10    4.80
  -9  10  -1   -4.60    2.50
   9  10   1    0.40    3.10
   9  10   1   -2.00    2.00
   9  10   1    0.00    2.70
   9  10   1   -2.20    4.00
  10 -10   1    0.00    2.80
  10 -10   1   -6.00    2.10
  10 -10   1   -0.60    3.30
  10 -10   1   -5.90    2.40
 -10 -10  -1   -0.30    2.30
  10  10   1    4.10    2.60
  10  10   1   -2.30    4.20
  10  10   1   -0.70    3.10
  10  10   1   -3.10    3.10
  11 -10   1   39.90    7.60
  11 -10   1   57.79   10.90
  11 -10   1   54.29    8.10
  11 -10   1   46.80    6.40
  11 -10   1   35.10    5.40
  11  10   1   56.99    8.90
  11  10   1   51.79   10.50
  11 -11  -1   10.40    5.10
 -11 -11   1    0.00    2.30
  11 -11  -1    0.30    3.60
  11 -11  -1    5.60    4.70
  11 -11  -1   -2.80    3.30
  11  11  -1    6.20    5.70
  11  11  -1   -7.90    3.30
  11  11  -1    7.70    3.90
  10 -11  -1   53.79    8.30
  10 -11  -1   52.79   13.80
 -10 -11   1   51.69    7.10
  10 -11  -1   68.99    7.80
  10  11  -1   66.29    7.50
  10  11  -1   62.39    9.80
 -10  11   1   64.99    7.30
  10  11  -1   49.40    9.70
   9 -11  -1  493.75   21.20
  -9 -11   1  495.05   23.70
  -9 -11   1  527.35   22.00
  -9 -11   1  491.35   19.50
   9 -11  -1  517.45   25.80
   9 -11  -1  505.95   24.60
   9  11  -1  487.95   23.00
   9  11  -1  532.35   41.70
  -9  11   1  495.05   20.20
   9  11  -1  508.15   21.10
   9  11  -1  494.25   25.00
  -8 -11   1   59.39    5.60
  -8 -11   1   49.10    7.30
   8 -11  -1   59.49    6.10
   8 -11  -1   49.70    5.30
  -8 -11   1   66.09    7.20
   8 -11  -1   50.89    6.10
   8 -11  -1   55.49    8.40
  -8 -11   1   56.89    6.10
  -8 -11   1   52.69    5.60
   8 -11  -1   76.39    9.70
   8  11  -1   40.00    6.80
  -8  11   1   63.49    6.50
   8  11  -1   48.70    8.80
   8  11  -1   60.49    5.40
   8  11  -1   49.00    8.00
   8  11  -1   59.19    8.50
   7 -11  -1  185.88   13.70
  -7 -11   1  172.98   11.50
   7 -11  -1  168.58    9.60
   7 -11  -1  181.88    9.00
   7 -11  -1  162.48   12.40
  -7 -11   1  176.68    9.80
   7 -11  -1  170.18    9.30
   7 -11  -1  178.38    9.20
  -7 -11   1  172.18    9.20
   7 -11  -1  175.88    9.70
  -7 -11   1  171.78   12.10
  -7 -11   1  156.88   10.10
   7  11  -1  196.08   13.50
   7  11  -1  202.28   11.00
   7  11  -1  160.88    9.00
  -7  11   1  162.38    9.90
   7  11  -1  153.88   13.50
   7  11  -1  186.98   13.50
  -7  11   1  157.08   12.10
  -7  11   1  163.38    9.00
   7  11  -1  176.68   13.10
  -6 -11   1   15.80    2.90
  -6 -11   1   13.30    3.50
  -6 -11   1   14.30    3.00
   6 -11  -1   10.70    3.80
  -6 -11   1   17.50    3.70
   6 -11  -1    8.40    2.60
   6 -11  -1   11.70    2.80
   6 -11  -1    9.50    2.50
   6 -11  -1   15.30    4.50
   6 -11  -1   12.80    3.10
   6  11  -1   14.20    3.10
  -6  11   1   14.40    3.10
   6  11  -1   12.60    3.30
   6  11  -1   15.90    4.60
   6  11  -1   11.30    4.00
   6  11  -1   12.60    4.00
  -6  11   1   19.70    4.60
  -6  11   1   12.90    2.90
   5 -11  -1   78.79    6.60
   5 -11  -1   74.99    8.20
  -5 -11   1   60.19    7.00
   5 -11  -1   82.49    8.20
   5 -11  -1   64.49    6.00
  -5 -11   1   79.09    6.70
  -5 -11   1   63.29    5.40
   5 -11  -1   75.69    6.80
  -5 -11   1   72.69    7.50
  -5 -11   1   71.49    5.50
  -5 -11   1   66.19    5.10
   5  11  -1   83.19    8.40
  -5  11   1   68.79    5.10
   5  11  -1   69.99    7.70
   5  11  -1   67.69    8.00
  -5  11   1   81.49    9.40
   5  11  -1   64.89    5.60
   5  11  -1   70.49    5.90
   5  11  -1   61.19    6.20
   4 -11  -1    1.90    2.50
   4 -11  -1    0.10    2.20
   4 -11  -1    1.80    2.40
  -4 -11   1    1.10    2.00
  -4 -11   1    1.70    2.10
  -4 -11   1    2.70    2.40
  -4 -11   1    1.10    2.00
  -4 -11   1    2.00    1.80
   4 -11  -1    3.70    2.20
   4 -11  -1    0.50    1.30
   4 -11  -1   -1.40    1.80
  -4 -11   1    3.10    2.00
  -4 -11   1    0.00    1.90
   4  11  -1   -0.10    2.00
   4  11  -1    4.90    3.90
   4  11  -1    1.40    2.80
   4  11  -1    2.40    1.90
  -4  11   1    0.30    1.70
   4  11  -1    2.40    2.90
   4  11  -1    3.40    1.80
  -4  11   1    3.10    1.70
   3 -11  -1  615.74   23.00
   3 -11  -1  606.84   23.50
  -3 -11   1  612.64   23.40
   3 -11  -1  598.84   22.40
  -3 -11   1  606.74   22.80
  -3 -11   1  639.44   22.60
  -3 -11   1  637.44   21.90
  -3 -11   1  648.74   24.70
  -3 -11   1  615.14   21.40
  -3 -11   1  633.74   23.40
   3 -11  -1  597.34   23.70
   3 -11  -1  578.74   20.50
   3  11  -1  598.84   23.00
  -3  11   1  626.94   23.80
   3  11  -1  611.84   25.30
   3  11  -1  622.84   23.90
   3  11  -1  636.54   22.50
   3  11  -1  631.34   21.80
   3  11  -1  601.44   21.10
   3  11  -1  677.83   24.20
   2 -11  -1 1798.62   57.99
  -2 -11   1 1982.70   57.99
   2 -11  -1 1788.02   57.59
   2 -11  -1 1836.02   56.89
   2 -11  -1 1709.23   55.59
  -2 -11   1 1957.40   57.19
   2 -11  -1 1855.11   57.79
  -2 -11   1 1877.21   54.29
  -2 -11   1 1848.92   58.39
   2 -11  -1 1733.03   58.99
   2 -11  -1 1837.02   58.59
  -2 -11   1 1957.70   56.59
  -2 -11   1 1944.61   59.69
  -2 -11   1 1878.41   57.99
  -2 -11   1 1961.90   59.09
  -2 -11   1 1881.91   57.39
   2  11  -1 1934.91   58.49
  -2  11   1 1819.02   55.79
   2  11  -1 2044.20   60.89
   2  11  -1 2002.20   57.09
   2  11  -1 1984.10   58.49
  -2  11   1 1838.32   58.29
  -2  11   1 1811.42   54.29
   2  11  -1 1957.20   58.29
   1 -11  -1  239.58   10.80
  -1 -11   1  234.98   12.30
  -1 -11   1  234.88   10.70
  -1 -11   1  235.48   12.80
   1 -11  -1  232.38   11.50
  -1 -11   1  240.58   11.10
  -1 -11   1  241.08    9.90
   1 -11  -1  206.38   12.60
   1 -11  -1  235.78   12.40
  -1 -11   1  229.18   12.10
  -1 -11   1  233.48   11.60
  -1 -11   1  223.58   11.30
   1 -11  -1  227.58   12.00
   1 -11  -1  216.88   11.00
  -1 -11   1  250.97   11.50
  -1  11   1  228.38   11.50
   1  11  -1  242.28   11.60
  -1  11   1  255.07   11.10
   1  11  -1  263.87   14.10
  -1  11   1  216.88   13.40
  -1  11   1  234.48   12.00
   1  11  -1  237.38   11.80
   1  11  -1  257.77   12.20
   1  11  -1  240.28   11.10
   0 -11  -1    3.80    2.40
   0 -11   1    1.60    1.80
   0 -11  -1    2.60    1.90
   0 -11   1    4.50    2.40
   0 -11  -1    7.80    2.50
   0 -11  -1    4.20    2.80
   0 -11   1    3.40    2.30
   0 -11   1    0.80    2.30
   0 -11  -1    5.20    2.20
   0 -11  -1    3.90    2.80
   0 -11   1    1.90    2.00
   0 -11   1    3.10    2.50
   0 -11   1    5.50    3.00
   0 -11  -1    2.50    2.90
   0  11   1    7.80    3.00
   0  11   1    3.50    3.20
   0  11  -1    1.70    2.40
   0  11  -1    3.10    1.90
   0  11   1    6.40    2.30
   0  11   1   10.00    3.20
   0  11   1    6.10    2.50
   0  11  -1    0.90    2.00
   0  11  -1    2.90    3.00
   0  11   1    3.50    2.10
  -1 -11  -1  148.19   10.00
   1 -11   1  126.69    9.10
   1 -11   1  138.69    8.60
   1 -11   1  126.89    8.40
  -1 -11  -1  148.39    9.20
  -1 -11  -1  156.98   10.70
   1 -11   1  143.09    7.00
  -1 -11  -1  143.59    8.80
   1 -11   1  135.19    8.10
  -1 -11  -1  140.59    7.80
  -1 -11  -1  144.79    7.50
  -1 -11  -1  144.19    9.60
   1 -11   1  153.08    9.80
  -1  11  -1  122.59    9.90
  -1  11  -1  132.39    7.40
  -1  11  -1  138.19    9.20
   1  11   1  133.09    8.60
   1  11   1  141.49    9.10
   1  11   1  162.28    9.50
  -1  11  -1  141.69    9.00
   1  11   1  143.79    7.40
  -1  11  -1  139.39    7.60
   1  11   1  148.19   11.10
   1  11   1  152.18    9.70
  -2 -11  -1  494.85   19.60
  -2 -11  -1  474.35   18.90
  -2 -11  -1  477.85   19.80
   2 -11   1  483.15   17.40
  -2 -11  -1  501.15   17.40
   2 -11   1  461.45   18.40
   2 -11   1  445.16   15.60
  -2 -11  -1  494.85   20.90
   2 -11   1  465.05   19.20
  -2 -11  -1  502.05   19.20
   2 -11   1  436.26   18.20
  -2 -11  -1  499.95   16.60
   2  11   1  520.55   20.60
  -2  11  -1  470.55   19.60
  -2  11  -1  456.75   18.90
  -2  11  -1  444.76   15.80
   2  11   1  507.95   16.60
   2  11   1  506.15   19.70
   2  11   1  466.65   21.50
  -2  11  -1  476.75   20.10
  -2  11  -1  485.65   17.60
   2  11   1  509.55   19.20
   3 -11   1   15.80    3.10
  -3 -11  -1   17.50    3.80
  -3 -11  -1   13.60    2.60
  -3 -11  -1   12.30    3.30
   3 -11   1   12.20    2.40
   3 -11   1   14.30    3.10
  -3 -11  -1   15.00    3.20
   3 -11   1   14.20    3.10
   3 -11   1   13.20    3.80
  -3 -11  -1   13.40    2.10
   3 -11   1   11.60    3.00
  -3 -11  -1   11.60    3.00
  -3 -11  -1   10.30    3.60
  -3  11  -1   12.70    2.00
   3  11   1   17.10    4.50
  -3  11  -1   10.80    3.10
   3  11   1   16.70    3.50
  -3  11  -1   12.20    2.80
   3  11   1   11.60    3.10
  -3  11  -1   14.90    4.00
  -3  11  -1   10.90    3.00
   3  11   1   13.00    3.80
   3  11   1   17.70    2.50
  -4 -11  -1  795.02   25.10
  -4 -11  -1  774.72   27.00
  -4 -11  -1  806.82   32.80
  -4 -11  -1  785.42   24.50
   4 -11   1  779.22   27.00
  -4 -11  -1  798.32   28.90
   4 -11   1  767.32   27.20
   4 -11   1  781.72   27.00
   4 -11   1  770.92   29.90
   4 -11   1  776.72   26.50
  -4 -11  -1  759.02   26.60
   4 -11   1  790.22   27.00
  -4 -11  -1  798.72   29.70
   4  11   1  776.22   27.90
   4  11   1  789.92   29.90
   4  11   1  760.52   24.20
  -4  11  -1  759.62   28.00
  -4  11  -1  767.62   33.90
   4  11   1  782.12   30.60
   4  11   1  796.12   30.60
  -4  11  -1  765.32   24.40
   4  11   1  774.22   28.50
  -4  11  -1  779.72   27.20
  -5 -11  -1  162.68    7.40
   5 -11   1  163.78   11.80
  -5 -11  -1  150.58    8.30
  -5 -11  -1  129.29   12.00
  -5 -11  -1  154.88    8.40
   5 -11   1  155.78    9.30
  -5 -11  -1  165.98   11.20
   5 -11   1  151.88    9.30
  -5 -11  -1  160.08   10.60
   5 -11   1  147.09    8.50
   5 -11   1  156.28    9.00
   5 -11   1  145.29    9.10
   5  11   1  170.18   12.90
   5  11   1  164.38   11.70
   5  11   1  164.58   10.40
  -5  11  -1  149.59    7.00
   5  11   1  163.48   11.90
  -5  11  -1  147.99    9.80
   5  11   1  136.49    9.30
  -5  11  -1  194.98   15.30
  -5  11  -1  141.39   11.10
   6 -11   1    9.40    2.20
  -6 -11  -1    7.00    3.00
  -6 -11  -1    5.00    3.10
   6 -11   1    9.90    3.10
  -6 -11  -1    1.70    2.90
   6 -11   1    5.00    2.40
   6 -11   1    6.80    3.70
   6 -11   1    3.70    2.50
   6 -11   1    4.30    2.80
   6  11   1    6.40    3.60
   6  11   1    4.10    3.20
  -6  11  -1   13.70    4.20
  -6  11  -1    2.20    2.80
   6  11   1    8.60    3.20
   6  11   1   10.00    3.90
  -6  11  -1    8.40    2.50
  -7 -11  -1   -1.70    1.80
   7 -11   1    1.80    2.10
   7 -11   1    7.30    3.20
   7 -11   1    1.80    4.00
  -7 -11  -1   -1.90    3.00
   7 -11   1    2.50    2.30
   7 -11   1    3.00    2.70
   7 -11   1    0.30    1.90
  -7 -11  -1   -0.30    2.20
   7  11   1    2.10    3.50
   7  11   1   -0.30    2.30
   7  11   1    0.90    2.40
   7  11   1    1.30    2.90
  -8 -11  -1   41.20    5.90
   8 -11   1   31.70    5.30
  -8 -11  -1   51.29    7.60
   8 -11   1   33.30    5.30
   8 -11   1   39.40    8.60
   8 -11   1   49.10    6.00
   8 -11   1   44.40    5.60
  -8 -11  -1   42.90    6.20
   8  11   1   52.19    7.10
  -8  11  -1   37.90    6.20
   8  11   1   47.00    6.20
   8  11   1   33.20    6.60
   8  11   1   41.50    7.80
  -9 -11  -1    0.30    2.20
   9 -11   1    2.10    3.20
   9 -11   1    8.60    3.30
   9 -11   1    3.20    3.30
   9 -11   1    1.10    2.60
  -9 -11  -1   -0.50    2.20
   9 -11   1    0.80    2.50
  -9  11  -1    0.50    3.50
   9  11   1   -2.40    4.60
   9  11   1    0.00    2.50
   9  11   1    0.90    3.30
   9  11   1   -0.90    3.40
  10 -11   1    4.80    3.10
  10 -11   1   15.40    6.20
 -10 -11  -1    5.00    2.60
  10 -11   1   10.90    3.90
  10 -11   1    5.00    3.80
 -10 -11  -1    9.40    3.40
  10  11   1    9.20    5.10
  10  11   1   13.30    4.40
  10  11   1    9.60    3.70
  10  11   1    6.10    5.70
  11 -11   1   12.80    5.30
  11 -11   1   16.90    8.00
  11 -11   1    3.60    3.40
  11 -11   1    2.90    4.00
  11 -11   1    9.30    4.60
  11  11   1    7.30    3.80
  11  11   1   -1.30    3.80
  11  11   1   -3.20    3.90
  11 -12  -1   -2.70    3.00
  11 -12  -1   -3.40    3.50
  11 -12  -1    3.40    4.30
  11  12  -1    0.00    3.80
  11  12  -1    7.30    5.50
  11  12  -1   -3.30    3.30
  10 -12  -1   55.79    9.90
 -10 -12   1   45.10    6.50
  10 -12  -1   50.59    7.70
  10 -12  -1   39.60    6.20
  10  12  -1   44.20    9.50
  10  12  -1   39.20    7.60
  10  12  -1   38.40    7.50
 -10  12   1   50.99    6.90
  10  12  -1   38.60    5.80
   9 -12  -1  244.48   12.00
   9 -12  -1  208.48   16.00
  -9 -12   1  235.38   16.50
   9 -12  -1  228.48   13.00
  -9 -12   1  233.58   13.70
  -9 -12   1  232.78   12.10
   9 -12  -1  250.27   16.40
  -9  12   1  237.98   12.40
   9  12  -1  221.58   16.00
   9  12  -1  200.28   11.10
   9  12  -1  227.48   14.90
   9  12  -1  214.38   17.60
   9  12  -1  240.88   16.70
   9  12  -1  245.18   13.50
  -8 -12   1  204.28   11.50
   8 -12  -1  197.28   10.50
  -8 -12   1  165.28   12.50
   8 -12  -1  175.38   13.80
  -8 -12   1  180.58   10.50
   8 -12  -1  183.58    9.20
  -8 -12   1  178.78   12.40
  -8 -12   1  171.58    9.50
   8 -12  -1  194.38   14.40
   8 -12  -1  188.28   10.30
   8 -12  -1  183.58    9.60
   8 -12  -1  179.88   10.80
   8  12  -1  201.48   11.70
  -8  12   1  186.38   10.30
   8  12  -1  171.38   13.60
   8  12  -1  198.58   14.80
   8  12  -1  176.38   15.50
   8  12  -1  176.28   10.10
   8  12  -1  203.38   13.70
   7 -12  -1  401.46   16.20
  -7 -12   1  405.36   19.60
  -7 -12   1  377.06   21.80
   7 -12  -1  379.36   20.10
   7 -12  -1  380.06   15.80
   7 -12  -1  422.26   16.70
  -7 -12   1  393.26   15.80
   7 -12  -1  400.06   16.80
   7 -12  -1  424.96   20.80
  -7 -12   1  390.76   16.90
  -7 -12   1  391.66   17.50
   7 -12  -1  422.36   16.10
  -7  12   1  382.26   15.50
  -7  12   1  361.96   16.40
  -7  12   1  361.66   20.00
   7  12  -1  391.16   20.70
   7  12  -1  412.36   20.90
   7  12  -1  399.16   20.50
  -6 -12   1   37.70    4.50
  -6 -12   1   38.30    5.00
  -6 -12   1   26.90    5.00
  -6 -12   1   28.50    5.00
  -6 -12   1   43.60    6.00
   6 -12  -1   28.40    4.00
   6 -12  -1   31.90    4.90
   6 -12  -1   32.10    4.70
   6 -12  -1   40.60    7.20
   6 -12  -1   28.50    4.50
   6 -12  -1   31.10    5.70
  -6  12   1   42.10    4.50
   6  12  -1   32.50    4.70
   6  12  -1   32.20    6.00
   6  12  -1   25.50    5.10
   6  12  -1   37.10    4.90
  -6  12   1   24.70    3.80
  -6  12   1   36.80    6.60
   6  12  -1   27.80    5.70
  -5 -12   1  487.05   20.10
   5 -12  -1  470.75   20.20
   5 -12  -1  532.75   22.50
  -5 -12   1  508.45   22.00
  -5 -12   1  515.15   21.70
   5 -12  -1  531.55   20.40
  -5 -12   1  520.05   18.70
   5 -12  -1  506.65   19.30
  -5 -12   1  489.45   18.60
   5 -12  -1  510.95   22.20
  -5 -12   1  512.95   18.10
  -5  12   1  511.45   22.20
   5  12  -1  476.85   22.00
   5  12  -1  510.35   18.90
  -5  12   1  486.05   17.50
   5  12  -1  525.65   23.20
   5  12  -1  517.45   22.20
   5  12  -1  477.95   19.10
   5  12  -1  509.55   20.10
   4 -12  -1  182.98   11.70
  -4 -12   1  155.08   11.10
  -4 -12   1  175.38    9.00
  -4 -12   1  169.98   10.50
   4 -12  -1  183.48   11.10
  -4 -12   1  197.18   12.20
   4 -12  -1  171.38   10.30
   4 -12  -1  191.68   11.70
   4 -12  -1  171.88    9.80
  -4 -12   1  169.28    9.50
   4 -12  -1  177.68    8.10
  -4 -12   1  170.08    9.00
   4  12  -1  174.08    9.30
   4  12  -1  186.08   10.20
   4  12  -1  178.58   11.40
  -4  12   1  165.98    7.90
   4  12  -1  179.68   12.70
   4  12  -1  161.08    8.90
   4  12  -1  172.08   11.50
  -4  12   1  178.08   11.30
   3 -12  -1    5.80    2.90
   3 -12  -1    9.00    2.70
   3 -12  -1    5.60    3.50
  -3 -12   1    9.60    3.00
   3 -12  -1    8.80    2.20
  -3 -12   1   13.80    3.10
   3 -12  -1    5.50    3.20
  -3 -12   1   10.90    2.90
  -3 -12   1   10.90    3.00
  -3 -12   1    6.60    3.10
  -3 -12   1    7.00    2.70
   3 -12  -1    2.20    2.50
  -3 -12   1   14.10    3.40
   3  12  -1    8.90    3.30
   3  12  -1    9.10    3.90
  -3  12   1    5.10    2.80
   3  12  -1    7.30    2.60
   3  12  -1    8.10    2.80
   3  12  -1    9.60    3.50
  -3  12   1    6.30    1.50
   3  12  -1    9.80    2.60
  -3  12   1    5.80    1.80
   2 -12  -1  144.09    9.40
  -2 -12   1  177.98    9.60
  -2 -12   1  154.28    9.50
  -2 -12   1  148.89    9.50
  -2 -12   1  164.88   10.30
  -2 -12   1  150.48    8.40
  -2 -12   1  161.58    7.20
   2 -12  -1  140.69   10.60
   2 -12  -1  133.19    7.80
   2 -12  -1  149.29   15.10
  -2 -12   1  170.78   10.70
   2 -12  -1  144.99    9.10
  -2 -12   1  158.88    9.60
   2 -12  -1  147.69   15.20
  -2 -12   1  156.38   10.80
  -2  12   1  145.89    8.10
   2  12  -1  166.28   10.40
   2  12  -1  148.99   17.90
  -2  12   1  141.19    6.80
   2  12  -1  150.18    9.90
   2  12  -1  172.88    9.20
  -2  12   1  146.89    9.70
  -1 -12   1  158.88    8.80
   1 -12  -1  144.49   10.00
   1 -12  -1  146.79    9.60
  -1 -12   1  154.58    9.50
   1 -12  -1  156.68   10.50
  -1 -12   1  153.78   10.20
  -1 -12   1  164.38    8.20
   1 -12  -1  152.68   10.90
   1 -12  -1  155.58    9.30
  -1 -12   1  163.58    9.40
  -1 -12   1  165.58    9.10
  -1 -12   1  175.08   11.10
   1 -12  -1  154.58    8.60
  -1 -12   1  150.48   10.30
  -1 -12   1  163.58    9.70
  -1  12   1  158.58    9.80
   1  12  -1  168.58    9.50
  -1  12   1  153.28   11.50
  -1  12   1  172.88    9.20
  -1  12   1  136.09    9.10
   1  12  -1  159.88    9.10
   1  12  -1  161.78    9.80
   1  12  -1  178.28   12.20
   0 -12   1   30.50    4.50
   0 -12   1   30.90    4.40
   0 -12  -1   45.20    6.70
   0 -12   1   44.10    4.70
   0 -12  -1   49.50    5.70
   0 -12   1   36.50    5.30
   0 -12  -1   30.30    4.90
   0 -12   1   42.90    6.60
   0 -12   1   37.50    5.40
   0 -12  -1   38.80    4.90
   0 -12  -1   38.10    5.50
   0 -12  -1   41.80    5.30
   0 -12  -1   31.20    4.00
   0 -12   1   41.50    4.90
   0  12  -1   31.00    5.30
   0  12   1   41.40    5.40
   0  12   1   39.10    4.70
   0  12   1   28.50    5.60
   0  12  -1   52.29    5.80
   0  12  -1   41.40    5.30
   0  12   1   39.60    5.80
   0  12   1   38.50    5.50
  -1 -12  -1 1594.94   57.89
   1 -12   1 1408.46   46.50
   1 -12   1 1400.56   47.00
  -1 -12  -1 1652.03   50.79
   1 -12   1 1362.76   48.20
   1 -12   1 1407.46   44.90
   1 -12   1 1616.44   52.39
  -1 -12  -1 1541.45   49.00
  -1 -12  -1 1535.25   48.00
   1 -12   1 1471.35   47.50
  -1 -12  -1 1567.14   46.40
  -1 -12  -1 1577.84   48.00
  -1 -12  -1 1532.25   45.60
  -1  12  -1 1362.26   45.20
  -1  12  -1 1362.46   49.00
  -1  12  -1 1453.45   48.10
   1  12   1 1554.54   48.30
   1  12   1 1569.24   48.70
   1  12   1 1534.65   52.69
   1  12   1 1491.15   47.30
   1  12   1 1567.04   49.10
  -1  12  -1 1536.85   46.00
   1  12   1 1513.75   45.50
  -2 -12  -1   48.60    6.60
   2 -12   1   51.19    5.90
   2 -12   1   57.59    7.00
  -2 -12  -1   66.09    7.00
   2 -12   1   45.90    5.40
   2 -12   1   43.90    3.90
  -2 -12  -1   48.80    4.90
  -2 -12  -1   63.09    6.90
   2 -12   1   45.90    5.70
  -2 -12  -1   48.80    6.00
  -2 -12  -1   58.29    4.80
   2 -12   1   36.10    5.00
  -2 -12  -1   53.09    6.20
   2  12   1   46.50    7.80
   2  12   1   52.29    6.40
   2  12   1   52.69    4.40
  -2  12  -1   53.59    5.00
  -2  12  -1   44.70    6.20
  -2  12  -1   57.39    6.40
   2  12   1   51.19    6.10
   2  12   1   53.69    6.90
  -2  12  -1   49.00    4.20
   2  12   1   52.59    6.40
   3 -12   1  989.50   35.90
   3 -12   1  982.40   33.60
   3 -12   1  995.90   36.50
   3 -12   1 1020.30   32.50
  -3 -12  -1 1011.30   36.60
   3 -12   1  993.40   33.70
  -3 -12  -1  999.40   35.30
  -3 -12  -1 1003.10   31.90
  -3 -12  -1  987.40   35.10
  -3 -12  -1 1017.60   30.90
  -3 -12  -1 1011.70   34.00
   3 -12   1 1032.90   34.50
  -3 -12  -1 1092.99   34.80
  -3  12  -1  985.00   29.40
   3  12   1  988.90   30.90
   3  12   1 1013.90   37.60
   3  12   1 1112.39   37.00
   3  12   1 1026.50   35.20
  -3  12  -1  982.30   32.80
  -3  12  -1  952.80   35.20
   3  12   1 1012.80   34.40
   3  12   1 1022.80   36.00
  -3  12  -1  973.90   34.20
  -4 -12  -1  232.68   11.50
   4 -12   1  250.37   11.90
  -4 -12  -1  219.88   13.50
   4 -12   1  245.48   14.10
  -4 -12  -1  217.78   13.00
   4 -12   1  236.38   11.10
  -4 -12  -1  224.88    9.20
  -4 -12  -1  238.48   11.80
  -4 -12  -1  233.68   13.10
   4 -12   1  230.88   11.70
   4 -12   1  226.58   11.70
  -4 -12  -1  228.28   10.00
   4 -12   1  233.48   11.90
   4  12   1  234.68   12.40
  -4  12  -1  221.48    9.20
   4  12   1  224.68   14.50
   4  12   1  254.47   14.40
   4  12   1  237.68    9.40
   4  12   1  238.08   13.00
  -4  12  -1  245.48   14.10
   4  12   1  220.08   13.50
  -4  12  -1  217.18   12.60
  -4  12  -1  248.28   11.90
  -5 -12  -1  461.15   20.60
   5 -12   1  461.35   19.50
  -5 -12  -1  436.36   17.20
   5 -12   1  424.16   21.20
  -5 -12  -1  448.86   19.80
   5 -12   1  461.15   18.10
  -5 -12  -1  453.65   20.70
  -5 -12  -1  453.25   17.50
   5 -12   1  445.46   18.10
   5 -12   1  461.05   17.90
   5 -12   1  436.56   18.00
  -5 -12  -1  438.56   16.00
   5  12   1  483.95   21.80
  -5  12  -1  444.06   18.80
   5  12   1  463.25   21.90
   5  12   1  464.75   22.80
  -5  12  -1  425.86   15.10
  -5  12  -1  424.76   21.20
   5  12   1  455.75   19.90
   5  12   1  497.05   20.80
   5  12   1  441.36   21.70
  -6 -12  -1  180.18   12.70
   6 -12   1  162.78    8.80
   6 -12   1  177.88   10.60
   6 -12   1  182.28   10.00
   6 -12   1  176.48   10.50
   6 -12   1  161.18   13.00
  -6 -12  -1  178.38    8.00
   6 -12   1  171.88   10.30
  -6 -12  -1  156.48   14.00
  -6 -12  -1  175.98   12.00
   6  12   1  178.68   11.40
   6  12   1  171.78   12.90
  -6  12  -1  149.88   12.40
  -6  12  -1  167.18    8.20
   6  12   1  188.58   11.30
  -6  12  -1  192.78   11.80
   6  12   1  168.98   14.30
  -7 -12  -1   88.89    9.40
   7 -12   1   91.19    7.60
   7 -12   1   90.69    5.90
  -7 -12  -1   90.89    8.80
   7 -12   1   94.99    8.00
   7 -12   1   83.59    7.40
   7 -12   1   96.89   10.90
   7 -12   1   99.69    8.50
  -7 -12  -1   90.19    8.20
   7  12   1   85.19    9.90
  -7  12  -1   86.49    6.50
   7  12   1  106.09   12.00
   7  12   1   90.49    8.50
   7  12   1   96.39    8.60
  -8 -12  -1   -0.90    2.20
   8 -12   1   -0.90    2.50
  -8 -12  -1   -5.60    2.10
  -8 -12  -1   -2.10    2.20
   8 -12   1    0.80    2.40
  -8 -12  -1   -0.10    3.60
   8 -12   1    0.70    2.40
   8 -12   1    8.60    4.80
   8 -12   1   -1.50    3.40
   8  12   1   -3.60    2.50
  -8  12  -1   -1.00    2.50
   8  12   1   -5.80    3.60
   8  12   1   -6.00    2.80
   8  12   1    0.70    3.00
   9 -12   1    3.80    3.00
   9 -12   1    2.80    2.20
   9 -12   1    9.40    4.90
   9 -12   1    1.70    3.40
  -9 -12  -1    6.10    1.60
  -9 -12  -1   -2.20    2.60
   9 -12   1    3.20    2.80
   9 -12   1    2.80    2.60
   9  12   1   -2.20    2.90
  -9  12  -1   -2.00    2.90
   9  12   1    1.40    2.50
   9  12   1    4.20    4.60
   9  12   1    4.00    4.70
  10 -12   1   -4.10    2.50
 -10 -12  -1   -8.00    3.10
 -10 -12  -1   -0.70    2.50
 -10 -12  -1   -1.60    2.50
  10 -12   1   -2.40    3.90
  10 -12   1    1.60    4.80
  10 -12   1   -7.10    2.90
  10  12   1    0.00    3.00
  10  12   1   -5.60    2.60
  10  12   1   -1.40    4.10
  11 -12   1   69.39    7.90
  11 -12   1   87.29   10.30
 -11 -12  -1   92.19    7.70
  11 -13  -1   63.49   10.90
 -11 -13   1   73.29    8.30
  11 -13  -1   92.89    8.70
  11 -13  -1   83.89   12.90
  11  13  -1   81.19    7.90
  11  13  -1   70.79   10.50
  11  13  -1   56.79   10.80
  10 -13  -1   98.19   11.70
  10 -13  -1   94.09    8.60
 -10 -13   1   79.49    7.40
  10 -13  -1   95.39   12.10
 -10 -13   1   88.99    9.20
  10  13  -1   82.39    9.00
  10  13  -1   72.69   11.70
  10  13  -1  104.69   12.40
 -10  13   1   81.09    8.00
  10  13  -1   65.59   10.10
  -9 -13   1   65.29    6.20
  -9 -13   1   83.49    8.70
   9 -13  -1   81.29   10.80
   9 -13  -1   61.49    7.10
   9 -13  -1   55.09    9.50
  -9 -13   1   60.89    6.60
   9 -13  -1   76.89    7.40
   9  13  -1   66.09    7.80
   9  13  -1   49.60    9.60
   9  13  -1   79.29    9.70
   9  13  -1   68.39    9.10
   9  13  -1   63.19    6.20
  -9  13   1   70.99    7.00
  -8 -13   1  126.29    9.20
   8 -13  -1  129.49   12.20
   8 -13  -1  142.79   12.50
  -8 -13   1  137.59   11.80
   8 -13  -1  145.49    9.60
   8 -13  -1  145.89    8.40
   8 -13  -1  144.19    9.50
   8 -13  -1  148.69    8.70
  -8 -13   1  133.39    8.30
  -8 -13   1  133.99   10.00
  -8 -13   1  136.99   10.90
   8  13  -1  163.88   13.30
   8  13  -1  135.39   14.10
   8  13  -1  133.49    9.90
   8  13  -1  130.19   13.30
   8  13  -1  145.29   12.40
   8  13  -1  132.99    8.50
  -8  13   1  148.29    9.00
  -7 -13   1   96.69    9.40
   7 -13  -1  103.89    8.40
  -7 -13   1  100.79    8.70
  -7 -13   1  106.79    8.10
   7 -13  -1   94.59    6.60
   7 -13  -1  102.99   10.10
   7 -13  -1   97.99    7.60
  -7 -13   1   95.39    9.50
  -7 -13   1  102.29    7.10
   7 -13  -1   98.09    8.00
   7 -13  -1   95.39   10.80
   7 -13  -1  109.89    7.40
   7  13  -1  115.49   11.10
   7  13  -1  101.29   11.00
   7  13  -1   97.79    8.50
  -7  13   1  105.89    7.20
   7  13  -1  101.99    7.50
  -7  13   1   99.19    7.60
   7  13  -1  103.19   11.00
  -7  13   1   85.19    9.60
   6 -13  -1   78.19    7.40
  -6 -13   1   73.39    6.20
   6 -13  -1   72.39    7.10
   6 -13  -1   66.49    6.00
  -6 -13   1   74.49    7.20
  -6 -13   1   70.79    5.80
  -6 -13   1   83.39    8.90
   6 -13  -1   71.99    7.10
  -6 -13   1   69.89    6.80
  -6 -13   1   71.59    8.00
   6 -13  -1   77.89    9.40
   6  13  -1   78.19    8.70
   6  13  -1   70.49    9.50
  -6  13   1   65.99    8.30
   6  13  -1   66.59    8.90
  -6  13   1   69.99    5.60
   6  13  -1   83.49    9.70
  -6  13   1   70.69    6.00
   6  13  -1   61.99    6.20
  -5 -13   1   58.09    7.00
  -5 -13   1   57.99    6.80
  -5 -13   1   53.39    5.20
  -5 -13   1   46.00    7.80
   5 -13  -1   47.50    5.70
  -5 -13   1   61.09    6.40
   5 -13  -1   47.40    6.30
  -5 -13   1   53.49    5.30
   5 -13  -1   50.69    6.60
   5 -13  -1   51.19    7.40
  -5 -13   1   62.99    5.90
   5 -13  -1   54.19    6.80
  -5  13   1   53.39    4.60
   5  13  -1   51.39    5.70
   5  13  -1   52.39    6.20
   5  13  -1   55.89    7.30
   5  13  -1   51.79    5.50
  -5  13   1   47.70    7.00
   5  13  -1   65.19    8.50
   5  13  -1   49.40    7.20
  -4 -13   1 1119.09   36.70
  -4 -13   1 1166.78   39.70
  -4 -13   1 1232.08   39.20
  -4 -13   1 1152.48   40.70
   4 -13  -1 1147.69   39.70
  -4 -13   1 1103.19   39.10
   4 -13  -1 1173.08   38.80
   4 -13  -1 1066.79   35.00
  -4 -13   1 1126.59   37.50
   4 -13  -1 1167.48   39.70
   4 -13  -1 1134.79   37.80
  -4 -13   1 1148.59   36.60
   4 -13  -1 1139.89   40.30
  -4  13   1 1147.89   35.10
   4  13  -1 1143.19   38.00
   4  13  -1 1122.89   41.60
   4  13  -1 1118.49   40.10
   4  13  -1 1176.58   37.50
   4  13  -1 1135.99   39.90
   3 -13  -1  377.56   18.00
   3 -13  -1  385.36   18.00
   3 -13  -1  387.06   17.20
  -3 -13   1  372.26   16.00
  -3 -13   1  408.66   17.30
   3 -13  -1  379.96   14.70
  -3 -13   1  391.46   17.10
   3 -13  -1  382.16   17.50
  -3 -13   1  369.56   20.30
  -3 -13   1  379.96   15.40
  -3 -13   1  385.26   17.70
   3 -13  -1  368.36   18.80
  -3 -13   1  391.96   18.50
  -3 -13   1  418.26   19.10
  -3  13   1  389.86   17.70
  -3  13   1  376.26   14.40
   3  13  -1  409.26   19.80
   3  13  -1  390.96   17.70
   3  13  -1  406.06   18.00
   3  13  -1  415.66   16.70
   3  13  -1  372.66   15.00
   2 -13  -1  126.29    9.70
  -2 -13   1  143.89    8.30
  -2 -13   1  155.98   10.30
  -2 -13   1  129.79    6.80
   2 -13  -1  147.49   10.70
  -2 -13   1  134.99    8.80
  -2 -13   1  144.09   11.20
  -2 -13   1  134.59    9.00
  -2 -13   1  143.99    9.20
   2 -13  -1  119.09    9.80
  -2 -13   1  153.78   10.70
  -2 -13   1  135.89   10.20
   2 -13  -1  128.79    9.40
   2 -13  -1  130.49    7.90
   2 -13  -1  136.69    9.90
   2 -13  -1  122.39    9.00
   2  13  -1  154.88   10.10
  -2  13   1  132.59    6.70
  -2  13   1  132.99    9.50
  -2  13   1  136.49    8.00
   2  13  -1  131.49   11.30
   2  13  -1  136.29    9.50
   1 -13  -1   48.40    6.30
   1 -13  -1   41.70    5.30
  -1 -13   1   49.90    6.20
   1 -13  -1   42.10    6.20
  -1 -13   1   55.29    6.00
   1 -13  -1   45.30    6.90
  -1 -13   1   46.40    5.50
   1 -13  -1   53.99    5.50
  -1 -13   1   34.50    5.30
  -1 -13   1   53.99    7.00
  -1 -13   1   46.10    5.70
  -1 -13   1   49.99    5.20
  -1 -13   1   42.10    5.30
   1  13  -1   38.80    6.10
   1  13  -1   45.80    6.30
  -1  13   1   54.99    5.80
  -1  13   1   42.40    6.00
   1  13  -1   55.59    7.00
   1  13  -1   52.59    6.30
   0 -13   1  478.15   19.40
   0 -13   1  518.55   18.50
   0 -13   1  483.45   21.00
   0 -13   1  483.15   20.60
   0 -13  -1  488.05   18.60
   0 -13  -1  510.85   19.00
   0 -13   1  499.85   21.50
   0 -13   1  472.05   18.80
   0 -13  -1  528.55   19.70
   0 -13   1  497.45   19.70
   0 -13  -1  483.25   21.10
   0 -13  -1  477.15   19.90
   0 -13   1  532.55   20.40
   0 -13  -1  492.35   21.80
   0 -13  -1  482.85   20.80
   0 -13   1  471.25   18.40
   0  13  -1  488.95   18.90
   0  13  -1  517.85   19.70
   0  13  -1  510.75   25.10
   0  13   1  508.45   19.80
   0  13   1  487.05   20.50
   0  13  -1  481.75   20.00
   0  13   1  495.45   20.30
   0  13   1  503.55   22.90
  -1 -13  -1  329.77   15.00
   1 -13   1  286.57   13.40
  -1 -13  -1  298.17   15.40
  -1 -13  -1  334.37   13.50
   1 -13   1  292.47   14.00
  -1 -13  -1  320.17   12.80
   1 -13   1  285.57   14.10
   1 -13   1  303.17   15.30
  -1 -13  -1  315.47   15.80
   1 -13   1  286.17   14.70
   1 -13   1  320.37   15.60
  -1 -13  -1  334.87   14.80
  -1 -13  -1  321.37   14.50
   1 -13   1  296.87   12.20
  -1 -13  -1  309.47   16.40
   1  13   1  298.97   16.60
   1  13   1  345.37   15.80
  -1  13  -1  274.37   14.30
   1  13   1  323.67   17.40
   1  13   1  314.77   12.70
   1  13   1  307.17   14.10
  -1  13  -1  263.67   12.30
  -1  13  -1  289.07   12.60
   1  13   1  344.67   15.60
  -1  13  -1  279.97   16.30
   2 -13   1  102.19    7.40
  -2 -13  -1   86.79    8.80
   2 -13   1   88.09    8.70
  -2 -13  -1   86.99    7.90
   2 -13   1  110.29    7.80
   2 -13   1  102.79    5.60
  -2 -13  -1   84.69    5.80
  -2 -13  -1   75.29    7.30
  -2 -13  -1   82.99    6.20
  -2 -13  -1   83.59    8.20
  -2 -13  -1   90.89    7.60
   2 -13   1  101.29    7.60
   2  13   1   86.29    9.90
  -2  13  -1   89.29    6.30
   2  13   1   81.39    7.70
   2  13   1   84.39    5.60
  -2  13  -1  104.29    9.40
   2  13   1   85.59    7.30
   2  13   1   79.99    7.70
   2  13   1   86.19    8.10
  -2  13  -1   97.59    8.00
  -2  13  -1   85.89    5.50
  -3 -13  -1    4.50    3.00
  -3 -13  -1    8.60    3.50
  -3 -13  -1    5.50    3.00
  -3 -13  -1    5.00    2.80
   3 -13   1    5.10    2.50
   3 -13   1    5.80    2.90
   3 -13   1    6.60    2.20
  -3 -13  -1    7.40    2.00
  -3 -13  -1    8.10    2.30
  -3 -13  -1    6.20    3.10
   3 -13   1    4.00    2.60
   3 -13   1    4.50    2.30
   3 -13   1    9.40    3.70
  -3  13  -1    3.30    2.90
   3  13   1   10.50    2.90
   3  13   1    9.20    2.10
   3  13   1    7.70    3.90
   3  13   1    5.90    3.10
  -3  13  -1    5.70    3.10
   3  13   1   10.10    3.40
  -3  13  -1    6.90    2.00
   3  13   1    1.40    2.50
  -3  13  -1    6.30    1.40
  -4 -13  -1  140.99   10.30
   4 -13   1  138.59    8.20
  -4 -13  -1  139.99    7.40
   4 -13   1  122.69    8.90
  -4 -13  -1  131.29    9.10
   4 -13   1  130.99    9.10
   4 -13   1  129.49   12.10
   4 -13   1  116.19    8.30
  -4 -13  -1  152.78   11.10
  -4 -13  -1  131.29    6.30
  -4 -13  -1  130.69    8.70
   4 -13   1  114.29   10.00
  -4 -13  -1  130.99   10.10
  -4  13  -1  121.19   10.10
  -4  13  -1  120.99    6.00
   4  13   1  126.99   10.20
   4  13   1  137.09   10.80
   4  13   1  137.09    9.90
   4  13   1  144.79    6.70
  -4  13  -1  114.69    9.60
  -4  13  -1  145.19    8.70
   4  13   1  127.19   11.10
  -5 -13  -1   63.59    6.10
  -5 -13  -1   78.99    8.40
   5 -13   1   60.79    6.00
   5 -13   1   69.49    7.00
  -5 -13  -1   58.69    7.40
   5 -13   1   71.39    6.60
  -5 -13  -1   61.49    5.00
   5 -13   1   63.19    6.90
   5 -13   1   65.79    8.30
  -5 -13  -1   62.59    6.20
  -5 -13  -1   71.69    8.20
   5 -13   1   66.29    6.70
  -5  13  -1   64.39    4.40
   5  13   1   50.89    7.50
   5  13   1   77.89    7.60
   5  13   1   63.89    8.60
  -5  13  -1   62.49    6.70
  -5  13  -1   54.09    7.60
   5  13   1   48.30    7.20
   5  13   1   59.19    8.20
   5  13   1   65.79    7.30
   6 -13   1   28.50    4.70
   6 -13   1   24.30    3.90
  -6 -13  -1   31.10    5.70
   6 -13   1   21.20    4.20
  -6 -13  -1   28.40    3.70
   6 -13   1   21.30    4.40
   6 -13   1   21.60    5.20
  -6 -13  -1   28.00    3.60
  -6 -13  -1   31.20    6.40
  -6 -13  -1   27.00    3.90
   6 -13   1   16.70    3.80
  -6  13  -1   23.40    4.60
   6  13   1   22.40    5.70
  -6  13  -1   26.70    3.90
   6  13   1   28.20    6.50
   6  13   1   26.30    4.90
   6  13   1   21.40    4.40
   6  13   1   35.80    6.80
  -6  13  -1   21.90    5.30
  -7 -13  -1  125.39   12.30
   7 -13   1  122.19    7.40
   7 -13   1  101.19   11.30
   7 -13   1  134.99    9.70
   7 -13   1  122.99    8.70
  -7 -13  -1  128.99   11.30
  -7 -13  -1  114.59    9.90
   7 -13   1  119.59   11.50
   7 -13   1  139.69    9.80
   7  13   1  128.39   11.80
   7  13   1  109.89   11.40
   7  13   1  132.09   13.30
   7  13   1  128.99   10.00
  -7  13  -1  124.69    7.20
   7  13   1  114.39    9.90
   8 -13   1  173.58   10.80
   8 -13   1  171.88   10.70
  -8 -13  -1  181.78   11.60
   8 -13   1  182.88   11.80
  -8 -13  -1  188.28   12.50
   8 -13   1  159.78   14.40
  -8 -13  -1  152.78   13.00
   8 -13   1  174.78   11.40
  -8  13  -1  179.28   12.70
   8  13   1  183.58   18.30
   8  13   1  210.38   13.00
   8  13   1  177.08   14.60
   8  13   1  196.88   12.60
   9 -13   1  239.58   13.30
   9 -13   1  230.98   12.70
  -9 -13  -1  230.58   14.00
   9 -13   1  189.68   16.60
   9 -13   1  226.98   14.20
   9 -13   1  221.08   12.50
   9 -13   1  224.28   12.30
  -9 -13  -1  225.68   13.30
  -9  13  -1  207.78   14.90
   9  13   1  226.08   13.70
   9  13   1  237.18   17.00
   9  13   1  224.18   13.80
   9  13   1  256.57   19.80
  10 -13   1   -2.50    2.60
  10 -13   1   -1.60    2.60
  10 -13   1    4.30    3.70
  10 -13   1   -3.70    3.50
  10 -13   1   -4.50    4.20
 -10 -13  -1   -0.80    2.60
 -10 -13  -1    1.60    3.10
  10  13   1    7.70    6.30
  10  13   1    1.60    4.40
  11 -14  -1   62.39    7.50
  11 -14  -1   84.19   12.90
  11 -14  -1   68.79   11.20
  11 -14  -1   55.89    8.20
  11 -14  -1   79.49    8.80
  11  14  -1   93.39   12.60
  11  14  -1   44.10    9.00
  11  14  -1   60.19    7.80
  10 -14  -1  105.99   12.80
 -10 -14   1   71.39    7.60
 -10 -14   1   92.09    9.70
  10 -14  -1   85.29    8.10
  10 -14  -1   74.89    7.90
  10 -14  -1  113.99   12.40
  10  14  -1   54.59    9.30
  10  14  -1   72.69   11.80
 -10  14   1   79.19    7.90
  10  14  -1   68.49   10.70
  10  14  -1  100.99    9.20
  -9 -14   1    1.90    2.90
   9 -14  -1   -2.30    2.40
   9 -14  -1   -0.20    2.10
  -9 -14   1    0.30    1.70
  -9 -14   1   -4.30    2.30
   9 -14  -1    3.90    3.90
   9 -14  -1    2.50    4.00
  -9 -14   1   -4.90    2.60
   9 -14  -1    2.50    3.00
   9 -14  -1    1.70    2.40
   9  14  -1    1.30    2.10
   9  14  -1   -0.90    3.40
   9  14  -1   -3.20    3.00
   9  14  -1    5.00    4.10
   9  14  -1   -2.00    3.40
   9  14  -1   -1.30    2.90
  -9  14   1    2.10    2.60
  -8 -14   1   19.90    4.20
   8 -14  -1   18.20    6.60
   8 -14  -1   26.50    4.60
   8 -14  -1   27.00    5.40
  -8 -14   1   24.10    4.80
   8 -14  -1   25.90    4.10
   8 -14  -1   15.90    5.10
  -8 -14   1   20.90    4.20
   8 -14  -1   31.50    6.10
  -8 -14   1   25.50    3.90
  -8 -14   1   24.10    6.70
   8 -14  -1   24.90    4.10
   8  14  -1   29.70    6.40
   8  14  -1   15.80    5.50
   8  14  -1   26.30    6.00
  -8  14   1   24.90    6.10
   8  14  -1   32.60    6.80
   8  14  -1   24.10    4.70
   8  14  -1   20.90    3.80
  -8  14   1   26.00    4.50
   7 -14  -1   48.10    6.00
  -7 -14   1   32.90    5.10
   7 -14  -1   30.70    6.00
   7 -14  -1   37.70    5.50
   7 -14  -1   32.80    5.30
  -7 -14   1   34.00    4.40
  -7 -14   1   39.40    7.20
   7 -14  -1   45.20    5.60
   7 -14  -1   45.20    8.00
   7 -14  -1   39.30    4.90
  -7 -14   1   34.30    6.00
   7  14  -1   46.50    7.70
  -7  14   1   43.90    5.30
  -7  14   1   29.80    6.20
   7  14  -1   39.60    5.60
   7  14  -1   45.50    7.00
   7  14  -1   42.60    5.50
   7  14  -1   42.50    7.60
   6 -14  -1   33.80    6.50
  -6 -14   1   30.20    4.30
  -6 -14   1   28.30    5.20
   6 -14  -1   33.00    4.70
  -6 -14   1   26.90    4.00
  -6 -14   1   27.10    4.50
  -6 -14   1   29.80    5.50
   6 -14  -1   22.20    4.50
  -6 -14   1   25.30    3.50
   6 -14  -1   27.80    5.60
   6 -14  -1   25.00    5.00
   6 -14  -1   25.20    4.30
   6  14  -1   25.60    4.50
   6  14  -1   33.70    4.90
   6  14  -1   30.70    5.70
   6  14  -1   32.40    6.30
   6  14  -1   25.20    6.20
  -6  14   1   30.80    4.30
   5 -14  -1  345.17   13.00
  -5 -14   1  366.16   15.60
  -5 -14   1  350.66   17.60
   5 -14  -1  342.17   15.70
   5 -14  -1  367.06   17.50
  -5 -14   1  347.17   14.60
  -5 -14   1  352.06   14.80
  -5 -14   1  343.67   17.30
   5 -14  -1  371.36   18.70
   5 -14  -1  357.46   16.40
   5 -14  -1  358.36   18.20
   5 -14  -1  354.76   16.70
  -5 -14   1  381.06   17.00
  -5 -14   1  374.66   18.60
   5  14  -1  328.97   15.10
   5  14  -1  364.26   16.50
  -5  14   1  362.76   13.60
   5  14  -1  368.66   18.30
   5  14  -1  353.26   15.20
   5  14  -1  328.87   19.10
  -5  14   1  334.17   17.80
   5  14  -1  351.66   18.50
   4 -14  -1  811.32   30.70
  -4 -14   1  758.92   29.50
  -4 -14   1  717.83   32.50
  -4 -14   1  784.52   29.70
   4 -14  -1  767.62   28.90
  -4 -14   1  760.52   27.10
  -4 -14   1  791.32   26.90
  -4 -14   1  819.82   29.30
   4 -14  -1  796.32   29.90
   4 -14  -1  784.62   29.90
  -4 -14   1  765.42   28.00
   4 -14  -1  799.72   28.40
   4 -14  -1  814.02   25.70
   4  14  -1  778.72   35.20
   4  14  -1  814.52   30.70
  -4  14   1  790.72   30.40
   4  14  -1  773.52   27.30
   4  14  -1  791.72   32.00
  -4  14   1  772.22   25.10
   4  14  -1  740.43   26.80
   3 -14  -1 1247.78   39.40
  -3 -14   1 1256.37   41.70
  -3 -14   1 1277.77   40.50
   3 -14  -1 1291.57   41.50
   3 -14  -1 1185.48   43.20
  -3 -14   1 1290.87   44.30
  -3 -14   1 1292.37   43.20
  -3 -14   1 1253.37   41.00
   3 -14  -1 1238.78   41.90
   3 -14  -1 1211.58   43.30
  -3 -14   1 1293.87   42.70
  -3 -14   1 1316.17   44.80
   3 -14  -1 1226.88   42.40
   3 -14  -1 1272.97   42.80
   3  14  -1 1302.87   45.90
   3  14  -1 1268.57   43.30
  -3  14   1 1283.57   46.10
  -3  14   1 1208.28   39.00
   3  14  -1 1327.37   43.50
  -3  14   1 1234.88   38.20
   3  14  -1 1295.27   41.00
   2 -14  -1   35.10    4.80
   2 -14  -1   35.00    4.80
   2 -14  -1   41.50    5.60
  -2 -14   1   33.30    5.20
  -2 -14   1   46.40    4.30
  -2 -14   1   56.99    6.40
  -2 -14   1   37.50    5.80
   2 -14  -1   48.70    6.70
  -2 -14   1   49.40    6.10
  -2 -14   1   54.39    7.20
   2 -14  -1   29.90    4.90
  -2 -14   1   51.29    6.50
  -2 -14   1   47.80    5.70
   2 -14  -1   40.60    6.20
  -2 -14   1   43.30    5.30
   2  14  -1   48.90    5.60
   2  14  -1   51.79    6.60
  -2  14   1   43.10    4.00
  -2  14   1   41.00    6.00
  -2  14   1   47.80    5.10
   2  14  -1   44.00    7.00
   2  14  -1   47.70    6.50
  -1 -14   1 2319.57   70.49
  -1 -14   1 2238.68   66.89
  -1 -14   1 2228.08   67.69
   1 -14  -1 2072.29   67.29
   1 -14  -1 2101.39   68.19
  -1 -14   1 2249.38   69.19
   1 -14  -1 2138.99   69.19
  -1 -14   1 2270.27   68.49
  -1 -14   1 2220.28   65.29
   1 -14  -1 2139.19   66.99
  -1 -14   1 2181.88   69.09
  -1 -14   1 2272.97   67.59
  -1 -14   1 2172.78   66.49
   1 -14  -1 2143.09   66.39
   1 -14  -1 2230.38   70.39
   1  14  -1 2344.17   67.59
   1  14  -1 2319.37   71.49
   1  14  -1 2284.17   68.59
  -1  14   1 2154.88   71.29
   1  14  -1 2248.68   68.29
  -1  14   1 2095.49   66.49
  -1  14   1 2065.19   68.19
   0 -14   1 2740.73   79.29
   0 -14  -1 2522.95   78.39
   0 -14   1 2680.13   78.49
   0 -14  -1 2648.83   80.39
   0 -14   1 2526.45   76.69
   0 -14   1 2526.15   77.29
   0 -14   1 2503.55   76.49
   0 -14  -1 2520.65   76.69
   0 -14  -1 2638.34   77.49
   0 -14  -1 2666.93   81.49
   0 -14   1 2503.35   79.39
   0 -14   1 2653.03   80.59
   0 -14   1 2525.65   79.59
   0 -14  -1 2651.63   77.99
   0 -14  -1 2587.54   79.89
   0 -14   1 2543.95   77.99
   0  14  -1 2555.74   78.99
   0  14   1 2565.64   79.39
   0  14   1 2512.85   78.99
   0  14  -1 2645.54   81.79
   0  14  -1 2529.95   77.29
   0  14  -1 2611.94   76.79
   0  14   1 2605.84   82.49
   0  14   1 2697.03   78.49
   1 -14   1  952.50   35.70
   1 -14   1  986.60   35.90
  -1 -14  -1 1077.39   36.50
  -1 -14  -1 1062.99   37.50
   1 -14   1 1012.10   32.20
  -1 -14  -1 1060.59   33.60
  -1 -14  -1 1027.90   36.60
  -1 -14  -1 1080.29   35.50
  -1 -14  -1 1102.09   35.20
   1 -14   1  953.00   34.10
   1 -14   1  965.70   38.20
   1 -14   1  976.10   34.60
  -1 -14  -1  972.00   32.40
   1 -14   1  919.31   33.40
   1  14   1 1004.40   35.80
  -1  14  -1 1004.50   32.70
  -1  14  -1  957.20   35.10
   1  14   1 1069.79   35.40
   1  14   1 1049.99   35.80
   1  14   1 1041.70   38.60
   1  14   1 1014.50   34.30
  -1  14  -1  942.91   36.70
   1  14   1 1016.40   32.40
  -1  14  -1  891.51   32.20
   2 -14   1   86.39    9.00
   2 -14   1  111.59    7.80
  -2 -14  -1  112.49    8.60
   2 -14   1   98.49    8.80
  -2 -14  -1  108.89    7.20
  -2 -14  -1  117.19    9.90
  -2 -14  -1  117.89    8.60
  -2 -14  -1  121.19    8.80
   2 -14   1   96.29    8.70
   2 -14   1   94.49    8.00
   2 -14   1   99.19    8.20
  -2 -14  -1  108.09    8.90
  -2 -14  -1  104.69    6.30
   2 -14   1  100.29    6.00
  -2 -14  -1   97.99    9.40
  -2  14  -1   99.59    6.90
  -2  14  -1   91.69    8.30
   2  14   1  111.09    8.10
   2  14   1   94.39    8.70
   2  14   1  107.39    6.50
  -2  14  -1   92.99    6.00
   2  14   1  120.19   11.10
   2  14   1  116.39    9.00
  -2  14  -1   83.69    9.60
   2  14   1  102.49    8.80
  -3 -14  -1  214.18   12.20
  -3 -14  -1  221.08   10.40
   3 -14   1  218.98   13.40
  -3 -14  -1  203.88   13.70
   3 -14   1  204.08   11.50
  -3 -14  -1  226.68    9.40
  -3 -14  -1  207.38   12.90
   3 -14   1  205.68   10.30
  -3 -14  -1  205.98   12.40
   3 -14   1  201.08   14.30
  -3 -14  -1  188.18   11.40
   3 -14   1  197.28   11.50
   3 -14   1  225.38   12.70
   3  14   1  222.68   13.00
   3  14   1  215.38   13.20
  -3  14  -1  210.78    7.80
   3  14   1  240.18    9.60
   3  14   1  234.78   13.80
  -3  14  -1  216.98   13.00
  -3  14  -1  207.58   10.60
   3  14   1  234.98   14.70
   3  14   1  214.98   14.80
  -4 -14  -1   11.50    3.40
   4 -14   1    4.50    2.40
  -4 -14  -1    2.90    2.90
   4 -14   1    4.10    2.30
  -4 -14  -1    4.90    2.70
   4 -14   1    7.90    3.10
  -4 -14  -1    5.10    2.80
  -4 -14  -1    9.80    2.70
   4 -14   1    7.90    3.30
   4 -14   1   10.10    3.30
  -4 -14  -1    5.70    3.40
   4 -14   1    7.00    2.40
   4  14   1   12.80    3.90
   4  14   1    5.40    3.10
   4  14   1    5.10    2.80
   4  14   1    6.60    4.00
  -4  14  -1   10.10    2.80
  -4  14  -1    7.10    1.70
   4  14   1    8.30    2.00
  -4  14  -1   10.40    3.60
   4  14   1    6.20    2.80
  -4  14  -1    6.30    3.30
  -5 -14  -1  159.38    8.20
  -5 -14  -1  156.78   12.00
   5 -14   1  162.48    9.90
  -5 -14  -1  149.19    9.60
   5 -14   1  130.79   11.40
  -5 -14  -1  142.69    9.30
  -5 -14  -1  163.18   11.50
   5 -14   1  194.48   13.80
   5 -14   1  155.28    9.90
   5 -14   1  157.38   12.40
   5 -14   1  163.48   10.60
  -5 -14  -1  166.08   11.90
   5  14   1  163.58   12.50
   5  14   1  139.89   12.90
  -5  14  -1  155.68   10.20
   5  14   1  152.28   10.90
  -5  14  -1  158.88    7.00
   5  14   1  165.18   12.00
   5  14   1  151.08   12.50
  -5  14  -1  154.48   12.00
   5  14   1  148.99   10.70
  -6 -14  -1  225.28   11.10
   6 -14   1  232.78   12.50
   6 -14   1  237.58   12.30
  -6 -14  -1  218.88   10.80
  -6 -14  -1  232.48   14.60
  -6 -14  -1  220.68   10.10
   6 -14   1  249.68   12.00
   6 -14   1  238.38   12.40
   6 -14   1  225.48   12.90
   6 -14   1  213.28   15.10
  -6 -14  -1  224.68   13.80
  -6 -14  -1  234.68   14.70
  -6  14  -1  217.58   15.10
   6  14   1  232.78   13.90
  -6  14  -1  219.08   12.90
  -6  14  -1  216.78    9.30
   6  14   1  224.08   15.80
   6  14   1  228.28   13.60
   6  14   1  236.98   17.20
   6  14   1  225.98   15.20
   7 -14   1    5.20    2.90
  -7 -14  -1    5.00    3.40
   7 -14   1    7.70    3.20
   7 -14   1    5.40    2.30
   7 -14   1   10.40    3.80
  -7 -14  -1   13.70    4.70
   7 -14   1    7.40    2.90
  -7 -14  -1   12.20    4.30
   7 -14   1   11.10    5.10
   7  14   1   10.30    3.70
   7  14   1   10.10    3.70
  -7  14  -1   12.50    5.20
   7  14   1    9.00    3.60
   7  14   1    8.20    4.80
  -7  14  -1   11.30    2.70
   7  14   1   11.50    4.90
   8 -14   1    3.30    3.90
  -8 -14  -1    0.90    3.10
   8 -14   1    6.70    3.40
   8 -14   1   -0.50    2.30
  -8 -14  -1    3.60    2.90
   8 -14   1    3.90    2.90
  -8 -14  -1    6.10    3.50
   8 -14   1    5.60    3.20
   8 -14   1   -0.50    3.90
   8  14   1    9.00    5.20
   8  14   1    6.60    2.80
   8  14   1    8.40    3.70
  -8  14  -1    3.50    3.50
   8  14   1   -1.10    2.80
  -9 -14  -1   30.40    5.70
  -9 -14  -1   29.90    7.30
   9 -14   1   31.30    5.70
   9 -14   1   23.80    6.80
   9 -14   1   18.90    4.70
   9 -14   1   28.10    5.00
   9 -14   1   24.80    4.40
   9 -14   1   38.90    8.00
   9 -14   1   32.00    5.40
  -9 -14  -1   24.70    5.10
   9  14   1   39.20    7.90
   9  14   1   35.30    6.40
   9  14   1   33.90    7.80
   9  14   1   32.10    8.10
  -9  14  -1   32.40    6.30
  10 -14   1   41.80    5.70
  10 -14   1   55.29    7.10
  10 -14   1   29.90    5.10
  10 -14   1   38.80    6.70
  10 -14   1   46.70    9.60
 -10 -14  -1   41.50    6.10
 -10 -14  -1   42.00    6.60
  10  14   1   37.10    8.10
  10  14   1   28.80    5.70
  10  14   1   26.60    7.60
 -10 -15   1  115.19    8.20
 -10 -15   1  136.79    9.90
  10 -15  -1  131.19    9.60
  10 -15  -1  112.29    9.30
 -10 -15   1  118.69   10.90
  10 -15  -1  118.59   12.40
  10 -15  -1  129.79   13.40
  10 -15  -1  101.39   12.90
  10  15  -1  131.29   16.10
  10  15  -1  109.49   10.10
  10  15  -1  111.69   13.50
  10  15  -1  118.49   13.10
   9 -15  -1   44.10    8.10
   9 -15  -1   47.60    6.10
   9 -15  -1   45.20    4.90
   9 -15  -1   42.80    5.90
   9 -15  -1   34.00    5.20
   9 -15  -1   44.60    8.20
  -9 -15   1   44.20    5.90
   9 -15  -1   39.00    8.20
  -9 -15   1   48.80    7.60
  -9 -15   1   36.40    6.10
  -9 -15   1   37.70    6.90
  -9  15   1   52.49    6.40
   9  15  -1   40.30    5.60
   9  15  -1   35.70    7.90
   9  15  -1   37.30    7.60
   9  15  -1   42.00    7.80
   9  15  -1   56.09    6.30
   8 -15  -1   10.50    3.40
   8 -15  -1   11.10    3.70
   8 -15  -1   12.30    3.80
   8 -15  -1   10.30    5.00
   8 -15  -1   10.90    2.90
  -8 -15   1    6.20    3.40
   8 -15  -1   15.60    3.60
  -8 -15   1    6.90    2.60
  -8 -15   1    3.00    3.60
   8 -15  -1    0.30    3.80
   8  15  -1   11.30    5.00
  -8  15   1    9.90    3.20
   8  15  -1    9.10    4.30
   8  15  -1    7.00    4.50
   8  15  -1    7.90    5.70
  -8  15   1   11.40    4.90
   8  15  -1    7.00    3.00
   8  15  -1   10.10    3.70
   7 -15  -1   62.89    9.20
   7 -15  -1   63.69    8.00
  -7 -15   1   64.19    7.50
   7 -15  -1   64.59    7.60
  -7 -15   1   60.59    8.30
   7 -15  -1   58.59    8.90
   7 -15  -1   73.79    8.00
  -7 -15   1   76.99    6.40
   7 -15  -1   71.29    6.80
  -7 -15   1   70.39    9.00
  -7 -15   1   66.79    7.10
  -7  15   1   75.89    6.10
  -7  15   1   66.69    8.50
   7  15  -1   50.09    7.60
   7  15  -1   68.09    9.50
   7  15  -1   73.99    8.10
   7  15  -1   65.29    6.70
   7  15  -1   83.49   10.70
  -6 -15   1   88.49    6.50
   6 -15  -1   77.09    9.70
   6 -15  -1   80.59    9.90
  -6 -15   1   75.59    9.10
  -6 -15   1   74.29    8.40
   6 -15  -1   79.19    9.80
  -6 -15   1   77.59    9.40
  -6 -15   1   74.99    6.60
   6 -15  -1   75.49    7.90
  -6 -15   1   85.39    7.30
   6 -15  -1   86.19    8.20
   6 -15  -1   81.19    7.50
  -6 -15   1   80.89    7.70
  -6  15   1   87.29    9.60
   6  15  -1   92.09   10.20
   6  15  -1   87.09    8.30
   6  15  -1   87.59   10.60
  -6  15   1   85.79    6.20
   6  15  -1   95.29    7.30
   6  15  -1   79.69    9.60
   5 -15  -1  953.50   33.10
  -5 -15   1  937.51   35.40
  -5 -15   1  940.71   35.10
   5 -15  -1  965.00   36.40
   5 -15  -1  912.11   34.50
  -5 -15   1  953.70   36.30
  -5 -15   1  911.31   31.70
   5 -15  -1  914.41   33.50
   5 -15  -1  987.70   34.50
  -5 -15   1  946.81   32.70
  -5 -15   1  941.11   31.80
  -5 -15   1  980.50   34.40
   5 -15  -1 1009.60   36.40
  -5  15   1  917.41   30.00
   5  15  -1  928.31   35.90
  -5  15   1  947.41   36.40
   5  15  -1  953.10   37.90
   5  15  -1  972.70   33.90
   5  15  -1  962.20   32.40
   5  15  -1  914.11   36.10
   4 -15  -1    1.60    2.70
   4 -15  -1   -1.40    2.90
   4 -15  -1    1.70    2.00
  -4 -15   1   -1.60    2.00
   4 -15  -1    0.30    1.40
  -4 -15   1    3.00    2.00
  -4 -15   1    0.50    1.80
  -4 -15   1    0.40    2.50
   4 -15  -1    2.40    2.40
  -4 -15   1    3.00    3.30
   4 -15  -1   -1.00    3.00
  -4 -15   1   -3.00    2.20
   4 -15  -1    1.70    2.40
  -4 -15   1    0.80    2.50
   4  15  -1    1.50    2.30
   4  15  -1   -1.90    2.40
  -4  15   1   -1.00    2.20
   4  15  -1   -1.70    1.30
   4  15  -1    2.80    2.90
  -4  15   1    2.00    1.70
   4  15  -1    1.30    2.60
   4  15  -1    0.90    2.20
   3 -15  -1  526.35   22.00
  -3 -15   1  550.24   22.00
  -3 -15   1  540.55   20.60
   3 -15  -1  530.15   19.60
   3 -15  -1  523.65   23.40
  -3 -15   1  554.24   24.00
  -3 -15   1  571.24   21.50
   3 -15  -1  493.75   22.90
  -3 -15   1  539.05   22.80
   3 -15  -1  555.64   21.80
   3 -15  -1  522.75   22.60
  -3 -15   1  576.84   22.60
  -3 -15   1  543.65   24.10
   3 -15  -1  546.85   23.00
  -3 -15   1  563.54   23.30
   3  15  -1  567.84   23.50
  -3  15   1  518.25   18.40
   3  15  -1  547.45   25.30
  -3  15   1  535.55   23.10
   3  15  -1  576.14   21.40
  -3  15   1  524.85   19.30
   2 -15  -1    8.70    3.40
   2 -15  -1    3.20    2.50
  -2 -15   1   14.10    2.60
  -2 -15   1   14.10    3.20
   2 -15  -1   11.80    3.70
  -2 -15   1    8.40    3.10
  -2 -15   1    8.90    3.90
   2 -15  -1    9.20    3.50
  -2 -15   1    8.10    2.90
   2 -15  -1    6.50    3.10
   2 -15  -1   10.30    3.00
   2 -15  -1    8.10    2.60
  -2 -15   1    8.00    3.20
  -2 -15   1   12.00    3.00
  -2 -15   1   11.30    3.60
   2 -15  -1    9.80    3.90
  -2 -15   1    8.30    3.40
   2  15  -1    8.20    3.80
   2  15  -1    8.50    2.60
   2  15  -1   16.30    3.80
  -2  15   1    9.60    2.10
  -2  15   1    6.60    2.30
   2  15  -1   11.60    3.40
   1 -15  -1  702.93   27.30
  -1 -15   1  751.32   26.60
   1 -15  -1  716.53   29.40
  -1 -15   1  758.92   29.90
   1 -15  -1  727.83   28.70
   1 -15  -1  690.93   26.30
  -1 -15   1  715.23   26.10
   1 -15  -1  723.73   26.10
  -1 -15   1  736.23   27.30
  -1 -15   1  726.63   28.60
  -1 -15   1  742.03   27.90
  -1 -15   1  767.92   27.30
   1 -15  -1  699.33   26.40
   1 -15  -1  749.03   28.80
   1 -15  -1  774.32   28.40
  -1 -15   1  736.73   28.50
  -1 -15   1  728.63   25.00
   1  15  -1  749.53   27.30
   1  15  -1  807.12   27.40
   1  15  -1  763.12   28.10
  -1  15   1  721.23   26.30
   1  15  -1  749.23   30.70
  -1  15   1  694.13   27.80
  -1  15   1  698.53   30.40
   0 -15   1    3.80    3.10
   0 -15  -1    2.00    2.30
   0 -15  -1    5.10    2.50
   0 -15   1    6.90    3.30
   0 -15   1    0.60    2.20
   0 -15  -1    3.10    2.50
   0 -15   1    3.00    2.50
   0 -15  -1    3.70    2.30
   0 -15  -1    0.70    2.10
   0 -15   1    3.10    2.50
   0 -15  -1    5.40    3.40
   0 -15  -1    6.20    3.30
   0 -15   1    0.60    1.70
   0 -15   1    1.20    2.00
   0 -15   1    1.10    2.60
   0 -15  -1    9.50    3.60
   0 -15   1    2.30    2.80
   0  15  -1    0.50    1.90
   0  15   1    3.90    2.40
   0  15  -1    1.80    2.10
   0  15   1    4.10    2.70
   0  15   1    0.50    2.10
   0  15   1    3.90    2.50
   0  15  -1    4.60    2.20
   0  15  -1    4.70    3.20
   1 -15   1   82.39    7.20
  -1 -15  -1   80.29    7.70
  -1 -15  -1   85.59    7.60
  -1 -15  -1   78.49    8.60
   1 -15   1   80.49    7.60
  -1 -15  -1   97.69   12.30
   1 -15   1   64.99    7.60
   1 -15   1   68.99    7.40
  -1 -15  -1   74.59    6.30
  -1 -15  -1   81.49    8.00
   1 -15   1   83.79    8.60
   1 -15   1   67.09    7.70
  -1 -15  -1   87.99    7.00
   1 -15   1   75.29    6.00
  -1 -15  -1   86.59    8.40
   1 -15   1   62.19    7.90
   1  15   1   73.59    9.40
  -1  15  -1   74.99    6.40
  -1  15  -1   62.99    8.30
  -1  15  -1   77.29    8.90
   1  15   1   90.99    8.10
   1  15   1  100.09   10.30
  -1  15  -1   78.69    6.20
   1  15   1   77.29    7.60
   1  15   1   79.29    6.10
   2 -15   1 1388.46   49.10
  -2 -15  -1 1548.55   48.80
   2 -15   1 1484.75   44.20
   2 -15   1 1428.36   47.60
  -2 -15  -1 1526.75   44.90
  -2 -15  -1 1468.35   50.59
   2 -15   1 1421.36   47.00
  -2 -15  -1 1537.65   48.90
   2 -15   1 1372.86   48.60
   2 -15   1 1408.36   48.50
  -2 -15  -1 1504.35   51.49
  -2 -15  -1 1483.45   48.10
  -2 -15  -1 1535.95   49.80
  -2 -15  -1 1477.65   46.10
   2 -15   1 1380.96   49.99
   2  15   1 1539.65   49.90
  -2  15  -1 1321.27   44.20
   2  15   1 1453.55   44.50
  -2  15  -1 1358.36   48.60
   2  15   1 1502.15   49.20
   2  15   1 1560.54   48.00
   2  15   1 1527.05   52.49
  -2  15  -1 1325.17   49.80
  -2  15  -1 1390.16   45.40
   2  15   1 1507.75   49.20
   3 -15   1  331.57   16.10
  -3 -15  -1  288.67   15.50
  -3 -15  -1  337.27   15.80
   3 -15   1  287.87   14.70
  -3 -15  -1  294.77   17.00
  -3 -15  -1  303.27   13.40
   3 -15   1  319.67   16.10
  -3 -15  -1  332.57   16.70
  -3 -15  -1  307.77   12.20
   3 -15   1  304.07   14.70
  -3 -15  -1  292.47   14.90
   3 -15   1  297.87   16.60
  -3  15  -1  293.27   11.40
   3  15   1  321.47   12.20
   3  15   1  310.87   16.60
  -3  15  -1  304.37   16.30
   3  15   1  306.07   18.30
  -3  15  -1  295.97   11.50
   3  15   1  337.77   16.60
  -3  15  -1  300.67   16.90
  -3  15  -1  296.07   13.50
   3  15   1  314.87   15.30
   3  15   1  304.27   16.70
  -4 -15  -1  206.68   11.80
  -4 -15  -1  231.68   12.80
  -4 -15  -1  220.18   10.50
   4 -15   1  226.68   12.90
   4 -15   1  232.38   11.00
   4 -15   1  189.58   13.80
   4 -15   1  247.88   14.90
  -4 -15  -1  232.58   13.80
   4 -15   1  216.98   12.30
   4 -15   1  218.98   12.40
  -4 -15  -1  218.38   14.40
  -4 -15  -1  208.28   13.30
  -4  15  -1  191.18    8.00
   4  15   1  236.88    9.40
   4  15   1  202.88   15.20
  -4  15  -1  213.88   11.40
   4  15   1  207.98   13.90
  -4  15  -1  214.28   13.70
  -4  15  -1  204.78   13.50
   4  15   1  216.78   12.50
   4  15   1  222.28   14.40
   4  15   1  206.78   13.00
   5 -15   1  144.89    9.60
   5 -15   1  152.08   10.30
  -5 -15  -1  140.29   10.70
  -5 -15  -1  138.69    9.40
  -5 -15  -1  131.39    9.30
  -5 -15  -1  140.89    8.00
   5 -15   1  152.68   12.30
   5 -15   1  157.18   10.50
  -5 -15  -1  129.49   11.30
  -5 -15  -1  133.49   10.80
   5 -15   1  141.19    9.50
   5 -15   1  137.39    9.80
  -5  15  -1  142.99    9.70
   5  15   1  134.59   10.40
   5  15   1  138.79   12.00
   5  15   1  141.49   12.10
  -5  15  -1  140.69   11.70
  -5  15  -1  151.08    6.60
   5  15   1  135.69   12.60
   5  15   1  137.39   12.80
   5  15   1  156.08   11.20
   6 -15   1   56.29    7.00
   6 -15   1   36.50    5.70
  -6 -15  -1   50.69    6.90
   6 -15   1   53.29    6.40
  -6 -15  -1   46.80    5.80
  -6 -15  -1   45.70    6.90
   6 -15   1   37.50    8.00
  -6 -15  -1   40.80    6.10
  -6 -15  -1   46.80    4.60
   6 -15   1   55.29    6.40
  -6 -15  -1   51.39    8.00
   6 -15   1   45.60    6.30
   6  15   1   47.40    7.80
  -6  15  -1   44.60    4.20
  -6  15  -1   41.20    8.00
   6  15   1   53.29    7.10
  -6  15  -1   42.30    5.70
   6  15   1   57.19    8.80
   6  15   1   42.00    7.40
   6  15   1   37.80    6.80
   7 -15   1   70.79    7.50
   7 -15   1   74.19    7.90
   7 -15   1   58.59    7.20
   7 -15   1   67.79    7.10
  -7 -15  -1   58.39    8.00
   7 -15   1   71.19    8.60
  -7 -15  -1   57.99    7.60
   7 -15   1   76.19    6.90
  -7 -15  -1   67.79    5.30
  -7 -15  -1   70.79    8.80
   7  15   1   65.09    9.50
   7  15   1   66.49    8.50
  -7  15  -1   72.89    9.70
   7  15   1   52.49    8.70
  -7  15  -1   66.29    5.30
   7  15   1   81.79    8.50
   7  15   1   58.89    9.70
  -8 -15  -1   17.30    6.00
   8 -15   1   30.30    7.80
   8 -15   1   25.50    5.40
  -8 -15  -1   30.30    6.20
   8 -15   1   24.30    3.50
   8 -15   1   30.50    5.10
   8 -15   1   22.00    4.80
  -8 -15  -1   25.70    5.30
   8 -15   1   20.50    4.80
   8 -15   1   28.10    5.10
   8  15   1   32.50    5.70
   8  15   1   23.60    6.60
   8  15   1   22.00    4.60
   8  15   1   31.70    7.60
  -8  15  -1   21.80    4.90
   8  15   1   28.50    8.40
   9 -15   1  193.38   11.70
  -9 -15  -1  199.78   13.80
  -9 -15  -1  194.68   13.10
   9 -15   1  166.28   16.10
   9 -15   1  204.78   16.70
   9 -15   1  187.98   13.10
   9 -15   1  202.48   12.90
   9 -15   1  200.68   12.40
   9 -15   1  184.38   12.00
   9  15   1  157.48   17.10
   9  15   1  199.38   17.90
  -9  15  -1  174.48   13.60
   9  15   1  214.08   14.20
   9  15   1  213.28   13.60
   9  15   1  200.48   16.20
  10 -15   1  108.39   10.20
 -10 -15  -1  113.99    9.80
  10 -15   1  117.69    9.20
 -10 -15  -1   99.59    9.80
  10 -15   1  115.29    9.60
  10 -15   1   99.49   13.10
  10 -15   1   77.59   12.40
  10 -15   1   89.89    9.30
  10  15   1   87.89   12.80
  10  15   1  130.89   14.00
  10  15   1   89.29   10.30
  10 -16  -1   -1.20    4.80
  10 -16  -1   -0.20    4.10
 -10 -16   1   -5.60    2.70
  10 -16  -1   -6.40    3.80
  10 -16  -1   -4.70    2.70
  10 -16  -1    1.00    2.50
  10  16  -1   -1.50    4.70
  10  16  -1    3.40    4.70
 -10  16   1    0.50    3.10
  -9 -16   1  128.29   11.50
   9 -16  -1  107.89    8.00
   9 -16  -1  121.19   11.00
   9 -16  -1  115.59   13.10
   9 -16  -1  127.29    9.30
   9 -16  -1  160.18   13.80
  -9 -16   1  124.89   10.70
   9 -16  -1  130.49    9.50
  -9 -16   1  117.69    8.90
   9 -16  -1  123.19    9.90
   9  16  -1  140.89   13.60
   9  16  -1  115.99   14.50
   9  16  -1  134.99    9.20
  -9  16   1  134.99    9.00
   9  16  -1  117.19   12.80
   9  16  -1  137.59   14.00
   9  16  -1  149.99   11.40
   8 -16  -1   17.00    4.10
  -8 -16   1    9.70    4.10
  -8 -16   1   12.80    3.20
   8 -16  -1   25.80    6.30
   8 -16  -1   15.50    5.20
  -8 -16   1   13.10    3.90
   8 -16  -1   18.80    4.20
   8 -16  -1   17.40    5.70
   8 -16  -1   11.00    3.70
   8  16  -1   11.40    4.80
   8  16  -1   17.50    4.00
   8  16  -1   19.60    5.40
   8  16  -1   25.80    6.80
  -8  16   1    9.10    6.20
  -8  16   1   17.60    3.70
   8  16  -1   13.20    5.40
   8  16  -1   12.30    4.30
   7 -16  -1  147.59   11.20
   7 -16  -1  133.29   12.30
  -7 -16   1  155.48   12.70
   7 -16  -1  158.88   10.90
   7 -16  -1  171.48   11.10
  -7 -16   1  147.79   12.10
   7 -16  -1  167.38   10.50
   7 -16  -1  159.78   13.90
  -7 -16   1  142.69    9.40
  -7 -16   1  172.18   12.10
   7  16  -1  165.38   14.50
   7  16  -1  150.78    9.50
   7  16  -1  183.48   13.70
  -7  16   1  141.19   12.60
   7  16  -1  172.18   11.60
   7  16  -1  155.48   13.90
  -7  16   1  161.08    8.70
   6 -16  -1   60.49    7.30
   6 -16  -1   65.59    7.70
  -6 -16   1   55.49    5.90
  -6 -16   1   44.10    6.60
  -6 -16   1   54.19    7.90
   6 -16  -1   50.19    6.50
   6 -16  -1   39.00    6.00
  -6 -16   1   48.20    6.90
  -6 -16   1   45.10    8.40
   6 -16  -1   36.90    7.00
   6 -16  -1   36.40    7.00
  -6 -16   1   42.70    6.10
  -6  16   1   55.59    5.10
   6  16  -1   48.20    6.50
   6  16  -1   52.29    6.30
   6  16  -1   48.20    8.40
  -6  16   1   52.99    7.80
   6  16  -1   54.39    7.70
   6  16  -1   46.60    7.30
  -5 -16   1  144.89   10.60
   5 -16  -1  158.48   12.50
  -5 -16   1  156.78   11.40
   5 -16  -1  168.68   11.70
   5 -16  -1  157.38    7.70
  -5 -16   1  149.49    9.60
   5 -16  -1  135.29   11.30
   5 -16  -1  165.48   11.00
  -5 -16   1  165.18   10.30
   5 -16  -1  166.68   10.50
  -5 -16   1  130.09   11.20
  -5 -16   1  156.48   11.50
   5 -16  -1  169.98   13.00
   5  16  -1  155.88   12.70
   5  16  -1  165.48   10.90
  -5  16   1  139.59    7.70
   5  16  -1  157.38   12.20
   5  16  -1  148.29   13.40
  -5  16   1  145.39   11.70
   5  16  -1  146.79    9.80
   4 -16  -1    6.00    3.30
  -4 -16   1   11.50    3.60
  -4 -16   1   12.20    4.00
   4 -16  -1    8.70    2.40
  -4 -16   1    6.90    3.20
  -4 -16   1   10.30    3.20
   4 -16  -1    9.00    4.00
   4 -16  -1   11.00    4.10
  -4 -16   1    8.00    3.40
  -4 -16   1    8.70    2.90
   4 -16  -1    8.20    3.20
   4 -16  -1    4.30    2.70
   4 -16  -1    5.20    3.20
  -4 -16   1   14.20    3.80
   4  16  -1   11.60    3.00
  -4  16   1   10.30    2.40
   4  16  -1    5.60    3.30
   4  16  -1    7.50    3.40
   4  16  -1    5.80    3.60
   4  16  -1   12.40    3.00
  -4  16   1    9.10    3.80
   3 -16  -1  791.02   32.00
   3 -16  -1  809.02   32.20
   3 -16  -1  823.52   31.60
   3 -16  -1  842.72   30.20
  -3 -16   1  807.62   32.70
  -3 -16   1  835.82   26.10
   3 -16  -1  753.22   27.60
   3 -16  -1  785.52   30.60
  -3 -16   1  861.61   31.30
  -3 -16   1  869.11   30.20
  -3 -16   1  857.61   30.80
  -3 -16   1  846.02   32.10
  -3 -16   1  822.62   32.70
   3 -16  -1  856.51   31.50
  -3 -16   1  827.92   30.80
   3 -16  -1  783.22   30.40
  -3  16   1  807.12   31.70
  -3  16   1  789.72   27.60
   3  16  -1  837.72   31.80
   3  16  -1  877.81   32.20
   3  16  -1  915.91   35.30
  -3  16   1  814.42   26.70
   3  16  -1  858.71   29.70
   2 -16  -1   36.90    5.50
  -2 -16   1   26.90    4.80
   2 -16  -1   25.70    4.90
  -2 -16   1   31.80    5.10
   2 -16  -1   26.60    4.90
   2 -16  -1   27.20    5.20
   2 -16  -1   30.70    5.50
  -2 -16   1   27.50    5.60
  -2 -16   1   40.40    5.90
  -2 -16   1   36.10    5.50
   2 -16  -1   20.70    4.00
   2 -16  -1   31.70    7.90
   2 -16  -1   32.40    4.50
   2 -16  -1   31.90    5.20
  -2 -16   1   34.20    4.30
  -2 -16   1   38.90    5.50
  -2 -16   1   38.90    7.00
   2  16  -1   40.60    5.80
   2  16  -1   28.70    5.90
   2  16  -1   28.20    4.70
  -2  16   1   32.60    3.90
  -2  16   1   27.50    5.10
   2  16  -1   35.10    5.50
  -2  16   1   26.20    3.70
  -1 -16   1 1202.48   42.50
   1 -16  -1 1115.69   38.30
  -1 -16   1 1149.48   41.40
  -1 -16   1 1190.18   39.70
   1 -16  -1 1109.29   38.80
   1 -16  -1 1098.39   38.70
  -1 -16   1 1138.89   39.60
   1 -16  -1 1149.48   40.50
   1 -16  -1 1124.19   39.70
  -1 -16   1 1138.89   37.20
   1 -16  -1 1124.29   41.20
  -1 -16   1 1188.58   41.50
  -1 -16   1 1254.27   43.70
  -1 -16   1 1220.38   40.70
   1 -16  -1 1186.58   40.30
   1 -16  -1 1171.08   46.10
   1 -16  -1 1097.89   41.00
  -1 -16   1 1234.58   39.30
   1  16  -1 1216.48   40.00
   1  16  -1 1195.08   43.80
  -1  16   1 1127.99   43.70
   1  16  -1 1159.58   44.50
   1  16  -1 1254.07   39.80
  -1  16   1 1116.89   40.50
   0 -16   1   12.40    2.90
   0 -16  -1   19.30    4.50
   0 -16  -1   19.10    4.40
   0 -16   1   11.60    2.90
   0 -16  -1   15.90    4.30
   0 -16  -1   16.40    4.30
   0 -16   1   15.20    4.20
   0 -16  -1   15.20    3.90
   0 -16   1   17.60    4.00
   0 -16  -1   14.70    3.70
   0 -16   1   15.20    6.60
   0 -16   1   15.00    3.80
   0 -16   1   13.20    4.10
   0 -16  -1    9.90    4.10
   0 -16  -1   13.60    3.70
   0 -16   1   15.90    3.20
   0  16   1    9.70    3.20
   0  16   1   15.50    5.00
   0  16  -1   17.40    3.70
   0  16  -1   14.10    3.40
   0  16   1   15.60    4.10
   0  16  -1   13.00    3.80
   0  16  -1   18.90    4.90
   1 -16   1   78.69    7.80
  -1 -16  -1   79.49    8.30
   1 -16   1   80.29    7.80
   1 -16   1   75.89    8.70
  -1 -16  -1   69.39    7.80
  -1 -16  -1   84.99    8.00
  -1 -16  -1   79.49    8.90
   1 -16   1   68.79    6.70
  -1 -16  -1   78.69    7.60
   1 -16   1   68.09    7.10
  -1 -16  -1   81.69    8.90
   1 -16   1   69.29    6.10
  -1 -16  -1   79.49    6.30
  -1 -16  -1   89.19    7.20
   1 -16   1   78.09    8.60
   1 -16   1   80.19   10.10
  -1  16  -1   69.79    9.20
   1  16   1   74.09    7.00
   1  16   1   70.69    9.30
  -1  16  -1   72.89    7.60
  -1  16  -1   76.79    6.10
   1  16   1   73.09    7.80
   1  16   1   80.79    8.40
  -1  16  -1   67.89    6.20
   1  16   1   78.09    7.50
  -2 -16  -1   61.19    8.50
   2 -16   1   65.49    7.90
   2 -16   1   60.59    7.70
  -2 -16  -1   65.29    6.10
   2 -16   1   69.59    7.30
   2 -16   1   60.49    6.50
   2 -16   1   67.99    5.40
  -2 -16  -1   71.09    5.70
  -2 -16  -1   57.39    6.80
   2 -16   1   50.89    7.50
  -2 -16  -1   73.69    8.20
   2 -16   1   61.19    7.10
  -2 -16  -1   71.19    7.40
  -2 -16  -1   45.40    6.80
  -2 -16  -1   59.29    7.60
   2  16   1   54.59    7.30
  -2  16  -1   53.49    5.40
  -2  16  -1   55.09    7.10
  -2  16  -1   72.19    5.80
   2  16   1   70.99    9.20
   2  16   1   60.29    6.70
   2  16   1   69.59    5.50
   2  16   1   67.89    7.90
  -2  16  -1   65.59    8.80
   2  16   1   63.89    7.80
   3 -16   1  110.59    8.60
  -3 -16  -1  110.09   10.10
  -3 -16  -1  116.29    7.70
   3 -16   1  120.09    9.30
   3 -16   1   95.89    9.80
  -3 -16  -1  107.99    6.50
   3 -16   1  125.89    9.80
  -3 -16  -1  105.99    8.90
  -3 -16  -1  119.79    9.60
   3 -16   1  110.49    8.80
  -3 -16  -1  116.69    9.20
  -3 -16  -1  114.89   10.00
   3 -16   1  124.59   10.10
   3  16   1  111.39    9.80
  -3  16  -1  114.29    6.50
   3  16   1  115.49   10.10
   3  16   1  125.49   11.40
   3  16   1  111.39    8.90
   3  16   1  124.99    6.90
   3  16   1  118.99    9.90
  -3  16  -1  100.59   10.00
  -3  16  -1  116.09    8.00
  -3  16  -1  108.29    9.50
  -3  16  -1  109.59    6.10
   4 -16   1   10.70    3.00
  -4 -16  -1    8.50    2.20
   4 -16   1    9.00    3.30
  -4 -16  -1   13.20    3.80
  -4 -16  -1    9.30    4.10
   4 -16   1    8.30    3.40
  -4 -16  -1    8.60    2.70
   4 -16   1    9.50    3.70
  -4 -16  -1    8.50    3.20
   4 -16   1    6.60    4.10
  -4 -16  -1    6.90    2.90
   4 -16   1    6.60    3.10
  -4 -16  -1    7.90    3.90
  -4  16  -1    7.80    3.60
   4  16   1   10.90    2.50
  -4  16  -1    8.70    3.00
   4  16   1    8.10    4.20
   4  16   1   11.50    4.10
  -4  16  -1   12.60    4.10
   4  16   1    6.60    3.40
   4  16   1    7.60    3.00
   4  16   1   10.20    3.50
  -4  16  -1   10.50    2.00
   5 -16   1   17.60    4.40
  -5 -16  -1   24.40    4.60
  -5 -16  -1   18.70    4.30
   5 -16   1   20.00    3.80
   5 -16   1   13.50    3.80
   5 -16   1   11.10    3.90
   5 -16   1   13.70    5.60
   5 -16   1   14.80    4.50
  -5 -16  -1   19.30    3.40
  -5 -16  -1   19.20    4.90
  -5 -16  -1   24.60    5.20
   5 -16   1   17.00    4.00
  -5 -16  -1   18.90    4.70
   5  16   1   23.10    6.00
   5  16   1    9.00    5.40
   5  16   1   19.90    4.90
  -5  16  -1   19.20    2.80
   5  16   1   15.90    4.90
   5  16   1   21.10    4.80
  -5  16  -1   16.70    3.80
   5  16   1   23.20    5.20
  -5  16  -1   13.90    4.40
   6 -16   1  341.37   17.50
   6 -16   1  328.87   15.80
  -6 -16  -1  328.47   17.40
  -6 -16  -1  307.17   17.80
   6 -16   1  308.37   15.50
  -6 -16  -1  326.67   17.60
  -6 -16  -1  313.17   18.40
  -6 -16  -1  325.07   15.00
   6 -16   1  296.87   14.50
   6 -16   1  346.47   16.80
  -6 -16  -1  303.47   13.20
  -6 -16  -1  299.97   14.20
   6 -16   1  312.97   16.00
  -6  16  -1  328.17   16.20
   6  16   1  348.87   21.00
   6  16   1  330.97   19.50
  -6  16  -1  277.87   18.40
   6  16   1  344.27   20.00
   6  16   1  335.07   17.30
  -6  16  -1  307.77   11.90
   6  16   1  337.97   17.80
  -7 -16  -1   91.99   12.50
   7 -16   1  119.79   10.20
  -7 -16  -1  106.69   10.60
   7 -16   1   93.59    8.80
   7 -16   1   89.99   11.20
   7 -16   1  106.59    9.00
   7 -16   1  122.09    8.70
   7 -16   1  113.79    9.40
   7 -16   1  108.49    8.40
  -7 -16  -1   97.59    6.70
   7  16   1  109.19    9.80
  -7  16  -1  112.19    6.60
   7  16   1   97.79   13.60
   7  16   1  103.29   11.90
   7  16   1  124.69   10.50
   7  16   1  106.89   12.20
   8 -16   1    5.60    3.30
   8 -16   1    4.30    2.30
   8 -16   1    3.20    3.40
   8 -16   1    4.40    2.90
  -8 -16  -1    8.00    3.60
   8 -16   1    5.70    3.10
   8 -16   1    8.10    4.70
   8 -16   1    4.50    3.30
  -8 -16  -1    3.70    3.30
   8 -16   1    5.80    4.50
   8  16   1    4.90    3.20
   8  16   1    2.60    3.60
   8  16   1    0.30    3.90
  -8  16  -1    2.50    3.20
   8  16   1    3.00    3.80
   8  16   1    6.80    4.60
   9 -16   1  414.66   25.90
  -9 -16  -1  470.95   23.30
   9 -16   1  500.25   21.70
   9 -16   1  463.55   21.50
   9 -16   1  473.55   21.40
   9 -16   1  503.45   26.60
  -9 -16  -1  498.45   22.50
   9 -16   1  480.75   21.00
   9 -16   1  447.66   20.50
   9  16   1  441.76   27.70
   9  16   1  457.45   24.30
   9  16   1  486.75   26.50
  -9  16  -1  439.36   22.30
 -10 -16  -1    1.40    2.80
  10 -16   1    2.30    4.50
  10 -16   1   -5.40    4.80
  10 -16   1    0.20    2.80
 -10 -16  -1   -5.10    4.10
  10 -16   1    1.70    3.30
  10 -16   1    1.70    3.10
  10 -16   1   -1.50    2.80
 -10  16  -1    2.30    3.30
  10  16   1   -1.40    4.30
 -10 -17   1   89.29    7.70
  10 -17  -1   82.19    9.00
  10 -17  -1   97.69   13.20
 -10 -17   1   83.79    9.40
  10 -17  -1   96.79   12.20
 -10 -17   1   91.09   10.60
  10 -17  -1   96.69    9.60
  10  17  -1  113.39   15.50
  10  17  -1   78.39    9.90
  10  17  -1   74.29   11.10
   9 -17  -1   21.40    6.10
   9 -17  -1   23.00    4.30
  -9 -17   1   15.70    5.40
  -9 -17   1   11.60    4.60
   9 -17  -1   25.00    7.20
   9 -17  -1   19.00    4.70
   9 -17  -1   14.30    4.30
  -9 -17   1   17.10    3.90
   9 -17  -1   16.00    4.90
   9 -17  -1   17.10    4.00
   9  17  -1   20.00    3.70
   9  17  -1    8.20    5.50
   9  17  -1   25.50    6.50
   9  17  -1   15.40    4.80
  -9  17   1   20.20    4.20
   9  17  -1   18.60    6.80
   9  17  -1   14.70    5.60
   8 -17  -1    9.10    3.30
  -8 -17   1    6.10    2.20
  -8 -17   1   -2.50    2.90
   8 -17  -1    5.30    3.60
  -8 -17   1    3.20    2.50
  -8 -17   1    3.80    3.50
   8 -17  -1    7.00    4.30
   8 -17  -1    5.20    3.20
   8 -17  -1    3.70    2.60
   8 -17  -1    7.50    4.80
   8 -17  -1    7.40    5.10
   8  17  -1   -0.10    3.30
   8  17  -1    2.80    4.00
   8  17  -1    3.10    4.00
   8  17  -1    4.60    3.70
  -8  17   1    4.60    4.20
   8  17  -1    4.80    2.80
   8  17  -1   -0.40    4.00
  -8  17   1    5.00    2.90
   7 -17  -1   40.80    7.10
   7 -17  -1   42.90    6.30
   7 -17  -1   37.90    6.40
   7 -17  -1   56.39    7.00
   7 -17  -1   41.00    5.90
  -7 -17   1   38.50    7.00
   7 -17  -1   36.50    7.90
  -7 -17   1   32.50    6.00
  -7 -17   1   35.40    4.80
   7  17  -1   58.39    8.40
   7  17  -1   40.80    7.70
   7  17  -1   41.70    5.60
   7  17  -1   32.50    7.00
   7  17  -1   38.20    6.20
  -7  17   1   50.89    8.90
  -7  17   1   40.50    5.00
   6 -17  -1   78.79    7.70
   6 -17  -1   78.69    8.90
   6 -17  -1   79.39    8.40
   6 -17  -1   67.59    9.60
  -6 -17   1   82.99    8.80
   6 -17  -1   80.89   10.70
  -6 -17   1   76.79    9.60
  -6 -17   1   74.59    8.30
  -6 -17   1   73.89    8.80
  -6 -17   1   82.39    7.90
  -6 -17   1   81.79    7.00
  -6 -17   1   76.69    6.70
   6 -17  -1   85.49    8.60
   6  17  -1   80.49    8.30
  -6  17   1   69.69    9.00
   6  17  -1   78.89    9.60
   6  17  -1   87.19   11.40
  -6  17   1   77.29    6.00
   6  17  -1   81.29    7.70
   6  17  -1   96.99   11.00
   5 -17  -1   72.89    5.30
  -5 -17   1   79.99    7.90
   5 -17  -1   71.09   10.10
   5 -17  -1   70.79    8.70
   5 -17  -1   67.89    7.50
  -5 -17   1   74.09    8.90
   5 -17  -1   84.39    8.90
  -5 -17   1   84.29    9.10
   5 -17  -1   77.59   10.10
  -5 -17   1   73.19    8.10
  -5 -17   1   89.29    9.20
  -5 -17   1   81.09    7.00
  -5 -17   1   73.89    8.70
   5  17  -1   72.09    7.30
   5  17  -1   72.89    9.20
   5  17  -1   78.09    8.10
   5  17  -1   75.29   10.60
   5  17  -1   54.69    8.20
  -5  17   1   76.39    5.60
  -5  17   1   69.39    8.70
  -4 -17   1   29.00    4.60
   4 -17  -1   21.40    4.40
  -4 -17   1   22.10    5.20
   4 -17  -1   28.50    5.50
  -4 -17   1   29.20    5.40
  -4 -17   1   25.80    5.20
   4 -17  -1   21.10    3.30
  -4 -17   1   24.50    4.60
   4 -17  -1   32.50    5.60
  -4 -17   1   31.00    5.10
  -4 -17   1   28.90    4.70
   4 -17  -1   27.20    5.90
   4 -17  -1   22.70    4.30
   4 -17  -1   30.00    6.00
   4 -17  -1   19.60    4.60
   4 -17  -1   33.60    5.40
  -4  17   1   21.60    4.60
   4  17  -1   32.70    4.90
   4  17  -1   36.50    7.50
   4  17  -1   25.70    4.30
   4  17  -1   29.20    5.60
  -4  17   1   30.30    4.00
   4  17  -1   30.00    5.80
  -4  17   1   32.60    4.20
  -3 -17   1    4.60    2.40
   3 -17  -1    0.60    2.00
  -3 -17   1    3.10    1.80
   3 -17  -1    7.00    3.60
   3 -17  -1    1.60    2.20
  -3 -17   1    0.00    3.00
   3 -17  -1    1.60    3.30
  -3 -17   1    5.50    3.20
  -3 -17   1    7.00    3.30
  -3 -17   1   -1.20    3.00
   3 -17  -1    2.60    2.90
   3 -17  -1    2.30    3.00
  -3 -17   1    4.00    2.70
   3 -17  -1    0.30    2.70
  -3 -17   1    5.00    3.20
   3 -17  -1    7.60    3.20
   3 -17  -1    0.80    2.60
  -3 -17   1    1.10    1.70
   3  17  -1    2.40    2.40
  -3  17   1    4.40    2.70
   3  17  -1   -0.80    2.90
  -3  17   1    2.00    1.70
   3  17  -1    5.00    3.10
  -3  17   1    0.90    1.50
   3  17  -1    3.20    2.70
  -2 -17   1   67.89    8.10
  -2 -17   1   59.39    8.10
   2 -17  -1   58.69    7.50
   2 -17  -1   65.19    7.00
  -2 -17   1   82.89    8.80
   2 -17  -1   54.59    8.40
   2 -17  -1   68.89    7.70
   2 -17  -1   60.39    8.30
  -2 -17   1   62.69    6.40
   2 -17  -1   73.99    6.60
  -2 -17   1   77.69    7.50
  -2 -17   1   69.89    8.00
   2 -17  -1   67.59    8.30
   2 -17  -1   71.49    8.00
   2 -17  -1   59.49    7.50
  -2 -17   1   62.99    5.60
  -2 -17   1   81.49    7.50
  -2  17   1   61.49    7.30
  -2  17   1   79.29    6.80
   2  17  -1   81.09    7.50
   2  17  -1   58.69    8.50
   2  17  -1   74.89    8.00
  -2  17   1   62.29    5.20
   2  17  -1   70.59    7.80
  -1 -17   1   76.39    8.40
   1 -17  -1   72.89    7.80
  -1 -17   1   74.59    7.90
  -1 -17   1   72.19    7.20
   1 -17  -1   73.89    8.60
   1 -17  -1   70.49    6.80
   1 -17  -1   73.19    7.10
   1 -17  -1   71.19    8.80
  -1 -17   1   68.49    6.80
  -1 -17   1   62.99    7.80
  -1 -17   1   68.99    8.60
   1 -17  -1   83.19    8.60
   1 -17  -1   66.09    7.90
   1 -17  -1   77.39    7.60
  -1 -17   1   64.79    6.40
  -1 -17   1   76.09    7.70
  -1 -17   1   81.29    9.20
   1  17  -1   52.09    7.20
  -1  17   1   72.39    9.80
  -1  17   1   64.29    7.60
  -1  17   1   79.39    7.20
   1  17  -1   77.59    8.00
   1  17  -1   73.49    9.60
   0 -17   1  100.69    8.90
   0 -17   1   82.09    7.20
   0 -17   1   94.89    7.50
   0 -17   1   96.49    9.60
   0 -17  -1  100.39    9.90
   0 -17   1   93.29    7.50
   0 -17  -1   99.69    8.20
   0 -17   1   81.99    8.80
   0 -17  -1   91.09    7.40
   0 -17  -1  111.89    9.30
   0 -17   1   90.49    8.00
   0 -17  -1   85.29    7.50
   0 -17  -1  103.79    8.60
   0 -17  -1   82.99    8.60
   0 -17  -1   89.99    8.90
   0 -17   1   83.39    9.00
   0 -17   1   93.49    8.70
   0 -17  -1   94.19    9.90
   0  17  -1   98.59   10.80
   0  17  -1   83.59    7.50
   0  17   1   93.19    8.40
   0  17   1   84.49    8.30
   0  17  -1   96.19    7.30
   0  17  -1   87.19    8.40
   0  17   1  107.89   11.40
   1 -17   1  244.68   11.70
  -1 -17  -1  227.28   15.20
  -1 -17  -1  267.67   14.90
   1 -17   1  207.78   14.20
  -1 -17  -1  247.78   13.40
   1 -17   1  233.88   14.50
  -1 -17  -1  239.78   13.90
   1 -17   1  247.98   13.60
   1 -17   1  237.48   13.50
  -1 -17  -1  244.78   12.50
  -1 -17  -1  231.28   11.60
  -1 -17  -1  242.28   15.30
   1 -17   1  242.18   13.70
   1 -17   1  230.18   12.60
   1 -17   1  216.58   14.40
  -1 -17  -1  273.07   14.40
   1 -17   1  248.28   13.20
  -1 -17  -1  226.38   14.40
  -1  17  -1  236.68   11.80
   1  17   1  243.88   16.70
  -1  17  -1  226.38   13.60
  -1  17  -1  234.38   16.10
   1  17   1  249.48   14.50
   1  17   1  246.48   14.20
  -1  17  -1  227.88   11.80
   1  17   1  268.37   14.20
   2 -17   1  149.09    8.60
  -2 -17  -1  186.28   11.70
   2 -17   1  156.08   11.60
  -2 -17  -1  167.48   12.90
  -2 -17  -1  163.58   11.00
  -2 -17  -1  184.78    9.40
  -2 -17  -1  174.18   11.60
   2 -17   1  150.68   12.20
   2 -17   1  156.18   10.90
   2 -17   1  149.19   10.80
   2 -17   1  156.48   10.90
  -2 -17  -1  174.38   12.40
  -2 -17  -1  158.68   13.00
   2 -17   1  164.08   10.20
   2 -17   1  175.68   12.10
  -2 -17  -1  179.48   11.70
  -2  17  -1  156.98   13.00
   2  17   1  168.28   10.60
   2  17   1  154.48   11.50
  -2  17  -1  156.28    9.30
  -2  17  -1  148.69   11.30
  -2  17  -1  146.99    8.90
   2  17   1  166.78   11.70
   2  17   1  188.68   12.20
   2  17   1  170.18   14.00
   3 -17   1  116.49   10.10
   3 -17   1  106.49   10.80
   3 -17   1  130.39    9.70
  -3 -17  -1  137.09   11.80
   3 -17   1  114.19    6.80
  -3 -17  -1  123.59   10.10
  -3 -17  -1  112.99    8.00
  -3 -17  -1  115.09    9.90
  -3 -17  -1  120.89    9.50
  -3 -17  -1  121.19   10.90
   3 -17   1  134.49   12.50
  -3 -17  -1  128.19    7.30
   3 -17   1  128.59    9.60
   3 -17   1  107.09    8.70
   3  17   1  139.59   12.90
   3  17   1  119.99   10.10
  -3  17  -1  108.29    9.90
  -3  17  -1  114.79    6.90
  -3  17  -1  111.29    5.50
  -3  17  -1  108.09   11.00
   3  17   1  120.79   10.70
   3  17   1  122.99   10.80
   3  17   1  136.69   10.00
  -3  17  -1  127.39    8.20
   3  17   1  127.49    7.20
   4 -17   1  712.53   31.50
  -4 -17  -1  735.93   29.20
  -4 -17  -1  735.53   27.80
   4 -17   1  745.13   27.60
  -4 -17  -1  679.13   30.10
  -4 -17  -1  680.33   29.10
   4 -17   1  654.13   29.50
  -4 -17  -1  683.23   24.80
   4 -17   1  663.63   27.00
  -4 -17  -1  690.73   22.90
   4 -17   1  725.63   28.70
   4 -17   1  686.03   26.90
  -4 -17  -1  664.73   26.60
   4  17   1  677.43   29.50
   4  17   1  737.43   30.40
   4  17   1  692.23   28.50
   4  17   1  709.13   22.90
  -4  17  -1  652.43   21.30
   4  17   1  708.73   28.00
  -4  17  -1  698.13   29.90
  -4  17  -1  670.03   29.40
  -4  17  -1  676.93   25.60
   4  17   1  701.83   32.10
   5 -17   1    5.70    3.40
   5 -17   1    3.00    3.30
   5 -17   1    2.60    3.20
  -5 -17  -1    6.50    3.50
  -5 -17  -1   -0.30    2.40
   5 -17   1    2.20    2.40
  -5 -17  -1    3.10    3.00
   5 -17   1    3.90    2.50
  -5 -17  -1    1.60    2.90
   5 -17   1    2.20    2.80
  -5 -17  -1    1.90    2.70
   5 -17   1    3.30    3.50
  -5 -17  -1    3.80    2.00
   5  17   1    4.90    3.50
  -5  17  -1    6.10    1.90
   5  17   1    2.50    3.80
   5  17   1    5.20    3.80
  -5  17  -1    2.00    1.80
  -5  17  -1    6.20    3.10
   5  17   1   -0.70    2.60
   5  17   1    7.40    2.90
   5  17   1    4.30    3.50
   6 -17   1   57.89   10.00
   6 -17   1   50.09    7.10
  -6 -17  -1   57.99    8.10
   6 -17   1   66.69    6.90
   6 -17   1   67.59    8.70
  -6 -17  -1   52.19    6.20
  -6 -17  -1   60.99    5.40
   6 -17   1   56.29    7.10
  -6 -17  -1   78.29    9.80
  -6 -17  -1   57.49    7.00
  -6 -17  -1   53.69    7.90
  -6 -17  -1   58.59    7.80
   6 -17   1   60.29    7.50
   6 -17   1   61.29    7.80
  -6  17  -1   52.19    4.30
   6  17   1   47.90    8.00
   6  17   1   48.50    8.50
  -6  17  -1   48.80    6.40
  -6  17  -1   58.69    8.90
   6  17   1   61.99    7.90
   6  17   1   61.69    8.00
   6  17   1   53.89    8.60
  -7 -17  -1   18.40    5.10
   7 -17   1    9.20    5.60
   7 -17   1   18.20    4.80
   7 -17   1   11.90    3.70
   7 -17   1   19.00    4.30
  -7 -17  -1   15.00    3.10
   7 -17   1   12.60    4.30
   7 -17   1   18.20    4.00
  -7 -17  -1   13.00    3.60
   7 -17   1   21.80    4.50
   7 -17   1   13.00    6.80
  -7  17  -1   13.00    4.90
   7  17   1   12.70    5.30
  -7  17  -1   14.90    3.90
   7  17   1   11.50    4.40
  -7  17  -1   17.00    3.00
   8 -17   1    7.00    4.10
   8 -17   1   13.30    3.00
  -8 -17  -1   14.80    4.80
   8 -17   1   16.20    4.20
   8 -17   1   22.70    4.80
  -8 -17  -1   12.70    4.60
   8 -17   1   11.50    5.50
  -8 -17  -1   14.90    5.50
   8 -17   1   12.50    3.60
   8 -17   1   11.30    5.30
   8 -17   1   15.50    4.70
  -8  17  -1   17.80    4.40
   8  17   1   13.10    4.60
   8  17   1   18.70    4.20
   8  17   1   11.30    5.40
   8  17   1   15.20    5.50
   8  17   1   15.60    5.20
   9 -17   1   63.29    8.30
   9 -17   1   67.79    8.60
   9 -17   1   69.69    7.50
   9 -17   1   95.39   15.20
   9 -17   1   61.29    7.70
   9 -17   1   56.89   10.00
  -9 -17  -1   54.49    8.30
   9 -17   1   64.39   11.90
  -9 -17  -1   73.39    8.60
   9  17   1   64.59   10.20
  -9  17  -1   65.99    9.10
   9  17   1   69.29    9.10
   9  17   1   45.10    9.70
  10 -17   1    4.90    3.50
  10 -17   1   12.80    4.90
 -10 -17  -1   10.00    4.10
 -10 -17  -1   -0.70    3.50
  10 -17   1   13.80    6.50
  10 -17   1   17.20    4.60
  10 -17   1    7.80    4.00
  10 -17   1    5.50    4.10
  10 -17   1   14.40    3.70
  10  17   1    7.70    5.60
  10  17   1   24.90    6.60
 -10  17  -1    7.80    4.20
  10  17   1    6.70    4.30
  10 -18  -1  181.88   11.40
  10 -18  -1  170.98   12.00
  10 -18  -1  184.28   16.50
  10 -18  -1  180.88   17.00
 -10 -18   1  164.88   14.40
 -10 -18   1  199.68   13.40
  10 -18  -1  175.68   11.10
  10  18  -1  184.68   17.10
  10  18  -1  164.98   13.20
  10  18  -1  209.28   20.50
   9 -18  -1   66.69   10.30
   9 -18  -1   87.29    8.80
  -9 -18   1   61.49    8.70
   9 -18  -1   82.19    7.60
  -9 -18   1   75.79    7.20
   9 -18  -1   60.49    7.70
   9 -18  -1   66.29    9.10
   9 -18  -1   73.69    8.90
   9 -18  -1   59.29   10.10
  -9 -18   1   81.59    9.40
   9  18  -1   93.49   12.00
   9  18  -1   64.39    9.90
   9  18  -1   68.69   11.30
   9  18  -1   78.69    7.70
  -9  18   1   88.39    7.30
   9  18  -1   63.89    9.60
  -8 -18   1  558.04   29.90
   8 -18  -1  567.54   24.40
   8 -18  -1  579.74   23.80
  -8 -18   1  608.94   39.20
  -8 -18   1  553.04   27.00
   8 -18  -1  619.04   28.80
   8 -18  -1  575.24   28.70
   8 -18  -1  567.64   24.80
  -8 -18   1  558.64   22.30
   8 -18  -1  571.84   23.40
   8 -18  -1  497.15   27.70
  -8  18   1  570.04   21.10
   8  18  -1  603.64   31.40
   8  18  -1  566.44   25.30
   8  18  -1  588.54   23.10
   8  18  -1  568.44   37.80
   8  18  -1  596.84   30.10
   8  18  -1  594.44   29.70
  -7 -18   1  383.36   20.70
   7 -18  -1  323.57   17.30
   7 -18  -1  346.37   20.40
   7 -18  -1  349.47   29.40
   7 -18  -1  350.16   17.00
   7 -18  -1  308.17   20.30
  -7 -18   1  370.36   16.10
   7 -18  -1  338.67   18.40
  -7 -18   1  346.77   19.90
  -7  18   1  317.17   20.90
   7  18  -1  379.86   22.90
   7  18  -1  369.96   16.50
   7  18  -1  361.26   18.30
   7  18  -1  368.76   20.80
  -7  18   1  338.97   14.10
   6 -18  -1  116.59   12.30
  -6 -18   1  125.59   11.30
   6 -18  -1  157.18   13.40
   6 -18  -1  141.39   11.20
  -6 -18   1  131.59    9.00
  -6 -18   1  123.99   11.70
   6 -18  -1  127.39   11.30
   6 -18  -1  134.79   10.30
  -6 -18   1  134.79   10.50
  -6 -18   1  124.39    8.80
   6 -18  -1  149.19   11.20
  -6 -18   1  138.39   10.20
   6 -18  -1  125.39   11.00
  -6  18   1  126.79   11.70
   6  18  -1  132.89   13.10
   6  18  -1  136.39    9.70
   6  18  -1  153.28   12.30
  -6  18   1  129.89    7.60
   6  18  -1  141.89   13.70
   6  18  -1  139.09   10.70
  -5 -18   1   88.19    9.40
   5 -18  -1   74.69    8.80
   5 -18  -1   81.79   10.40
   5 -18  -1   75.69    8.20
  -5 -18   1   93.89    9.70
   5 -18  -1   73.59    9.50
  -5 -18   1   79.79    8.40
   5 -18  -1   69.49    9.20
   5 -18  -1   85.19    5.90
  -5 -18   1   83.79    7.30
  -5 -18   1   73.09    8.70
   5 -18  -1   82.29    8.60
  -5 -18   1   77.19    8.00
  -5 -18   1   73.99    9.10
   5 -18  -1   79.09    9.10
  -5  18   1   83.59    5.90
   5  18  -1   77.69   10.60
  -5  18   1   95.29    9.30
   5  18  -1   80.29    7.80
   5  18  -1   77.79   10.10
   5  18  -1   77.59    9.40
   4 -18  -1  175.78   12.00
   4 -18  -1  158.88   11.30
  -4 -18   1  137.79   11.00
  -4 -18   1  143.29    9.40
  -4 -18   1  140.39   11.00
   4 -18  -1  144.59   10.80
   4 -18  -1  151.38   12.50
   4 -18  -1  136.99   11.70
   4 -18  -1  139.09   10.80
   4 -18  -1  146.19    8.50
   4 -18  -1  142.29   12.70
  -4 -18   1  128.79   10.70
  -4 -18   1  144.59   10.10
  -4 -18   1  152.78   12.10
   4 -18  -1  138.39   12.30
  -4 -18   1  141.39   12.60
  -4  18   1  140.39    7.80
   4  18  -1  152.18   10.10
   4  18  -1  148.09   12.40
  -4  18   1  141.19   11.60
   4  18  -1  147.39   14.10
   4  18  -1  148.59   10.20
   4  18  -1  170.68   12.40
  -3 -18   1  259.17   14.70
  -3 -18   1  249.78   13.50
  -3 -18   1  233.78   12.40
   3 -18  -1  246.98   14.30
   3 -18  -1  220.38   15.20
   3 -18  -1  250.57   14.20
  -3 -18   1  249.97   15.90
  -3 -18   1  239.88   15.20
   3 -18  -1  231.38   15.20
  -3 -18   1  244.38   10.40
   3 -18  -1  220.78   11.60
   3 -18  -1  221.48   13.20
  -3 -18   1  258.37   14.50
   3 -18  -1  216.58   13.90
  -3 -18   1  251.07   14.00
   3 -18  -1  221.58   14.40
   3 -18  -1  217.88   13.80
  -3 -18   1  230.38   15.60
   3  18  -1  227.78   14.40
  -3  18   1  238.48   14.80
   3  18  -1  245.18   13.40
   3  18  -1  240.98   16.80
   3  18  -1  245.58   14.90
  -3  18   1  227.18   11.40
  -3  18   1  220.88   10.50
  -2 -18   1   66.99    8.80
   2 -18  -1   60.49    8.00
  -2 -18   1   77.79    9.20
  -2 -18   1   66.49    5.90
   2 -18  -1   47.30    7.10
   2 -18  -1   63.09    7.50
   2 -18  -1   68.69    8.60
   2 -18  -1   65.09    6.50
  -2 -18   1   71.39    8.50
  -2 -18   1   60.79    7.40
   2 -18  -1   58.49    7.50
   2 -18  -1   72.19    8.90
   2 -18  -1   55.59    7.60
   2 -18  -1   67.99    7.40
  -2 -18   1   73.99    6.90
  -2 -18   1   56.09    7.10
  -2 -18   1   57.79    7.10
  -2 -18   1   75.19    8.10
   2  18  -1   75.09    8.30
   2  18  -1   60.89    7.60
  -2  18   1   54.39    7.40
   2  18  -1   65.89    9.40
  -2  18   1   56.19    5.20
  -2  18   1   61.59    6.30
   2  18  -1   69.79    7.30
   1 -18  -1  132.29    9.70
  -1 -18   1  167.38   12.80
   1 -18  -1  135.39   10.20
  -1 -18   1  150.28   10.80
  -1 -18   1  148.19    9.60
  -1 -18   1  136.69   11.60
  -1 -18   1  133.79   10.80
   1 -18  -1  159.58   12.80
  -1 -18   1  144.99   17.60
   1 -18  -1  147.69   11.00
   1 -18  -1  142.59   11.00
   1 -18  -1  135.49   11.50
  -1 -18   1  134.29   11.60
   1 -18  -1  152.78   10.70
  -1 -18   1  153.98    9.70
  -1 -18   1  164.88   10.90
   1 -18  -1  141.19    9.60
   1 -18  -1  135.19   11.40
   1  18  -1  164.68   11.20
   1  18  -1  150.68   11.10
  -1  18   1  148.49   13.50
  -1  18   1  145.19    9.90
   1  18  -1  160.48   13.80
  -1  18   1  146.49   11.00
   0 -18   1   94.99    8.10
   0 -18   1   99.09    7.90
   0 -18  -1  100.19    9.60
   0 -18   1  102.59    9.40
   0 -18  -1  105.69    8.30
   0 -18   1  104.89    9.30
   0 -18   1  119.19   10.80
   0 -18   1   95.39   10.00
   0 -18   1   88.39    9.50
   0 -18   1  104.19    8.30
   0 -18  -1  100.39    9.40
   0 -18  -1   95.09   10.10
   0 -18  -1   89.89    9.50
   0 -18  -1   93.39    9.00
   0 -18  -1  105.29   10.50
   0 -18  -1  100.49    8.20
   0 -18   1  112.79    9.20
   0  18   1   94.59    9.00
   0  18   1   94.89   11.20
   0  18  -1  112.59   11.60
   0  18  -1  103.79    7.80
   0  18  -1   91.69    8.80
   0  18   1  101.89    8.90
   0  18  -1   94.09    8.20
  -1 -18  -1   18.50    5.00
  -1 -18  -1   16.90    3.90
   1 -18   1   11.80    3.40
  -1 -18  -1   13.00    4.30
   1 -18   1   24.00    4.70
  -1 -18  -1   22.30    4.30
  -1 -18  -1   11.10    4.00
   1 -18   1   14.70    3.70
   1 -18   1   13.20    3.70
   1 -18   1   11.60    2.90
  -1 -18  -1   17.30    4.40
  -1 -18  -1   13.70    3.30
  -1 -18  -1   17.80    4.20
   1 -18   1    9.50    4.00
  -1 -18  -1   19.00    4.40
   1 -18   1   10.70    3.90
   1 -18   1   17.40    5.00
   1 -18   1   10.60    4.00
   1  18   1   12.60    4.30
   1  18   1   15.00    3.70
  -1  18  -1   14.60    3.80
  -1  18  -1   15.30    5.00
   1  18   1   14.60    4.10
  -1  18  -1   12.10    3.70
  -1  18  -1   15.10    3.30
   2 -18   1  619.64   26.90
   2 -18   1  581.84   24.40
  -2 -18  -1  629.24   23.80
  -2 -18  -1  637.44   22.60
   2 -18   1  574.74   26.90
  -2 -18  -1  671.93   27.20
   2 -18   1  595.24   21.90
  -2 -18  -1  645.64   28.70
   2 -18   1  597.44   26.60
   2 -18   1  607.94   25.40
  -2 -18  -1  668.93   26.10
  -2 -18  -1  640.54   26.00
  -2 -18  -1  625.04   28.20
   2 -18   1  617.64   25.50
   2 -18   1  605.34   25.10
  -2 -18  -1  652.43   27.40
   2  18   1  651.23   26.80
  -2  18  -1  584.84   22.40
  -2  18  -1  547.75   27.70
   2  18   1  690.73   27.20
   2  18   1  655.13   27.40
  -2  18  -1  598.34   23.00
   2  18   1  627.64   25.30
   2  18   1  642.34   30.00
  -2  18  -1  596.34   26.40
  -3 -18  -1  135.59    9.10
   3 -18   1  136.59   10.00
   3 -18   1  147.49   12.30
  -3 -18  -1  143.99   11.20
   3 -18   1  152.78   10.60
  -3 -18  -1  150.68   11.60
   3 -18   1  130.59   11.10
   3 -18   1  127.59   10.30
  -3 -18  -1  139.79   12.50
  -3 -18  -1  130.49   11.00
  -3 -18  -1  152.18    8.30
   3 -18   1  126.09   11.20
   3 -18   1  131.99    7.40
   3 -18   1  129.29   11.00
  -3 -18  -1  144.99   11.80
  -3 -18  -1  133.99   10.30
   3  18   1  133.29   10.80
  -3  18  -1  130.69    6.20
   3  18   1  154.78   13.90
   3  18   1  144.39   11.80
   3  18   1  144.09   11.70
  -3  18  -1  132.99   11.00
  -3  18  -1  145.49   12.70
  -3  18  -1  132.79    9.00
  -3  18  -1  132.29    7.80
   3  18   1  146.39   10.40
  -4 -18  -1  489.65   22.70
  -4 -18  -1  488.85   23.10
  -4 -18  -1  470.75   17.10
  -4 -18  -1  500.55   24.40
   4 -18   1  482.45   23.10
  -4 -18  -1  458.15   20.70
   4 -18   1  453.65   20.80
  -4 -18  -1  504.45   21.40
   4 -18   1  474.25   21.30
  -4 -18  -1  478.25   21.70
   4 -18   1  542.25   23.60
   4 -18   1  447.96   23.50
   4 -18   1  502.85   21.50
   4 -18   1  485.45   22.40
  -4 -18  -1  491.85   22.80
  -4  18  -1  464.65   15.40
  -4  18  -1  420.26   22.40
   4  18   1  453.65   25.60
   4  18   1  461.65   22.20
   4  18   1  493.55   23.90
   4  18   1  490.65   21.80
  -4  18  -1  472.45   19.60
   4  18   1  455.35   23.30
  -4  18  -1  447.76   23.30
   5 -18   1  130.69   10.20
   5 -18   1  124.69   10.60
  -5 -18  -1  140.49   11.20
  -5 -18  -1  127.59    9.90
  -5 -18  -1  154.78   12.20
   5 -18   1  131.69   15.00
  -5 -18  -1  127.29   10.30
  -5 -18  -1  126.09   11.90
  -5 -18  -1  120.19    9.70
   5 -18   1  124.29   10.40
  -5 -18  -1  130.99   11.70
   5 -18   1  147.09    9.10
   5 -18   1  133.69   12.10
   5 -18   1  143.99   11.80
   5  18   1  127.29   10.50
   5  18   1  114.49   11.60
   5  18   1  133.89   14.10
  -5  18  -1  115.89    9.00
  -5  18  -1  132.59    6.10
   5  18   1  133.19   12.90
   5  18   1  124.59   12.80
  -5  18  -1  122.79   11.30
   5  18   1  140.49   11.40
  -6 -18  -1   13.40    3.20
   6 -18   1    4.70    4.10
  -6 -18  -1   14.40    3.40
   6 -18   1   14.40    4.50
   6 -18   1    8.40    3.80
   6 -18   1   12.20    3.30
  -6 -18  -1    7.30    4.00
   6 -18   1    9.40    3.90
   6 -18   1    9.90    3.80
  -6 -18  -1    7.90    3.80
   6 -18   1    3.80    3.10
   6 -18   1    9.80    5.30
  -6 -18  -1    9.10    2.60
  -6  18  -1   16.20    2.70
   6  18   1   13.90    4.50
   6  18   1   12.40    4.60
  -6  18  -1    8.80    3.60
   6  18   1   15.20    5.20
   6  18   1   11.70    4.00
   6  18   1   13.60    4.70
  -6  18  -1   15.90    5.60
   7 -18   1   24.70    4.90
   7 -18   1   16.50    4.60
   7 -18   1   14.30    5.00
   7 -18   1   12.70    5.10
  -7 -18  -1   13.80    5.30
  -7 -18  -1   15.30    4.50
   7 -18   1   24.70    4.50
  -7 -18  -1   17.70    3.60
   7 -18   1   24.20    5.50
  -7 -18  -1   24.30    4.10
   7 -18   1   12.80    4.10
  -7 -18  -1   23.50    4.00
   7 -18   1   25.70    4.80
   7  18   1   27.30    6.00
  -7  18  -1   24.20    5.00
   7  18   1   21.20    6.30
  -7  18  -1   24.90    3.70
   7  18   1   17.20    5.90
   7  18   1   17.40    5.50
   7  18   1   17.30    4.70
   8 -18   1  112.19    9.50
   8 -18   1  127.19   11.40
   8 -18   1  122.69   10.50
   8 -18   1  122.49   13.50
   8 -18   1  103.59   12.30
  -8 -18  -1  126.89   11.10
   8 -18   1  122.19   11.00
   8 -18   1  106.69    9.60
   8 -18   1  114.19    8.90
  -8 -18  -1  117.99   11.80
  -8  18  -1  108.09   10.50
   8  18   1  118.79   12.50
   8  18   1  110.09   13.90
   8  18   1  108.89   14.30
   8  18   1  117.29   13.40
   9 -18   1   81.19   12.40
  -9 -18  -1  133.79   12.70
   9 -18   1   98.29    9.80
   9 -18   1  107.49   10.20
   9 -18   1   95.39   10.60
   9 -18   1  138.09   14.90
   9 -18   1   89.49    8.80
   9 -18   1  102.49    9.40
  -9 -18  -1  118.39   10.90
   9  18   1   80.49   12.50
  -9  18  -1  100.09   10.80
   9  18   1   93.49   12.70
   9  18   1  103.59   10.70
 -10 -19   1   -5.90    2.70
  10 -19  -1   -1.80    2.50
  10 -19  -1    6.90    5.70
  10 -19  -1    0.10    3.20
 -10 -19   1   -1.70    4.40
 -10 -19   1   -0.10    2.30
  10 -19  -1   -4.20    5.70
  10 -19  -1   -1.90    2.20
  10  19  -1    1.10    4.20
  10  19  -1    0.90    3.50
  10  19  -1    1.90    3.10
 -10  19   1   -6.50    6.30
   9 -19  -1   19.30    7.40
  -9 -19   1   17.10    5.20
   9 -19  -1   17.10    4.50
   9 -19  -1    8.10    6.00
   9 -19  -1   12.20    4.80
   9 -19  -1   12.80    4.90
  -9 -19   1   15.70    4.40
  -9 -19   1   15.60    4.00
   9 -19  -1   19.00    4.50
   9 -19  -1   13.50    4.00
   9  19  -1   19.50    5.00
   9  19  -1   11.30    5.60
   9  19  -1   16.90    6.60
   9  19  -1   12.80    3.30
  -9  19   1   15.60    3.80
   9  19  -1    9.30    5.70
   9  19  -1   16.60    6.10
   8 -19  -1  118.29   10.20
   8 -19  -1  121.19   13.80
   8 -19  -1  102.69   10.10
  -8 -19   1  124.69   11.20
  -8 -19   1  120.09   10.70
  -8 -19   1  117.09    8.70
   8 -19  -1   93.49   10.30
   8 -19  -1  130.49   10.20
   8 -19  -1  100.49   10.00
   8 -19  -1  107.09   13.00
   8  19  -1  117.79   14.20
  -8  19   1  112.49    7.60
   8  19  -1  106.49   14.50
  -8  19   1   82.29   17.10
   8  19  -1  127.79   12.70
   8  19  -1  103.09   11.80
   8  19  -1  114.09    9.40
  -7 -19   1   17.20    3.70
  -7 -19   1   19.80    5.30
   7 -19  -1   16.80    4.60
   7 -19  -1   21.70    4.50
  -7 -19   1   20.30    5.90
   7 -19  -1   10.70    5.50
  -7 -19   1   12.70    3.40
   7 -19  -1   13.70    5.60
   7 -19  -1   14.20    4.60
  -7 -19   1   15.20    3.40
   7 -19  -1   15.10    4.50
   7 -19  -1   13.30    5.30
   7  19  -1   18.80    5.80
   7  19  -1   16.60    4.00
   7  19  -1   15.70    4.70
  -7  19   1   25.10    4.00
   7  19  -1   21.60    7.40
   7  19  -1    6.10    4.20
   6 -19  -1   27.10    7.40
  -6 -19   1   21.20    4.00
   6 -19  -1   20.90    5.20
   6 -19  -1   23.10    5.40
  -6 -19   1   29.80    5.00
  -6 -19   1   32.00    4.60
   6 -19  -1   19.20    4.90
   6 -19  -1   25.00    5.40
  -6 -19   1   21.60    5.30
   6 -19  -1   16.10    5.40
   6 -19  -1   32.20    7.10
  -6 -19   1   34.70    6.90
   6  19  -1   31.10    5.20
  -6  19   1   17.50    5.00
   6  19  -1   20.60    4.80
   6  19  -1   19.30    6.10
   6  19  -1   26.50    6.20
   6  19  -1   40.60    7.20
  -6  19   1   27.40    4.30
   5 -19  -1   27.30    5.90
  -5 -19   1   25.10    4.50
   5 -19  -1   26.70    6.20
  -5 -19   1   16.40    4.20
  -5 -19   1   25.90    5.60
   5 -19  -1   21.10    6.30
  -5 -19   1   31.20    5.60
  -5 -19   1   15.50    4.80
   5 -19  -1   20.90    5.80
   5 -19  -1   27.40    5.70
   5 -19  -1   27.10    3.90
  -5 -19   1   22.40    4.80
  -5 -19   1   25.50    5.20
   5 -19  -1   28.80    5.90
   5 -19  -1   19.00    5.20
   5  19  -1   30.80    6.00
  -5  19   1   24.90    5.40
  -5  19   1   32.30    4.40
   5  19  -1   15.40    5.80
   5  19  -1   29.00    6.40
   5  19  -1   23.90    4.60
   4 -19  -1   14.90    5.10
   4 -19  -1    2.70    3.00
  -4 -19   1    7.60    3.10
  -4 -19   1    8.80    3.60
  -4 -19   1    4.70    3.20
  -4 -19   1    3.40    3.20
   4 -19  -1    3.20    2.80
   4 -19  -1    4.50    3.30
  -4 -19   1    5.40    3.90
   4 -19  -1   10.80    4.50
  -4 -19   1    7.90    3.40
   4 -19  -1    7.70    2.30
   4 -19  -1    3.30    4.40
   4 -19  -1    3.50    4.60
   4 -19  -1    6.00    3.80
  -4 -19   1   10.00    3.90
  -4  19   1    7.90    2.60
   4  19  -1    7.00    3.70
  -4  19   1    6.30    2.20
   4  19  -1    3.80    5.00
  -4  19   1    5.90    3.80
   4  19  -1    1.90    3.60
   4  19  -1    8.70    3.20
   3 -19  -1   34.90    6.10
   3 -19  -1   50.29    8.20
   3 -19  -1   39.40    6.20
   3 -19  -1   43.90    6.10
  -3 -19   1   55.09    5.00
  -3 -19   1   41.40    6.50
  -3 -19   1   36.50    5.60
  -3 -19   1   48.00    7.40
  -3 -19   1   41.40    6.20
  -3 -19   1   48.30    5.80
   3 -19  -1   38.50    6.10
   3 -19  -1   43.90    7.10
   3 -19  -1   43.60    5.70
   3 -19  -1   45.50    6.90
  -3 -19   1   53.19    7.80
  -3 -19   1   37.50    7.10
   3 -19  -1   41.20    7.00
  -3  19   1   33.70    5.90
  -3  19   1   44.90    4.80
  -3  19   1   31.40    5.60
   3  19  -1   52.39    6.70
   3  19  -1   40.00    8.10
   3  19  -1   34.50    5.90
   3  19  -1   43.90    6.90
   2 -19  -1  505.25   22.60
  -2 -19   1  515.55   24.40
   2 -19  -1  501.45   22.30
  -2 -19   1  513.25   24.70
   2 -19  -1  441.56   23.60
   2 -19  -1  514.95   24.20
  -2 -19   1  499.25   21.00
   2 -19  -1  466.45   23.70
  -2 -19   1  486.75   22.60
   2 -19  -1  499.05   22.70
  -2 -19   1  541.65   23.40
   2 -19  -1  472.85   20.10
  -2 -19   1  531.45   22.30
  -2 -19   1  530.55   22.20
  -2 -19   1  498.35   19.00
   2 -19  -1  493.25   21.60
   2 -19  -1  484.75   22.60
  -2 -19   1  510.25   23.90
   2  19  -1  570.84   23.80
   2  19  -1  534.25   23.60
  -2  19   1  480.25   23.20
  -2  19   1  469.65   18.60
  -2  19   1  543.35   21.00
   2  19  -1  584.44   27.70
  -1 -19   1  238.58   14.30
  -1 -19   1  219.88   13.30
  -1 -19   1  209.58   12.10
   1 -19  -1  224.28   14.20
   1 -19  -1  220.68   13.20
   1 -19  -1  211.08   12.40
  -1 -19   1  219.28   14.80
  -1 -19   1  237.08   15.30
   1 -19  -1  208.58   12.60
   1 -19  -1  214.88   14.80
   1 -19  -1  228.38   14.20
  -1 -19   1  242.08   12.10
   1 -19  -1  214.28   14.90
   1 -19  -1  234.48   15.80
   1 -19  -1  218.98   13.80
  -1 -19   1  238.58   15.70
  -1 -19   1  233.38   13.00
  -1 -19   1  223.68   14.10
   1  19  -1  230.38   17.10
  -1  19   1  210.08   13.70
   1  19  -1  236.98   14.30
  -1  19   1  222.88   13.00
   1  19  -1  216.08   13.50
  -1  19   1  217.78   16.70
   0 -19   1 1252.87   44.70
   0 -19  -1 1314.57   44.40
   0 -19  -1 1312.97   48.60
   0 -19   1 1391.26   47.40
   0 -19   1 1404.06   44.80
   0 -19   1 1322.57   48.10
   0 -19  -1 1383.46   47.10
   0 -19  -1 1270.67   46.60
   0 -19   1 1339.97   46.60
   0 -19   1 1384.96   46.40
   0 -19  -1 1347.57   48.50
   0 -19   1 1345.67   44.60
   0 -19   1 1308.97   48.20
   0 -19  -1 1368.96   45.60
   0 -19  -1 1409.86   50.19
   0 -19  -1 1361.46   45.40
   0 -19   1 1407.36   49.40
   0 -19  -1 1379.16   47.80
   0  19  -1 1357.36   51.09
   0  19  -1 1309.87   44.90
   0  19   1 1395.86   46.50
   0  19   1 1295.17   47.20
   0  19  -1 1391.66   45.70
   0  19   1 1400.06   51.89
   0  19  -1 1339.97   47.30
  -1 -19  -1  329.07   15.00
  -1 -19  -1  325.77   18.80
   1 -19   1  327.77   16.50
  -1 -19  -1  363.66   20.00
  -1 -19  -1  340.17   17.30
   1 -19   1  328.27   17.20
   1 -19   1  309.07   16.70
   1 -19   1  298.07   17.90
   1 -19   1  277.67   17.50
  -1 -19  -1  343.17   16.80
   1 -19   1  334.77   18.60
   1 -19   1  316.97   14.70
  -1 -19  -1  321.57   17.40
  -1 -19  -1  376.56   19.90
   1 -19   1  297.27   15.50
  -1 -19  -1  306.47   18.10
   1 -19   1  307.87   16.50
  -1 -19  -1  339.47   15.90
  -1  19  -1  320.77   17.30
   1  19   1  336.97   18.20
   1  19   1  344.77   21.10
  -1  19  -1  342.27   20.40
   1  19   1  355.96   18.10
  -1  19  -1  323.47   15.30
  -1  19  -1  312.67   14.80
   2 -19   1   10.50    4.40
  -2 -19  -1   18.90    3.70
   2 -19   1   23.30    5.00
   2 -19   1   26.90    4.80
  -2 -19  -1   20.30    5.40
  -2 -19  -1   17.70    4.80
  -2 -19  -1   23.30    4.40
  -2 -19  -1   18.30    4.60
  -2 -19  -1   20.20    4.90
   2 -19   1   10.10    3.70
  -2 -19  -1   17.80    4.80
  -2 -19  -1   15.10    4.90
  -2 -19  -1   14.70    4.00
   2 -19   1   18.30    4.80
   2 -19   1   12.30    4.80
   2 -19   1   17.00    3.10
   2 -19   1   12.90    3.80
  -2  19  -1   13.20    4.10
   2  19   1   16.70    4.80
  -2  19  -1   14.00    5.70
   2  19   1   16.50    4.60
   2  19   1   15.40    4.80
  -2  19  -1   16.80    3.30
  -2  19  -1   13.70    3.40
   2  19   1   16.30    5.10
   2  19   1   14.70    4.10
  -3 -19  -1  242.18   16.50
  -3 -19  -1  225.78   14.60
   3 -19   1  234.68   15.20
  -3 -19  -1  224.78   14.40
  -3 -19  -1  243.48   14.60
  -3 -19  -1  232.48   11.10
   3 -19   1  219.18   13.40
   3 -19   1  225.08   15.70
  -3 -19  -1  250.17   14.20
  -3 -19  -1  242.18   15.90
   3 -19   1  237.58   14.10
   3 -19   1  206.08   10.10
  -3 -19  -1  222.48   12.20
   3 -19   1  238.38   13.90
   3 -19   1  270.57   15.80
   3 -19   1  247.78   15.80
   3  19   1  234.88   15.40
  -3  19  -1  222.58   12.10
  -3  19  -1  218.68   11.00
  -3  19  -1  252.47   17.30
   3  19   1  243.48   14.10
  -3  19  -1  223.98    9.00
   3  19   1  268.87   18.90
   3  19   1  256.57   16.20
   3  19   1  241.08   14.90
  -3  19  -1  196.78   14.30
   4 -19   1  157.38   11.60
   4 -19   1  152.38   11.40
  -4 -19  -1  147.69   11.90
   4 -19   1  157.18   12.60
  -4 -19  -1  146.69   13.30
  -4 -19  -1  163.78    9.90
  -4 -19  -1  146.29   11.30
   4 -19   1  135.39   10.90
   4 -19   1  143.69   12.70
  -4 -19  -1  153.88    7.90
   4 -19   1  162.68   12.90
  -4 -19  -1  137.29   12.10
  -4 -19  -1  151.98   12.10
   4 -19   1  130.79   11.80
  -4 -19  -1  156.58   11.30
   4  19   1  150.48   13.10
  -4  19  -1  130.69   11.50
   4  19   1  153.98   12.20
   4  19   1  142.09   14.50
  -4  19  -1  141.49    6.40
  -4  19  -1  133.29   12.70
  -4  19  -1  143.69    9.70
   4  19   1  138.29   11.00
   4  19   1  151.58   12.90
  -5 -19  -1  110.79   10.90
   5 -19   1   80.19    8.80
   5 -19   1  101.99   10.10
   5 -19   1   93.39    9.20
  -5 -19  -1   93.29    9.30
   5 -19   1   98.49    9.30
   5 -19   1   91.19   11.10
  -5 -19  -1  101.19    7.60
  -5 -19  -1  106.89   10.70
  -5 -19  -1  101.09   10.10
   5 -19   1   89.59   10.00
  -5 -19  -1   87.19    8.80
   5 -19   1  103.99   11.30
  -5  19  -1   81.89    9.90
   5  19   1   95.29   11.70
  -5  19  -1   82.79    7.90
   5  19   1  103.09   11.30
  -5  19  -1   89.49    5.00
   5  19   1   75.49   10.40
   5  19   1   81.39    9.10
   5  19   1   96.59    9.70
  -6 -19  -1   24.70    4.60
  -6 -19  -1   29.00    5.50
   6 -19   1   28.00    4.50
  -6 -19  -1   28.80    5.90
  -6 -19  -1   31.30    5.50
  -6 -19  -1   25.20    5.50
   6 -19   1   28.60    5.80
   6 -19   1   18.10    4.30
   6 -19   1   17.50    4.60
   6 -19   1   39.60   11.90
   6 -19   1   15.30    5.80
   6 -19   1   30.00    6.20
   6 -19   1   36.30   13.00
  -6 -19  -1   28.90    4.10
   6  19   1   25.10    8.30
   6  19   1   25.20    5.40
  -6  19  -1   22.50    6.10
  -6  19  -1   18.40    4.40
   6  19   1   28.30    6.90
  -6  19  -1   27.60    3.50
   6  19   1   38.80    9.90
   6  19   1   27.80    5.80
   7 -19   1   67.49    7.20
  -7 -19  -1   66.59    9.20
   7 -19   1   53.39    9.10
   7 -19   1   90.59   11.60
  -7 -19  -1   59.29    7.10
  -7 -19  -1   52.39    7.90
   7 -19   1   52.79    7.30
   7 -19   1   60.19    7.90
   7 -19   1   54.49    7.60
  -7 -19  -1   83.69    9.70
   7 -19   1   65.79    8.90
   7  19   1   56.19    9.00
   7  19   1   83.49    9.30
   7  19   1   64.59    9.60
  -7  19  -1   58.99    7.70
  -7  19  -1   45.70    9.60
   7  19   1   53.99    9.40
  -7  19  -1   61.19    4.70
   8 -19   1   -5.30    2.60
   8 -19   1    0.20    2.40
   8 -19   1    2.70    3.20
   8 -19   1   -5.60    2.60
   8 -19   1    2.30    4.10
  -8 -19  -1   -1.00    3.00
   8 -19   1   -1.60    4.20
   8 -19   1    0.70    3.50
   8 -19   1    0.70    2.60
   8  19   1    1.60    3.60
  -8  19  -1   -4.00    2.50
   8  19   1    0.90    3.70
   8  19   1   -6.40    3.60
   9 -19   1    0.20    4.10
   9 -19   1   -3.50    3.20
   9 -19   1   -0.30    2.40
   9 -19   1    1.50    2.60
   9 -19   1   -3.10    2.60
   9 -19   1   -0.30    3.10
  -9 -19  -1   -7.00    3.70
   9 -19   1   -4.70    3.70
   9 -19   1    0.00    5.00
  -9 -19  -1    0.80    3.80
   9  19   1    0.60    3.50
   9  19   1   14.80    5.70
  -9  19  -1    0.60    3.90
   9  19   1    0.80    3.80
   9 -20  -1   -2.40    3.30
  -9 -20   1   -0.30    2.80
   9 -20  -1    1.90    5.00
   9 -20  -1   -3.10    3.80
   9 -20  -1   -5.20    2.70
   9  20  -1    8.70    5.50
  -9  20   1   -0.60    2.50
   9  20  -1   -0.90    4.60
   9  20  -1   -5.10    3.10
   9  20  -1    6.00    4.00
   8 -20  -1    6.50    4.10
   8 -20  -1    1.90    4.60
  -8 -20   1    2.70    4.30
   8 -20  -1    9.50    5.90
   8 -20  -1   -1.00    3.50
   8  20  -1    5.50    3.70
   8  20  -1    1.50    3.50
   8  20  -1    6.30    3.80
   8  20  -1    6.40    4.40
   8  20  -1    9.10    4.10
   8  20  -1    5.10    5.40
  -8  20   1   10.20    3.10
   7 -20  -1   11.00    4.30
   7 -20  -1    5.90    4.00
  -7 -20   1    5.40    3.10
  -7 -20   1    7.60    3.90
  -7 -20   1    9.20    3.70
   7 -20  -1    3.20    3.90
   7 -20  -1    0.40    4.20
   7 -20  -1    7.80    3.10
  -7 -20   1    3.30    4.30
   7 -20  -1    9.40    4.60
   7 -20  -1    5.00    3.80
   7  20  -1    5.50    4.20
  -7  20   1    7.30    2.70
   7  20  -1    7.10    5.20
   7  20  -1    3.50    3.30
   7  20  -1    7.20    3.50
   6 -20  -1   29.20    9.80
  -6 -20   1   34.10    5.20
   6 -20  -1   18.40    4.60
  -6 -20   1   17.70    5.70
  -6 -20   1   26.40    5.10
  -6 -20   1   37.30    5.90
  -6 -20   1   25.70    5.70
  -6 -20   1   35.10    5.20
   6 -20  -1   20.40    5.00
   6 -20  -1   25.80    9.90
   6 -20  -1   23.50    5.60
   6 -20  -1   22.10    5.00
   6 -20  -1   25.70    6.80
  -6  20   1   26.20    8.40
   6  20  -1   31.60    7.80
  -6  20   1   33.60    4.50
   6  20  -1   31.20    7.60
   6  20  -1   31.10    5.40
   6  20  -1   40.10    7.30
   5 -20  -1   35.10    6.30
  -5 -20   1   35.10    5.60
   5 -20  -1   48.90    8.40
   5 -20  -1   43.90    6.80
   5 -20  -1   26.10    5.90
  -5 -20   1   43.30    6.70
   5 -20  -1   37.90    6.60
  -5 -20   1   32.50    6.20
  -5 -20   1   48.10    7.70
   5 -20  -1   35.80    7.70
   5 -20  -1   32.00    6.30
  -5 -20   1   40.70    5.60
   5 -20  -1   39.20    5.20
  -5 -20   1   52.09    7.80
   5 -20  -1   44.70    7.00
  -5 -20   1   34.70    6.30
  -5  20   1   30.90    6.30
   5  20  -1   51.29    6.80
   5  20  -1   44.40    8.60
  -5  20   1   44.50    4.70
   5  20  -1   33.00    6.50
   5  20  -1   49.40    7.80
  -4 -20   1   23.60    5.50
  -4 -20   1   14.70    4.50
   4 -20  -1   19.90    3.60
   4 -20  -1   12.70    4.00
  -4 -20   1   16.90    3.60
  -4 -20   1   19.70    5.20
  -4 -20   1   14.60    4.20
   4 -20  -1   13.00    4.10
   4 -20  -1   17.30    5.50
  -4 -20   1   20.40    4.40
  -4 -20   1   18.00    5.10
   4 -20  -1   17.60    5.20
   4 -20  -1   23.70    5.90
   4 -20  -1   12.70    4.20
   4 -20  -1   12.20    4.70
   4 -20  -1   11.90    4.50
   4  20  -1   23.10    5.20
  -4  20   1   15.40    4.70
   4  20  -1   16.70    5.00
   4  20  -1    9.40    5.00
   4  20  -1   13.30    4.20
   3 -20  -1   21.20    4.80
   3 -20  -1   25.30    5.80
   3 -20  -1   28.70    6.40
   3 -20  -1   25.80    4.30
   3 -20  -1   25.00    5.70
  -3 -20   1   23.20    4.80
  -3 -20   1   22.10    6.20
  -3 -20   1   26.00    3.60
   3 -20  -1   22.20    5.40
  -3 -20   1   23.40    6.00
  -3 -20   1   30.00    5.40
   3 -20  -1   25.70    5.70
  -3 -20   1   27.80    5.40
   3 -20  -1   21.30    4.70
  -3 -20   1   25.50    5.30
  -3 -20   1   17.80    5.10
   3 -20  -1   20.80    5.70
  -3 -20   1   23.90    6.10
  -3  20   1   23.80    4.40
  -3  20   1   18.60    4.40
   3  20  -1   13.50    4.80
   3  20  -1   25.70    5.30
  -3  20   1   23.90    3.50
   3  20  -1   26.10    5.30
   3  20  -1   22.50    6.70
   2 -20  -1  384.06   21.00
  -2 -20   1  392.66   18.50
  -2 -20   1  405.56   18.90
  -2 -20   1  380.16   21.00
  -2 -20   1  371.86   17.70
  -2 -20   1  399.66   19.70
  -2 -20   1  432.86   21.80
   2 -20  -1  391.26   20.80
  -2 -20   1  373.16   23.80
  -2 -20   1  394.46   16.10
  -2 -20   1  403.96   19.90
   2 -20  -1  360.66   20.60
   2 -20  -1  379.06   18.90
   2 -20  -1  358.46   18.60
   2 -20  -1  390.86   19.30
   2 -20  -1  347.17   17.90
   2 -20  -1  359.46   16.90
   2 -20  -1  374.26   19.50
  -2  20   1  361.66   15.40
   2  20  -1  403.66   19.90
  -2  20   1  358.06   19.40
   2  20  -1  384.76   19.70
  -2  20   1  365.46   17.00
   2  20  -1  378.76   23.00
  -1 -20   1   64.99    9.30
  -1 -20   1   40.10    6.20
  -1 -20   1   71.49    8.80
   1 -20  -1   66.59    8.30
  -1 -20   1   56.19    6.50
[truncated: 2,665,960 more chars]
