# Supplementary material for: Dynamic Reactivity: Reversible Reaction of a Phosphinine–Borane Adduct With Water and Double Hydrophosphination
Source: Chemistry. 2026 Feb 21;32(19):e03493. doi: 10.1002/chem.202503493 (PMC13206177; doi:10.1002/chem.202503493)
Supplement: Supplementary file 2 — Supporting Information File 1: chem70781‐sup‐0002‐DataSet.zip [file CHEM-32-e03493-s002.zip › SF180_MJE.cif]

data_sf180_mje
_audit_creation_date               2024-07-31
_audit_creation_method
;
Olex2 1.5
(compiled 2024.02.16 svn.r378c4104 for OlexSys, GUI svn.r6928)
;
_shelx_SHELXL_version_number       '2018/3'
_audit_contact_author_address      ?
_audit_contact_author_email        ?
_audit_contact_author_name         ''
_audit_contact_author_phone        ?
_publ_contact_author_id_orcid      ?
_publ_section_references
;
Dolomanov, O.V., Bourhis, L.J., Gildea, R.J, Howard, J.A.K. & Puschmann, H.
 (2009), J. Appl. Cryst. 42, 339-341.

Sheldrick, G.M. (2015). Acta Cryst. A71, 3-8.

Sheldrick, G.M. (2015). Acta Cryst. C71, 3-8.
;
_chemical_name_common              ?
_chemical_name_systematic          ?
_chemical_formula_moiety           'C22 H46 O2 P2 Si4, C18 H2 B F15 O, 1[C5H12]'
_chemical_formula_sum              'C45 H60 B F15 O3 P2 Si4'
_chemical_formula_weight           1119.04
_chemical_melting_point            ?
loop_
  _atom_type_symbol
  _atom_type_description
  _atom_type_scat_dispersion_real
  _atom_type_scat_dispersion_imag
  _atom_type_scat_source
 'C' 'C' 0.0033 0.0016 'International Tables Vol C Tables 4.2.6.8 and 6.1.1.4'
 'H' 'H' 0.0000 0.0000 'International Tables Vol C Tables 4.2.6.8 and 6.1.1.4'
 'B' 'B' 0.0013 0.0007 'International Tables Vol C Tables 4.2.6.8 and 6.1.1.4'
 'F' 'F' 0.0171 0.0103 'International Tables Vol C Tables 4.2.6.8 and 6.1.1.4'
 'O' 'O' 0.0106 0.0060 'International Tables Vol C Tables 4.2.6.8 and 6.1.1.4'
 'P' 'P' 0.1023 0.0942 'International Tables Vol C Tables 4.2.6.8 and 6.1.1.4'
 'Si' 'Si' 0.0817 0.0704 'International Tables Vol C Tables 4.2.6.8 and 6.1.1.4'

_shelx_space_group_comment
;
The symmetry employed for this shelxl refinement is uniquely defined
by the following loop, which should always be used as a source of
symmetry information in preference to the above space-group names.
They are only intended as comments.
;
_space_group_crystal_system        'monoclinic'
_space_group_IT_number             14
_space_group_name_H-M_alt          'P 1 21/c 1'
_space_group_name_Hall             '-P 2ybc'
loop_
  _space_group_symop_operation_xyz
 'x, y, z'
 '-x, y+1/2, -z+1/2'
 '-x, -y, -z'
 'x, -y-1/2, z-1/2'

_cell_length_a                     15.7103(5)
_cell_length_b                     28.6587(9)
_cell_length_c                     13.0839(4)
_cell_angle_alpha                  90
_cell_angle_beta                   113.0440(10)
_cell_angle_gamma                  90
_cell_volume                       5420.8(3)
_cell_formula_units_Z              4
_cell_measurement_reflns_used      9188
_cell_measurement_temperature      100.00
_cell_measurement_theta_max        28.14
_cell_measurement_theta_min        2.24
_shelx_estimated_absorpt_T_max     0.972
_shelx_estimated_absorpt_T_min     0.829
_exptl_absorpt_coefficient_mu      0.258
_exptl_absorpt_correction_T_max    0.7457
_exptl_absorpt_correction_T_min    0.6683
_exptl_absorpt_correction_type     multi-scan
_exptl_absorpt_process_details
;
SADABS-2016/2 (Bruker,2016/2) was used for absorption correction.
wR2(int) was 0.1484 before and 0.0711 after correction.
The Ratio of minimum to maximum transmission is 0.8962.
The \l/2 correction factor is Not present.
;
_exptl_absorpt_special_details     ?
_exptl_crystal_colour              colourless
_exptl_crystal_colour_primary      colourless
_exptl_crystal_density_diffrn      1.371
_exptl_crystal_density_meas        ?
_exptl_crystal_density_method      ?
_exptl_crystal_description         block
_exptl_crystal_F_000               2320
loop_
  _exptl_crystal_face_index_h
  _exptl_crystal_face_index_k
  _exptl_crystal_face_index_l
  _exptl_crystal_face_perp_dist
 2.00 -1.00 -4.00 0.3600
 4.00 3.00 0.00 0.0950
 3.00 -1.00 0.00 0.0600
 0.00 -1.00 0.00 0.0730
 0.00 1.00 0.00 0.1350
 -3.00 2.00 0.00 0.0630
 1.00 0.00 0.00 0.0560
 -1.00 0.00 0.00 0.0280
 -2.00 1.00 4.00 0.2760

_exptl_crystal_size_max            0.757
_exptl_crystal_size_mid            0.27
_exptl_crystal_size_min            0.112
_exptl_transmission_factor_max     ?
_exptl_transmission_factor_min     ?
_diffrn_reflns_av_R_equivalents    0.0446
_diffrn_reflns_av_unetI/netI       0.0340
_diffrn_reflns_Laue_measured_fraction_full  0.999
_diffrn_reflns_Laue_measured_fraction_max  0.981
_diffrn_reflns_limit_h_max         20
_diffrn_reflns_limit_h_min         -20
_diffrn_reflns_limit_k_max         38
_diffrn_reflns_limit_k_min         -35
_diffrn_reflns_limit_l_max         16
_diffrn_reflns_limit_l_min         -17
_diffrn_reflns_number              85785
_diffrn_reflns_point_group_measured_fraction_full  0.999
_diffrn_reflns_point_group_measured_fraction_max  0.981
_diffrn_reflns_theta_full          25.242
_diffrn_reflns_theta_max           28.303
_diffrn_reflns_theta_min           2.209
_diffrn_ambient_temperature        100.00
_diffrn_detector_area_resol_mean   ?
_diffrn_measured_fraction_theta_full  0.999
_diffrn_measured_fraction_theta_max  0.981
_diffrn_measurement_device_type    'Bruker APEX-II CCD'
_diffrn_measurement_method         '\f and \w scans'
_diffrn_radiation_type             MoK\a
_diffrn_radiation_wavelength       0.71073
_diffrn_source                     ?
_diffrn_standards_number           0
_reflns_Friedel_coverage           0.000
_reflns_Friedel_fraction_full      .
_reflns_Friedel_fraction_max       .
_reflns_number_gt                  9343
_reflns_number_total               13228
_reflns_special_details
;
 Reflections were merged by SHELXL according to the crystal
 class for the calculation of statistics and refinement.
 
 Structure factors included contributions from the .fab file.
 
 _reflns_Friedel_fraction is defined as the number of unique
 Friedel pairs measured divided by the number that would be
 possible theoretically, ignoring centric projections and
 systematic absences.
;
_reflns_threshold_expression       'I > 2\s(I)'
_computing_cell_refinement         ?
_computing_data_collection         ?
_computing_data_reduction          ?
_computing_molecular_graphics      'Olex2 1.5 (Dolomanov et al., 2009)'
_computing_publication_material    'Olex2 1.5 (Dolomanov et al., 2009)'
_computing_structure_refinement    'SHELXL 2018/3 (Sheldrick, 2015)'
_computing_structure_solution      'SHELXT 2018/2 (Sheldrick, 2018)'
_refine_diff_density_max           0.629
_refine_diff_density_min           -0.647
_refine_diff_density_rms           0.096
_refine_ls_extinction_coef         .
_refine_ls_extinction_method       none
_refine_ls_goodness_of_fit_ref     1.043
_refine_ls_hydrogen_treatment      mixed
_refine_ls_matrix_type             full
_refine_ls_number_parameters       606
_refine_ls_number_reflns           13228
_refine_ls_number_restraints       0
_refine_ls_R_factor_all            0.1034
_refine_ls_R_factor_gt             0.0586
_refine_ls_restrained_S_all        1.043
_refine_ls_shift/su_max            0.001
_refine_ls_shift/su_mean           0.000
_refine_ls_structure_factor_coef   Fsqd
_refine_ls_weighting_details      
 'w=1/[\s^2^(Fo^2^)+(0.0571P)^2^+15.3325P] where P=(Fo^2^+2Fc^2^)/3'
_refine_ls_weighting_scheme        calc
_refine_ls_wR_factor_gt            0.1300
_refine_ls_wR_factor_ref           0.1757
_refine_special_details            ?
_olex2_refinement_description
;
1. Fixed Uiso
 At 1.2 times of:
  All C(H) groups, All C(H,H) groups
 At 1.5 times of:
  All C(H,H,H) groups
2.a Ternary CH refined with riding coordinates:
 C1(H1), C2(H2)
2.b Secondary CH2 refined with riding coordinates:
 C5(H5A,H5B), C11(H11A,H11B), C15(H15A,H15B)
2.c Aromatic/amide H refined with riding coordinates:
 C3(H3), C13(H13)
2.d Idealised Me refined as rotating group:
 C21(H21A,H21B,H21C), C22(H22A,H22B,H22C), C23(H23A,H23B,H23C), C24(H24A,H24B,
 H24C), C25(H25A,H25B,H25C), C26(H26A,H26B,H26C), C31(H31A,H31B,H31C), C32(H32A,
 H32B,H32C), C33(H33A,H33B,H33C), C34(H34A,H34B,H34C), C35(H35A,H35B,H35C),
 C36(H36A,H36B,H36C)
;
_atom_sites_solution_hydrogens     mixed
_atom_sites_solution_primary       dual
_atom_sites_solution_secondary     ?
loop_
  _atom_site_label
  _atom_site_type_symbol
  _atom_site_fract_x
  _atom_site_fract_y
  _atom_site_fract_z
  _atom_site_U_iso_or_equiv
  _atom_site_adp_type
  _atom_site_occupancy
  _atom_site_site_symmetry_order
  _atom_site_calc_flag
  _atom_site_refinement_flags_posn
  _atom_site_refinement_flags_adp
  _atom_site_refinement_flags_occupancy
  _atom_site_disorder_assembly
  _atom_site_disorder_group
 P1 P 0.59995(5) 0.60574(2) 0.39572(6) 0.02149(15) Uani 1 1 d . . . . .
 P2 P 0.64597(5) 0.52812(3) 0.54901(6) 0.02309(16) Uani 1 1 d . . . . .
 Si1 Si 0.48860(6) 0.64900(3) 0.60395(7) 0.02798(19) Uani 1 1 d . . . . .
 Si2 Si 0.77829(7) 0.72432(3) 0.59273(7) 0.0326(2) Uani 1 1 d . . . . .
 Si3 Si 0.68899(6) 0.56402(3) 0.24058(7) 0.02908(19) Uani 1 1 d . . . . .
 Si4 Si 0.94559(6) 0.57238(4) 0.67084(8) 0.0366(2) Uani 1 1 d . . . . .
 O1 O 0.51347(14) 0.60522(7) 0.29132(16) 0.0252(4) Uani 1 1 d . . . . .
 O2 O 0.60477(14) 0.49165(7) 0.59725(17) 0.0265(4) Uani 1 1 d . . . . .
 C1 C 0.5801(2) 0.58261(10) 0.5147(2) 0.0230(6) Uani 1 1 d . . . . .
 H1 H 0.513254 0.573710 0.486607 0.028 Uiso 1 1 calc R U . . .
 C2 C 0.5976(2) 0.61632(10) 0.6133(2) 0.0251(6) Uani 1 1 d . . . . .
 H2 H 0.617115 0.596637 0.681771 0.030 Uiso 1 1 calc R U . . .
 C3 C 0.6730(2) 0.65134(10) 0.6318(2) 0.0268(6) Uani 1 1 d . . . . .
 H3 H 0.708926 0.658921 0.707179 0.032 Uiso 1 1 calc R U . . .
 C4 C 0.6966(2) 0.67333(10) 0.5568(2) 0.0263(6) Uani 1 1 d . . . . .
 C5 C 0.6487(2) 0.66303(10) 0.4327(2) 0.0264(6) Uani 1 1 d . . . . .
 H5A H 0.694081 0.667853 0.398325 0.032 Uiso 1 1 calc R U . . .
 H5B H 0.598595 0.686171 0.399541 0.032 Uiso 1 1 calc R U . . .
 C11 C 0.6529(2) 0.51716(10) 0.4160(2) 0.0246(6) Uani 1 1 d . . . . .
 H11A H 0.697823 0.492018 0.421864 0.030 Uiso 1 1 calc R U . . .
 H11B H 0.591754 0.508396 0.359093 0.030 Uiso 1 1 calc R U . . .
 C12 C 0.6862(2) 0.56473(10) 0.3874(2) 0.0236(6) Uani 1 1 d . . . . .
 C13 C 0.7829(2) 0.57634(10) 0.4715(3) 0.0270(6) Uani 1 1 d . . . . .
 H13 H 0.821181 0.593831 0.444636 0.032 Uiso 1 1 calc R U . . .
 C14 C 0.8199(2) 0.56458(10) 0.5793(3) 0.0277(6) Uani 1 1 d . . . . .
 C15 C 0.7632(2) 0.54242(11) 0.6371(2) 0.0282(6) Uani 1 1 d . . . . .
 H15A H 0.762150 0.564010 0.695686 0.034 Uiso 1 1 calc R U . . .
 H15B H 0.794829 0.513522 0.674277 0.034 Uiso 1 1 calc R U . . .
 C21 C 0.4022(3) 0.60453(12) 0.6040(3) 0.0384(8) Uani 1 1 d . . . . .
 H21A H 0.386072 0.584720 0.538062 0.058 Uiso 1 1 calc R U . . .
 H21B H 0.346507 0.620233 0.603123 0.058 Uiso 1 1 calc R U . . .
 H21C H 0.428600 0.585236 0.670972 0.058 Uiso 1 1 calc R U . . .
 C22 C 0.4422(2) 0.68408(12) 0.4740(3) 0.0356(7) Uani 1 1 d . . . . .
 H22A H 0.486454 0.708656 0.477028 0.053 Uiso 1 1 calc R U . . .
 H22B H 0.383255 0.698277 0.466491 0.053 Uiso 1 1 calc R U . . .
 H22C H 0.432321 0.663778 0.410111 0.053 Uiso 1 1 calc R U . . .
 C23 C 0.5229(3) 0.68742(12) 0.7282(3) 0.0370(7) Uani 1 1 d . . . . .
 H23A H 0.552437 0.668639 0.795473 0.055 Uiso 1 1 calc R U . . .
 H23B H 0.467817 0.702728 0.730335 0.055 Uiso 1 1 calc R U . . .
 H23C H 0.566413 0.711132 0.724203 0.055 Uiso 1 1 calc R U . . .
 C24 C 0.8186(3) 0.73866(15) 0.7440(3) 0.0504(10) Uani 1 1 d . . . . .
 H24A H 0.765096 0.746282 0.761732 0.076 Uiso 1 1 calc R U . . .
 H24B H 0.860554 0.765484 0.761135 0.076 Uiso 1 1 calc R U . . .
 H24C H 0.851132 0.711731 0.788164 0.076 Uiso 1 1 calc R U . . .
 C25 C 0.8773(3) 0.71240(14) 0.5515(3) 0.0457(9) Uani 1 1 d . . . . .
 H25A H 0.916929 0.688203 0.599866 0.069 Uiso 1 1 calc R U . . .
 H25B H 0.913333 0.741040 0.558799 0.069 Uiso 1 1 calc R U . . .
 H25C H 0.853685 0.701715 0.474217 0.069 Uiso 1 1 calc R U . . .
 C26 C 0.7118(3) 0.77443(12) 0.5087(3) 0.0470(9) Uani 1 1 d . . . . .
 H26A H 0.692636 0.767333 0.429521 0.070 Uiso 1 1 calc R U . . .
 H26B H 0.750799 0.802398 0.527082 0.070 Uiso 1 1 calc R U . . .
 H26C H 0.656904 0.779954 0.525142 0.070 Uiso 1 1 calc R U . . .
 C31 C 0.5853(2) 0.53613(13) 0.1355(3) 0.0383(8) Uani 1 1 d . . . . .
 H31A H 0.578147 0.504632 0.160233 0.057 Uiso 1 1 calc R U . . .
 H31B H 0.592401 0.534273 0.064476 0.057 Uiso 1 1 calc R U . . .
 H31C H 0.530369 0.554725 0.126182 0.057 Uiso 1 1 calc R U . . .
 C32 C 0.6992(3) 0.62528(13) 0.1980(3) 0.0467(9) Uani 1 1 d . . . . .
 H32A H 0.643691 0.642846 0.190866 0.070 Uiso 1 1 calc R U . . .
 H32B H 0.705673 0.625096 0.126410 0.070 Uiso 1 1 calc R U . . .
 H32C H 0.753748 0.640033 0.254212 0.070 Uiso 1 1 calc R U . . .
 C33 C 0.7935(3) 0.52998(15) 0.2532(3) 0.0446(9) Uani 1 1 d . . . . .
 H33A H 0.849112 0.546872 0.300938 0.067 Uiso 1 1 calc R U . . .
 H33B H 0.794642 0.525734 0.179448 0.067 Uiso 1 1 calc R U . . .
 H33C H 0.791783 0.499415 0.285933 0.067 Uiso 1 1 calc R U . . .
 C34 C 0.9883(3) 0.51475(16) 0.7384(4) 0.0537(10) Uani 1 1 d . . . . .
 H34A H 0.955261 0.506410 0.785687 0.081 Uiso 1 1 calc R U . . .
 H34B H 1.054731 0.516823 0.783851 0.081 Uiso 1 1 calc R U . . .
 H34C H 0.977297 0.490824 0.681144 0.081 Uiso 1 1 calc R U . . .
 C35 C 0.9551(3) 0.61561(16) 0.7812(3) 0.0543(10) Uani 1 1 d . . . . .
 H35A H 0.922674 0.644338 0.746778 0.081 Uiso 1 1 calc R U . . .
 H35B H 1.020475 0.622596 0.824604 0.081 Uiso 1 1 calc R U . . .
 H35C H 0.927229 0.602646 0.830131 0.081 Uiso 1 1 calc R U . . .
 C36 C 1.0123(3) 0.58979(18) 0.5864(4) 0.0569(11) Uani 1 1 d . . . . .
 H36A H 1.005973 0.565670 0.530820 0.085 Uiso 1 1 calc R U . . .
 H36B H 1.077769 0.593405 0.635113 0.085 Uiso 1 1 calc R U . . .
 H36C H 0.988374 0.619463 0.548981 0.085 Uiso 1 1 calc R U . . .
 F1 F 0.09320(13) 0.52981(7) 0.03450(17) 0.0381(5) Uani 1 1 d . . . . .
 F2 F 0.07153(14) 0.44010(7) -0.02138(19) 0.0439(5) Uani 1 1 d . . . . .
 F3 F 0.21952(15) 0.38323(6) 0.02687(18) 0.0423(5) Uani 1 1 d . . . . .
 F4 F 0.39356(13) 0.41903(6) 0.12837(16) 0.0352(4) Uani 1 1 d . . . . .
 F5 F 0.41755(12) 0.50830(6) 0.18687(15) 0.0317(4) Uani 1 1 d . . . . .
 F6 F 0.14145(14) 0.64393(8) -0.00470(16) 0.0432(5) Uani 1 1 d . . . . .
 F7 F -0.00526(16) 0.68266(9) 0.0143(2) 0.0568(6) Uani 1 1 d . . . . .
 F8 F -0.04640(17) 0.66473(9) 0.1934(2) 0.0634(7) Uani 1 1 d . . . . .
 F9 F 0.06560(18) 0.60732(9) 0.3564(2) 0.0613(7) Uani 1 1 d . . . . .
 F10 F 0.21319(15) 0.56810(7) 0.34044(18) 0.0414(5) Uani 1 1 d . . . . .
 F11 F 0.34384(15) 0.67218(6) 0.20356(15) 0.0391(5) Uani 1 1 d . . . . .
 F12 F 0.4359(2) 0.72054(9) 0.1068(2) 0.0692(8) Uani 1 1 d . . . . .
 F13 F 0.4597(3) 0.68588(11) -0.0721(3) 0.0933(11) Uani 1 1 d . . . . .
 F14 F 0.3881(3) 0.60063(10) -0.1536(3) 0.0905(11) Uani 1 1 d . . . . .
 F15 F 0.2969(2) 0.55122(7) -0.05828(18) 0.0570(7) Uani 1 1 d . . . . .
 O11 O 0.35408(14) 0.57968(7) 0.27483(17) 0.0245(4) Uani 1 1 d . . . . .
 H11C H 0.416(4) 0.5884(19) 0.279(4) 0.081(17) Uiso 1 1 d . . . . .
 H11D H 0.362(3) 0.5522(18) 0.319(4) 0.066(14) Uiso 1 1 d . . . . .
 C41 C 0.2567(2) 0.52366(10) 0.1193(2) 0.0261(6) Uani 1 1 d . . . . .
 C42 C 0.1704(2) 0.50368(10) 0.0635(3) 0.0286(6) Uani 1 1 d . . . . .
 C43 C 0.1568(2) 0.45725(11) 0.0321(3) 0.0323(7) Uani 1 1 d . . . . .
 C44 C 0.2320(2) 0.42841(10) 0.0564(3) 0.0314(7) Uani 1 1 d . . . . .
 C45 C 0.3194(2) 0.44620(11) 0.1090(2) 0.0276(6) Uani 1 1 d . . . . .
 C46 C 0.3296(2) 0.49278(10) 0.1384(2) 0.0259(6) Uani 1 1 d . . . . .
 C51 C 0.1860(2) 0.60417(10) 0.1676(3) 0.0271(6) Uani 1 1 d . . . . .
 C52 C 0.1266(2) 0.63390(11) 0.0877(3) 0.0325(7) Uani 1 1 d . . . . .
 C53 C 0.0497(2) 0.65436(12) 0.0953(3) 0.0409(8) Uani 1 1 d . . . . .
 C54 C 0.0288(2) 0.64559(13) 0.1855(3) 0.0431(9) Uani 1 1 d . . . . .
 C55 C 0.0854(3) 0.61672(13) 0.2677(3) 0.0422(8) Uani 1 1 d . . . . .
 C56 C 0.1617(2) 0.59695(11) 0.2568(3) 0.0335(7) Uani 1 1 d . . . . .
 C61 C 0.3183(2) 0.60830(10) 0.0810(2) 0.0265(6) Uani 1 1 d . . . . .
 C62 C 0.3536(2) 0.65282(11) 0.1149(3) 0.0312(7) Uani 1 1 d . . . . .
 C63 C 0.4004(3) 0.67870(13) 0.0657(3) 0.0457(9) Uani 1 1 d . . . . .
 C64 C 0.4131(4) 0.66098(15) -0.0236(4) 0.0586(12) Uani 1 1 d . . . . .
 C65 C 0.3772(4) 0.61829(15) -0.0644(4) 0.0553(11) Uani 1 1 d . . . . .
 C66 C 0.3306(3) 0.59289(12) -0.0123(3) 0.0392(8) Uani 1 1 d . . . . .
 B1 B 0.2759(2) 0.57851(11) 0.1571(3) 0.0239(6) Uani 1 1 d . . . . .

loop_
  _atom_site_aniso_label
  _atom_site_aniso_U_11
  _atom_site_aniso_U_22
  _atom_site_aniso_U_33
  _atom_site_aniso_U_23
  _atom_site_aniso_U_13
  _atom_site_aniso_U_12
 P1 0.0250(4) 0.0193(3) 0.0211(3) 0.0004(3) 0.0100(3) -0.0007(3)
 P2 0.0254(4) 0.0199(3) 0.0250(3) 0.0026(3) 0.0110(3) -0.0002(3)
 Si1 0.0346(5) 0.0241(4) 0.0284(4) -0.0028(3) 0.0157(4) 0.0003(3)
 Si2 0.0401(5) 0.0267(4) 0.0298(4) -0.0028(3) 0.0125(4) -0.0109(4)
 Si3 0.0332(5) 0.0304(4) 0.0276(4) -0.0010(3) 0.0162(4) -0.0010(3)
 Si4 0.0236(4) 0.0502(6) 0.0335(5) 0.0053(4) 0.0086(4) -0.0013(4)
 O1 0.0255(10) 0.0260(10) 0.0238(10) 0.0005(8) 0.0093(8) -0.0006(8)
 O2 0.0297(11) 0.0225(10) 0.0279(10) 0.0051(8) 0.0122(9) -0.0009(8)
 C1 0.0234(14) 0.0197(13) 0.0268(14) 0.0010(11) 0.0107(11) -0.0002(10)
 C2 0.0330(15) 0.0220(14) 0.0222(13) -0.0002(11) 0.0128(12) -0.0003(11)
 C3 0.0331(16) 0.0200(14) 0.0266(14) 0.0004(11) 0.0111(12) -0.0006(12)
 C4 0.0310(15) 0.0227(14) 0.0256(14) -0.0014(11) 0.0115(12) -0.0012(12)
 C5 0.0330(16) 0.0204(14) 0.0249(14) 0.0013(11) 0.0103(12) -0.0031(11)
 C11 0.0278(14) 0.0192(13) 0.0278(14) 0.0004(11) 0.0120(12) 0.0000(11)
 C12 0.0254(14) 0.0225(14) 0.0236(13) -0.0004(11) 0.0102(11) -0.0016(11)
 C13 0.0241(14) 0.0261(15) 0.0317(15) 0.0005(12) 0.0118(12) -0.0016(11)
 C14 0.0280(15) 0.0260(15) 0.0310(15) 0.0013(12) 0.0135(12) 0.0001(12)
 C15 0.0301(15) 0.0278(15) 0.0271(14) 0.0049(12) 0.0117(12) 0.0001(12)
 C21 0.0430(19) 0.0361(18) 0.0434(19) -0.0039(15) 0.0249(16) -0.0023(15)
 C22 0.0407(18) 0.0334(17) 0.0319(16) -0.0026(13) 0.0133(14) 0.0067(14)
 C23 0.046(2) 0.0341(17) 0.0328(16) -0.0037(14) 0.0179(15) 0.0024(15)
 C24 0.064(3) 0.048(2) 0.0382(19) -0.0122(17) 0.0178(18) -0.024(2)
 C25 0.040(2) 0.048(2) 0.050(2) 0.0029(17) 0.0193(17) -0.0122(17)
 C26 0.065(3) 0.0265(17) 0.048(2) 0.0031(15) 0.0195(19) -0.0062(17)
 C31 0.0420(19) 0.047(2) 0.0278(16) -0.0032(14) 0.0153(14) -0.0013(16)
 C32 0.077(3) 0.039(2) 0.0384(19) 0.0001(15) 0.039(2) -0.0085(19)
 C33 0.043(2) 0.057(2) 0.0406(19) -0.0072(17) 0.0229(16) 0.0052(17)
 C34 0.038(2) 0.066(3) 0.055(2) 0.018(2) 0.0172(18) 0.0183(19)
 C35 0.047(2) 0.063(3) 0.042(2) -0.0048(19) 0.0062(17) -0.017(2)
 C36 0.0305(19) 0.084(3) 0.057(2) 0.013(2) 0.0181(18) -0.005(2)
 F1 0.0253(9) 0.0310(10) 0.0510(12) -0.0090(9) 0.0074(8) 0.0023(7)
 F2 0.0342(10) 0.0353(11) 0.0577(13) -0.0155(10) 0.0132(9) -0.0109(9)
 F3 0.0573(13) 0.0223(9) 0.0519(12) -0.0089(8) 0.0264(11) -0.0017(9)
 F4 0.0409(11) 0.0304(10) 0.0372(10) 0.0033(8) 0.0185(9) 0.0143(8)
 F5 0.0253(9) 0.0331(10) 0.0365(10) -0.0009(8) 0.0118(8) 0.0019(7)
 F6 0.0396(11) 0.0546(13) 0.0281(10) 0.0059(9) 0.0053(8) 0.0135(10)
 F7 0.0451(13) 0.0559(14) 0.0539(14) -0.0007(11) 0.0027(11) 0.0272(11)
 F8 0.0442(13) 0.0663(16) 0.0838(18) -0.0128(14) 0.0294(13) 0.0212(12)
 F9 0.0673(16) 0.0679(16) 0.0727(17) 0.0058(13) 0.0535(14) 0.0146(13)
 F10 0.0471(12) 0.0402(11) 0.0471(12) 0.0151(9) 0.0294(10) 0.0122(9)
 F11 0.0643(13) 0.0257(9) 0.0283(9) -0.0047(7) 0.0192(9) -0.0071(9)
 F12 0.104(2) 0.0443(14) 0.0626(16) -0.0007(12) 0.0360(15) -0.0389(14)
 F13 0.144(3) 0.077(2) 0.102(2) 0.0100(18) 0.095(2) -0.028(2)
 F14 0.180(4) 0.0629(17) 0.0761(19) -0.0006(14) 0.101(2) 0.000(2)
 F15 0.110(2) 0.0323(11) 0.0390(12) -0.0085(9) 0.0406(13) -0.0083(12)
 O11 0.0240(10) 0.0233(10) 0.0250(10) 0.0037(8) 0.0084(8) 0.0004(8)
 C41 0.0270(15) 0.0255(14) 0.0258(14) -0.0002(11) 0.0103(12) 0.0003(11)
 C42 0.0284(15) 0.0233(14) 0.0340(16) -0.0009(12) 0.0122(13) 0.0024(12)
 C43 0.0308(16) 0.0284(16) 0.0380(17) -0.0081(13) 0.0138(13) -0.0069(13)
 C44 0.0457(19) 0.0193(14) 0.0343(16) -0.0016(12) 0.0213(14) -0.0003(13)
 C45 0.0326(16) 0.0262(15) 0.0266(14) 0.0021(11) 0.0146(12) 0.0062(12)
 C46 0.0267(15) 0.0249(14) 0.0288(14) -0.0004(11) 0.0138(12) 0.0001(11)
 C51 0.0273(15) 0.0197(14) 0.0322(15) -0.0065(11) 0.0094(12) -0.0017(11)
 C52 0.0313(16) 0.0286(16) 0.0317(16) -0.0051(13) 0.0060(13) 0.0013(13)
 C53 0.0305(17) 0.0343(18) 0.046(2) -0.0074(15) 0.0022(15) 0.0098(14)
 C54 0.0326(18) 0.042(2) 0.057(2) -0.0121(17) 0.0203(17) 0.0093(15)
 C55 0.044(2) 0.041(2) 0.052(2) -0.0022(16) 0.0301(18) 0.0058(16)
 C56 0.0351(17) 0.0282(16) 0.0416(18) 0.0028(13) 0.0197(14) 0.0037(13)
 C61 0.0291(15) 0.0261(15) 0.0242(13) 0.0023(11) 0.0103(12) 0.0016(12)
 C62 0.0393(17) 0.0266(15) 0.0264(14) 0.0052(12) 0.0115(13) -0.0006(13)
 C63 0.061(2) 0.0340(19) 0.045(2) 0.0050(16) 0.0230(18) -0.0131(17)
 C64 0.085(3) 0.049(2) 0.065(3) 0.011(2) 0.055(3) -0.010(2)
 C65 0.089(3) 0.047(2) 0.050(2) 0.0061(18) 0.050(2) 0.005(2)
 C66 0.064(2) 0.0251(16) 0.0341(17) 0.0014(13) 0.0245(17) 0.0004(15)
 B1 0.0259(16) 0.0213(15) 0.0247(15) 0.0006(12) 0.0100(13) 0.0022(12)

_geom_special_details
;
 All esds (except the esd in the dihedral angle between two l.s. planes)
 are estimated using the full covariance matrix.  The cell esds are taken
 into account individually in the estimation of esds in distances, angles
 and torsion angles; correlations between esds in cell parameters are only
 used when they are defined by crystal symmetry.  An approximate (isotropic)
 treatment of cell esds is used for estimating esds involving l.s. planes.
;
loop_
  _geom_bond_atom_site_label_1
  _geom_bond_atom_site_label_2
  _geom_bond_distance
  _geom_bond_site_symmetry_2
  _geom_bond_publ_flag
 P1 O1 1.503(2) . ?
 P1 C1 1.828(3) . ?
 P1 C5 1.796(3) . ?
 P1 C12 1.829(3) . ?
 P2 O2 1.493(2) . ?
 P2 C1 1.830(3) . ?
 P2 C11 1.814(3) . ?
 P2 C15 1.796(3) . ?
 Si1 C2 1.913(3) . ?
 Si1 C21 1.862(4) . ?
 Si1 C22 1.861(3) . ?
 Si1 C23 1.860(3) . ?
 Si2 C4 1.879(3) . ?
 Si2 C24 1.872(4) . ?
 Si2 C25 1.867(4) . ?
 Si2 C26 1.861(4) . ?
 Si3 C12 1.939(3) . ?
 Si3 C31 1.852(4) . ?
 Si3 C32 1.868(4) . ?
 Si3 C33 1.861(4) . ?
 Si4 C14 1.879(3) . ?
 Si4 C34 1.869(4) . ?
 Si4 C35 1.863(4) . ?
 Si4 C36 1.864(4) . ?
 C1 H1 1.0000 . ?
 C1 C2 1.547(4) . ?
 C2 H2 1.0000 . ?
 C2 C3 1.499(4) . ?
 C3 H3 0.9500 . ?
 C3 C4 1.335(4) . ?
 C4 C5 1.528(4) . ?
 C5 H5A 0.9900 . ?
 C5 H5B 0.9900 . ?
 C11 H11A 0.9900 . ?
 C11 H11B 0.9900 . ?
 C11 C12 1.557(4) . ?
 C12 C13 1.523(4) . ?
 C13 H13 0.9500 . ?
 C13 C14 1.342(4) . ?
 C14 C15 1.515(4) . ?
 C15 H15A 0.9900 . ?
 C15 H15B 0.9900 . ?
 C21 H21A 0.9800 . ?
 C21 H21B 0.9800 . ?
 C21 H21C 0.9800 . ?
 C22 H22A 0.9800 . ?
 C22 H22B 0.9800 . ?
 C22 H22C 0.9800 . ?
 C23 H23A 0.9800 . ?
 C23 H23B 0.9800 . ?
 C23 H23C 0.9800 . ?
 C24 H24A 0.9800 . ?
 C24 H24B 0.9800 . ?
 C24 H24C 0.9800 . ?
 C25 H25A 0.9800 . ?
 C25 H25B 0.9800 . ?
 C25 H25C 0.9800 . ?
 C26 H26A 0.9800 . ?
 C26 H26B 0.9800 . ?
 C26 H26C 0.9800 . ?
 C31 H31A 0.9800 . ?
 C31 H31B 0.9800 . ?
 C31 H31C 0.9800 . ?
 C32 H32A 0.9800 . ?
 C32 H32B 0.9800 . ?
 C32 H32C 0.9800 . ?
 C33 H33A 0.9800 . ?
 C33 H33B 0.9800 . ?
 C33 H33C 0.9800 . ?
 C34 H34A 0.9800 . ?
 C34 H34B 0.9800 . ?
 C34 H34C 0.9800 . ?
 C35 H35A 0.9800 . ?
 C35 H35B 0.9800 . ?
 C35 H35C 0.9800 . ?
 C36 H36A 0.9800 . ?
 C36 H36B 0.9800 . ?
 C36 H36C 0.9800 . ?
 F1 C42 1.347(4) . ?
 F2 C43 1.339(4) . ?
 F3 C44 1.344(3) . ?
 F4 C45 1.340(3) . ?
 F5 C46 1.350(3) . ?
 F6 C52 1.348(4) . ?
 F7 C53 1.346(4) . ?
 F8 C54 1.342(4) . ?
 F9 C55 1.342(4) . ?
 F10 C56 1.357(4) . ?
 F11 C62 1.347(4) . ?
 F12 C63 1.343(4) . ?
 F13 C64 1.346(4) . ?
 F14 C65 1.343(4) . ?
 F15 C66 1.348(4) . ?
 O11 H11C 0.99(6) . ?
 O11 H11D 0.96(5) . ?
 O11 B1 1.549(4) . ?
 C41 C42 1.388(4) . ?
 C41 C46 1.390(4) . ?
 C41 B1 1.640(4) . ?
 C42 C43 1.384(4) . ?
 C43 C44 1.373(5) . ?
 C44 C45 1.371(5) . ?
 C45 C46 1.381(4) . ?
 C51 C52 1.388(4) . ?
 C51 C56 1.377(4) . ?
 C51 B1 1.646(4) . ?
 C52 C53 1.382(5) . ?
 C53 C54 1.365(6) . ?
 C54 C55 1.372(6) . ?
 C55 C56 1.384(5) . ?
 C61 C62 1.393(4) . ?
 C61 C66 1.381(4) . ?
 C61 B1 1.637(4) . ?
 C62 C63 1.370(5) . ?
 C63 C64 1.359(6) . ?
 C64 C65 1.365(6) . ?
 C65 C66 1.387(5) . ?

loop_
  _geom_angle_atom_site_label_1
  _geom_angle_atom_site_label_2
  _geom_angle_atom_site_label_3
  _geom_angle
  _geom_angle_site_symmetry_1
  _geom_angle_site_symmetry_3
  _geom_angle_publ_flag
 O1 P1 C1 112.05(13) . . ?
 O1 P1 C5 113.08(13) . . ?
 O1 P1 C12 111.52(12) . . ?
 C1 P1 C12 101.27(13) . . ?
 C5 P1 C1 107.41(13) . . ?
 C5 P1 C12 110.84(14) . . ?
 O2 P2 C1 113.82(13) . . ?
 O2 P2 C11 118.90(13) . . ?
 O2 P2 C15 113.18(13) . . ?
 C11 P2 C1 98.82(13) . . ?
 C15 P2 C1 107.59(14) . . ?
 C15 P2 C11 102.93(14) . . ?
 C21 Si1 C2 107.40(15) . . ?
 C22 Si1 C2 110.12(14) . . ?
 C22 Si1 C21 110.19(17) . . ?
 C23 Si1 C2 106.76(15) . . ?
 C23 Si1 C21 111.49(16) . . ?
 C23 Si1 C22 110.77(16) . . ?
 C24 Si2 C4 110.51(16) . . ?
 C25 Si2 C4 110.49(16) . . ?
 C25 Si2 C24 111.7(2) . . ?
 C26 Si2 C4 106.38(16) . . ?
 C26 Si2 C24 109.54(19) . . ?
 C26 Si2 C25 108.00(19) . . ?
 C31 Si3 C12 112.67(14) . . ?
 C31 Si3 C32 109.73(18) . . ?
 C31 Si3 C33 109.21(17) . . ?
 C32 Si3 C12 108.91(14) . . ?
 C33 Si3 C12 106.19(15) . . ?
 C33 Si3 C32 110.06(19) . . ?
 C34 Si4 C14 106.82(17) . . ?
 C35 Si4 C14 108.57(17) . . ?
 C35 Si4 C34 108.4(2) . . ?
 C35 Si4 C36 112.8(2) . . ?
 C36 Si4 C14 110.41(17) . . ?
 C36 Si4 C34 109.6(2) . . ?
 P1 C1 P2 104.44(14) . . ?
 P1 C1 H1 106.5 . . ?
 P2 C1 H1 106.5 . . ?
 C2 C1 P1 116.73(19) . . ?
 C2 C1 P2 115.4(2) . . ?
 C2 C1 H1 106.5 . . ?
 Si1 C2 H2 106.7 . . ?
 C1 C2 Si1 112.9(2) . . ?
 C1 C2 H2 106.7 . . ?
 C3 C2 Si1 108.3(2) . . ?
 C3 C2 C1 115.1(2) . . ?
 C3 C2 H2 106.7 . . ?
 C2 C3 H3 115.6 . . ?
 C4 C3 C2 128.8(3) . . ?
 C4 C3 H3 115.6 . . ?
 C3 C4 Si2 122.8(2) . . ?
 C3 C4 C5 121.8(3) . . ?
 C5 C4 Si2 114.9(2) . . ?
 P1 C5 H5A 108.2 . . ?
 P1 C5 H5B 108.2 . . ?
 C4 C5 P1 116.3(2) . . ?
 C4 C5 H5A 108.2 . . ?
 C4 C5 H5B 108.2 . . ?
 H5A C5 H5B 107.4 . . ?
 P2 C11 H11A 111.1 . . ?
 P2 C11 H11B 111.1 . . ?
 H11A C11 H11B 109.1 . . ?
 C12 C11 P2 103.33(19) . . ?
 C12 C11 H11A 111.1 . . ?
 C12 C11 H11B 111.1 . . ?
 P1 C12 Si3 111.75(15) . . ?
 C11 C12 P1 102.83(19) . . ?
 C11 C12 Si3 111.63(19) . . ?
 C13 C12 P1 111.7(2) . . ?
 C13 C12 Si3 108.38(19) . . ?
 C13 C12 C11 110.6(2) . . ?
 C12 C13 H13 116.4 . . ?
 C14 C13 C12 127.2(3) . . ?
 C14 C13 H13 116.4 . . ?
 C13 C14 Si4 123.7(2) . . ?
 C13 C14 C15 122.2(3) . . ?
 C15 C14 Si4 114.1(2) . . ?
 P2 C15 H15A 108.4 . . ?
 P2 C15 H15B 108.4 . . ?
 C14 C15 P2 115.5(2) . . ?
 C14 C15 H15A 108.4 . . ?
 C14 C15 H15B 108.4 . . ?
 H15A C15 H15B 107.5 . . ?
 Si1 C21 H21A 109.5 . . ?
 Si1 C21 H21B 109.5 . . ?
 Si1 C21 H21C 109.5 . . ?
 H21A C21 H21B 109.5 . . ?
 H21A C21 H21C 109.5 . . ?
 H21B C21 H21C 109.5 . . ?
 Si1 C22 H22A 109.5 . . ?
 Si1 C22 H22B 109.5 . . ?
 Si1 C22 H22C 109.5 . . ?
 H22A C22 H22B 109.5 . . ?
 H22A C22 H22C 109.5 . . ?
 H22B C22 H22C 109.5 . . ?
 Si1 C23 H23A 109.5 . . ?
 Si1 C23 H23B 109.5 . . ?
 Si1 C23 H23C 109.5 . . ?
 H23A C23 H23B 109.5 . . ?
 H23A C23 H23C 109.5 . . ?
 H23B C23 H23C 109.5 . . ?
 Si2 C24 H24A 109.5 . . ?
 Si2 C24 H24B 109.5 . . ?
 Si2 C24 H24C 109.5 . . ?
 H24A C24 H24B 109.5 . . ?
 H24A C24 H24C 109.5 . . ?
 H24B C24 H24C 109.5 . . ?
 Si2 C25 H25A 109.5 . . ?
 Si2 C25 H25B 109.5 . . ?
 Si2 C25 H25C 109.5 . . ?
 H25A C25 H25B 109.5 . . ?
 H25A C25 H25C 109.5 . . ?
 H25B C25 H25C 109.5 . . ?
 Si2 C26 H26A 109.5 . . ?
 Si2 C26 H26B 109.5 . . ?
 Si2 C26 H26C 109.5 . . ?
 H26A C26 H26B 109.5 . . ?
 H26A C26 H26C 109.5 . . ?
 H26B C26 H26C 109.5 . . ?
 Si3 C31 H31A 109.5 . . ?
 Si3 C31 H31B 109.5 . . ?
 Si3 C31 H31C 109.5 . . ?
 H31A C31 H31B 109.5 . . ?
 H31A C31 H31C 109.5 . . ?
 H31B C31 H31C 109.5 . . ?
 Si3 C32 H32A 109.5 . . ?
 Si3 C32 H32B 109.5 . . ?
 Si3 C32 H32C 109.5 . . ?
 H32A C32 H32B 109.5 . . ?
 H32A C32 H32C 109.5 . . ?
 H32B C32 H32C 109.5 . . ?
 Si3 C33 H33A 109.5 . . ?
 Si3 C33 H33B 109.5 . . ?
 Si3 C33 H33C 109.5 . . ?
 H33A C33 H33B 109.5 . . ?
 H33A C33 H33C 109.5 . . ?
 H33B C33 H33C 109.5 . . ?
 Si4 C34 H34A 109.5 . . ?
 Si4 C34 H34B 109.5 . . ?
 Si4 C34 H34C 109.5 . . ?
 H34A C34 H34B 109.5 . . ?
 H34A C34 H34C 109.5 . . ?
 H34B C34 H34C 109.5 . . ?
 Si4 C35 H35A 109.5 . . ?
 Si4 C35 H35B 109.5 . . ?
 Si4 C35 H35C 109.5 . . ?
 H35A C35 H35B 109.5 . . ?
 H35A C35 H35C 109.5 . . ?
 H35B C35 H35C 109.5 . . ?
 Si4 C36 H36A 109.5 . . ?
 Si4 C36 H36B 109.5 . . ?
 Si4 C36 H36C 109.5 . . ?
 H36A C36 H36B 109.5 . . ?
 H36A C36 H36C 109.5 . . ?
 H36B C36 H36C 109.5 . . ?
 H11C O11 H11D 106(4) . . ?
 B1 O11 H11C 116(3) . . ?
 B1 O11 H11D 117(3) . . ?
 C42 C41 C46 113.5(3) . . ?
 C42 C41 B1 125.5(3) . . ?
 C46 C41 B1 121.0(3) . . ?
 F1 C42 C41 120.4(3) . . ?
 F1 C42 C43 115.7(3) . . ?
 C43 C42 C41 123.9(3) . . ?
 F2 C43 C42 120.9(3) . . ?
 F2 C43 C44 119.6(3) . . ?
 C44 C43 C42 119.5(3) . . ?
 F3 C44 C43 119.9(3) . . ?
 F3 C44 C45 120.5(3) . . ?
 C45 C44 C43 119.6(3) . . ?
 F4 C45 C44 120.3(3) . . ?
 F4 C45 C46 120.8(3) . . ?
 C44 C45 C46 118.9(3) . . ?
 F5 C46 C41 119.6(3) . . ?
 F5 C46 C45 115.8(3) . . ?
 C45 C46 C41 124.6(3) . . ?
 C52 C51 B1 123.9(3) . . ?
 C56 C51 C52 113.8(3) . . ?
 C56 C51 B1 122.3(3) . . ?
 F6 C52 C51 120.4(3) . . ?
 F6 C52 C53 116.0(3) . . ?
 C53 C52 C51 123.7(3) . . ?
 F7 C53 C52 120.5(4) . . ?
 F7 C53 C54 119.7(3) . . ?
 C54 C53 C52 119.8(3) . . ?
 F8 C54 C53 120.5(4) . . ?
 F8 C54 C55 120.4(4) . . ?
 C53 C54 C55 119.1(3) . . ?
 F9 C55 C54 120.1(3) . . ?
 F9 C55 C56 120.7(3) . . ?
 C54 C55 C56 119.2(3) . . ?
 F10 C56 C51 120.0(3) . . ?
 F10 C56 C55 115.6(3) . . ?
 C51 C56 C55 124.4(3) . . ?
 C62 C61 B1 119.3(3) . . ?
 C66 C61 C62 113.5(3) . . ?
 C66 C61 B1 127.0(3) . . ?
 F11 C62 C61 119.1(3) . . ?
 F11 C62 C63 116.4(3) . . ?
 C63 C62 C61 124.5(3) . . ?
 F12 C63 C62 120.7(3) . . ?
 F12 C63 C64 120.0(3) . . ?
 C64 C63 C62 119.2(3) . . ?
 F13 C64 C63 119.8(4) . . ?
 F13 C64 C65 120.6(4) . . ?
 C63 C64 C65 119.6(3) . . ?
 F14 C65 C64 120.3(4) . . ?
 F14 C65 C66 120.1(4) . . ?
 C64 C65 C66 119.7(4) . . ?
 F15 C66 C61 120.8(3) . . ?
 F15 C66 C65 115.8(3) . . ?
 C61 C66 C65 123.4(3) . . ?
 O11 B1 C41 107.5(2) . . ?
 O11 B1 C51 106.2(2) . . ?
 O11 B1 C61 103.9(2) . . ?
 C41 B1 C51 113.0(2) . . ?
 C61 B1 C41 112.8(2) . . ?
 C61 B1 C51 112.6(2) . . ?

loop_
  _geom_torsion_atom_site_label_1
  _geom_torsion_atom_site_label_2
  _geom_torsion_atom_site_label_3
  _geom_torsion_atom_site_label_4
  _geom_torsion
  _geom_torsion_site_symmetry_1
  _geom_torsion_site_symmetry_2
  _geom_torsion_site_symmetry_3
  _geom_torsion_site_symmetry_4
  _geom_torsion_publ_flag
 P1 C1 C2 Si1 92.8(2) . . . . ?
 P1 C1 C2 C3 -32.3(3) . . . . ?
 P1 C12 C13 C14 82.4(4) . . . . ?
 P2 C1 C2 Si1 -143.96(16) . . . . ?
 P2 C1 C2 C3 91.0(3) . . . . ?
 P2 C11 C12 P1 -55.00(19) . . . . ?
 P2 C11 C12 Si3 -174.95(14) . . . . ?
 P2 C11 C12 C13 64.3(3) . . . . ?
 Si1 C2 C3 C4 -91.9(3) . . . . ?
 Si2 C4 C5 P1 161.08(16) . . . . ?
 Si3 C12 C13 C14 -154.1(3) . . . . ?
 Si4 C14 C15 P2 -173.06(16) . . . . ?
 O1 P1 C1 P2 112.56(14) . . . . ?
 O1 P1 C1 C2 -118.7(2) . . . . ?
 O1 P1 C5 C4 146.6(2) . . . . ?
 O1 P1 C12 Si3 38.79(18) . . . . ?
 O1 P1 C12 C11 -81.1(2) . . . . ?
 O1 P1 C12 C13 160.37(19) . . . . ?
 O2 P2 C1 P1 -149.07(13) . . . . ?
 O2 P2 C1 C2 81.4(2) . . . . ?
 O2 P2 C11 C12 172.55(17) . . . . ?
 O2 P2 C15 C14 158.4(2) . . . . ?
 C1 P1 C5 C4 22.4(3) . . . . ?
 C1 P1 C12 Si3 158.14(15) . . . . ?
 C1 P1 C12 C11 38.3(2) . . . . ?
 C1 P1 C12 C13 -80.3(2) . . . . ?
 C1 P2 C11 C12 49.0(2) . . . . ?
 C1 P2 C15 C14 -74.9(3) . . . . ?
 C1 C2 C3 C4 35.6(4) . . . . ?
 C2 C3 C4 Si2 168.2(2) . . . . ?
 C2 C3 C4 C5 -3.2(5) . . . . ?
 C3 C4 C5 P1 -26.9(4) . . . . ?
 C5 P1 C1 P2 -122.67(15) . . . . ?
 C5 P1 C1 C2 6.1(3) . . . . ?
 C5 P1 C12 Si3 -88.14(17) . . . . ?
 C5 P1 C12 C11 152.00(18) . . . . ?
 C5 P1 C12 C13 33.4(2) . . . . ?
 C11 P2 C1 P1 -21.98(16) . . . . ?
 C11 P2 C1 C2 -151.5(2) . . . . ?
 C11 P2 C15 C14 28.8(3) . . . . ?
 C11 C12 C13 C14 -31.4(4) . . . . ?
 C12 P1 C1 P2 -6.40(17) . . . . ?
 C12 P1 C1 C2 122.4(2) . . . . ?
 C12 P1 C5 C4 -87.4(2) . . . . ?
 C12 C13 C14 Si4 170.0(2) . . . . ?
 C12 C13 C14 C15 -8.3(5) . . . . ?
 C13 C14 C15 P2 5.4(4) . . . . ?
 C15 P2 C1 P1 84.68(16) . . . . ?
 C15 P2 C1 C2 -44.9(2) . . . . ?
 C15 P2 C11 C12 -61.4(2) . . . . ?
 C24 Si2 C4 C3 -0.3(3) . . . . ?
 C24 Si2 C4 C5 171.6(2) . . . . ?
 C25 Si2 C4 C3 123.9(3) . . . . ?
 C25 Si2 C4 C5 -64.2(3) . . . . ?
 C26 Si2 C4 C3 -119.1(3) . . . . ?
 C26 Si2 C4 C5 52.8(3) . . . . ?
 C34 Si4 C14 C13 -127.6(3) . . . . ?
 C34 Si4 C14 C15 50.8(3) . . . . ?
 C35 Si4 C14 C13 115.6(3) . . . . ?
 C35 Si4 C14 C15 -65.9(3) . . . . ?
 C36 Si4 C14 C13 -8.5(4) . . . . ?
 C36 Si4 C14 C15 169.9(3) . . . . ?
 F1 C42 C43 F2 -1.4(5) . . . . ?
 F1 C42 C43 C44 178.7(3) . . . . ?
 F2 C43 C44 F3 -0.3(5) . . . . ?
 F2 C43 C44 C45 178.6(3) . . . . ?
 F3 C44 C45 F4 2.2(4) . . . . ?
 F3 C44 C45 C46 -179.8(3) . . . . ?
 F4 C45 C46 F5 -0.1(4) . . . . ?
 F4 C45 C46 C41 178.5(3) . . . . ?
 F6 C52 C53 F7 -0.4(5) . . . . ?
 F6 C52 C53 C54 179.1(3) . . . . ?
 F7 C53 C54 F8 0.5(6) . . . . ?
 F7 C53 C54 C55 -179.9(3) . . . . ?
 F8 C54 C55 F9 0.3(6) . . . . ?
 F8 C54 C55 C56 179.1(3) . . . . ?
 F9 C55 C56 F10 0.1(5) . . . . ?
 F9 C55 C56 C51 178.9(3) . . . . ?
 F11 C62 C63 F12 1.6(5) . . . . ?
 F11 C62 C63 C64 179.6(4) . . . . ?
 F12 C63 C64 F13 -1.3(7) . . . . ?
 F12 C63 C64 C65 179.6(4) . . . . ?
 F13 C64 C65 F14 0.0(8) . . . . ?
 F13 C64 C65 C66 179.1(5) . . . . ?
 F14 C65 C66 F15 -1.3(6) . . . . ?
 F14 C65 C66 C61 178.7(4) . . . . ?
 C41 C42 C43 F2 179.8(3) . . . . ?
 C41 C42 C43 C44 -0.1(5) . . . . ?
 C42 C41 C46 F5 176.6(3) . . . . ?
 C42 C41 C46 C45 -2.0(4) . . . . ?
 C42 C41 B1 O11 139.2(3) . . . . ?
 C42 C41 B1 C51 22.3(4) . . . . ?
 C42 C41 B1 C61 -106.8(3) . . . . ?
 C42 C43 C44 F3 179.6(3) . . . . ?
 C42 C43 C44 C45 -1.5(5) . . . . ?
 C43 C44 C45 F4 -176.7(3) . . . . ?
 C43 C44 C45 C46 1.3(5) . . . . ?
 C44 C45 C46 F5 -178.1(3) . . . . ?
 C44 C45 C46 C41 0.6(5) . . . . ?
 C46 C41 C42 F1 -177.0(3) . . . . ?
 C46 C41 C42 C43 1.7(5) . . . . ?
 C46 C41 B1 O11 -43.2(4) . . . . ?
 C46 C41 B1 C51 -160.1(3) . . . . ?
 C46 C41 B1 C61 70.8(4) . . . . ?
 C51 C52 C53 F7 -179.6(3) . . . . ?
 C51 C52 C53 C54 0.0(5) . . . . ?
 C52 C51 C56 F10 179.1(3) . . . . ?
 C52 C51 C56 C55 0.4(5) . . . . ?
 C52 C51 B1 O11 140.7(3) . . . . ?
 C52 C51 B1 C41 -101.6(3) . . . . ?
 C52 C51 B1 C61 27.6(4) . . . . ?
 C52 C53 C54 F8 -179.1(3) . . . . ?
 C52 C53 C54 C55 0.5(6) . . . . ?
 C53 C54 C55 F9 -179.4(4) . . . . ?
 C53 C54 C55 C56 -0.5(6) . . . . ?
 C54 C55 C56 F10 -178.7(3) . . . . ?
 C54 C55 C56 C51 0.0(6) . . . . ?
 C56 C51 C52 F6 -179.6(3) . . . . ?
 C56 C51 C52 C53 -0.4(5) . . . . ?
 C56 C51 B1 O11 -40.8(4) . . . . ?
 C56 C51 B1 C41 76.9(4) . . . . ?
 C56 C51 B1 C61 -153.9(3) . . . . ?
 C61 C62 C63 F12 -177.0(3) . . . . ?
 C61 C62 C63 C64 1.1(6) . . . . ?
 C62 C61 C66 F15 -177.3(3) . . . . ?
 C62 C61 C66 C65 2.8(5) . . . . ?
 C62 C61 B1 O11 -52.4(3) . . . . ?
 C62 C61 B1 C41 -168.5(3) . . . . ?
 C62 C61 B1 C51 62.2(4) . . . . ?
 C62 C63 C64 F13 -179.4(4) . . . . ?
 C62 C63 C64 C65 1.5(7) . . . . ?
 C63 C64 C65 F14 179.0(5) . . . . ?
 C63 C64 C65 C66 -1.8(8) . . . . ?
 C64 C65 C66 F15 179.6(4) . . . . ?
 C64 C65 C66 C61 -0.5(7) . . . . ?
 C66 C61 C62 F11 178.4(3) . . . . ?
 C66 C61 C62 C63 -3.1(5) . . . . ?
 C66 C61 B1 O11 122.0(3) . . . . ?
 C66 C61 B1 C41 5.8(4) . . . . ?
 C66 C61 B1 C51 -123.5(3) . . . . ?
 B1 C41 C42 F1 0.8(5) . . . . ?
 B1 C41 C42 C43 179.5(3) . . . . ?
 B1 C41 C46 F5 -1.3(4) . . . . ?
 B1 C41 C46 C45 -179.9(3) . . . . ?
 B1 C51 C52 F6 -1.0(5) . . . . ?
 B1 C51 C52 C53 178.1(3) . . . . ?
 B1 C51 C56 F10 0.5(5) . . . . ?
 B1 C51 C56 C55 -178.2(3) . . . . ?
 B1 C61 C62 F11 -6.6(4) . . . . ?
 B1 C61 C62 C63 171.9(3) . . . . ?
 B1 C61 C66 F15 8.1(6) . . . . ?
 B1 C61 C66 C65 -171.8(4) . . . . ?

_smtbx_masks_special_details
;
A solvent mask was calculated and 172 electrons were 
found in a volume of 892\%A^3^ in 1 void per unit cell. 
This is consistent with the presence of 
1[C5H12] per formula unit 
which account for 168 electrons 
per unit cell.
;
loop_
  _smtbx_masks_void_nr
  _smtbx_masks_void_average_x
  _smtbx_masks_void_average_y
  _smtbx_masks_void_average_z
  _smtbx_masks_void_volume
  _smtbx_masks_void_count_electrons
  _smtbx_masks_void_content
 1 -0.160 0.250 -0.321 446.5 85.5 '2 pentane'
 2 0.160 0.750 -0.522 446.5 85.6 '2 pentane'

_smtbx_masks_void_probe_radius     1.2
_smtbx_masks_void_truncation_radius  1.2
_shelx_res_file
;
TITL sf180_mje_a.res in P2(1)/c
    sf180_mje.res
    created by SHELXL-2018/3 at 11:17:24 on 31-Jul-2024
REM Old TITL SF180_MJE in P2(1)/c
REM SHELXT solution in P2(1)/c: R1 0.173, Rweak 0.002, Alpha 0.020
REM <I/s> 0.796 for 245 systematic absences, Orientation as input
REM Formula found by SHELXT: C40 B F18 Si4 P2
CELL 0.71073 15.7103 28.6587 13.0839 90 113.044 90
ZERR 4 0.0005 0.0009 0.0004 0 0.001 0
LATT 1
SYMM -X,0.5+Y,0.5-Z
SFAC C H B F O P Si
UNIT 180 240 4 60 12 8 16

L.S. 10
PLAN  10
SIZE 0.112 0.27 0.757
TEMP -173.15
CONF
BOND
list 4
fmap 2 53
MORE -1
ABIN
BOND $H
ACTA
OMIT -1 2 1
REM <olex2.extras>
REM <HklSrc "%.\\SF180_MJE.hkl">
REM </olex2.extras>

WGHT    0.057100   15.332500
FVAR       0.43280
P1    6    0.599953    0.605736    0.395719    11.00000    0.02497    0.01931 =
         0.02111    0.00036    0.01000   -0.00069
P2    6    0.645972    0.528124    0.549011    11.00000    0.02538    0.01989 =
         0.02503    0.00259    0.01099   -0.00022
SI1   7    0.488602    0.649003    0.603947    11.00000    0.03461    0.02407 =
         0.02837   -0.00278    0.01569    0.00027
SI2   7    0.778292    0.724322    0.592728    11.00000    0.04006    0.02674 =
         0.02984   -0.00281    0.01248   -0.01092
SI3   7    0.688989    0.564021    0.240578    11.00000    0.03320    0.03044 =
         0.02759   -0.00101    0.01622   -0.00097
SI4   7    0.945588    0.572378    0.670843    11.00000    0.02359    0.05024 =
         0.03345    0.00534    0.00859   -0.00125
O1    5    0.513470    0.605222    0.291315    11.00000    0.02555    0.02597 =
         0.02379    0.00045    0.00932   -0.00062
O2    5    0.604774    0.491654    0.597254    11.00000    0.02971    0.02252 =
         0.02793    0.00506    0.01216   -0.00092
C1    1    0.580070    0.582614    0.514707    11.00000    0.02344    0.01972 =
         0.02675    0.00104    0.01068   -0.00021
AFIX  13
H1    2    0.513254    0.573710    0.486607    11.00000   -1.20000
AFIX   0
C2    1    0.597564    0.616320    0.613286    11.00000    0.03299    0.02199 =
         0.02225   -0.00018    0.01283   -0.00034
AFIX  13
H2    2    0.617115    0.596637    0.681771    11.00000   -1.20000
AFIX   0
C3    1    0.673011    0.651335    0.631809    11.00000    0.03313    0.01997 =
         0.02665    0.00042    0.01106   -0.00060
AFIX  43
H3    2    0.708926    0.658921    0.707179    11.00000   -1.20000
AFIX   0
C4    1    0.696634    0.673327    0.556794    11.00000    0.03098    0.02272 =
         0.02559   -0.00140    0.01153   -0.00118
C5    1    0.648694    0.663029    0.432658    11.00000    0.03296    0.02044 =
         0.02491    0.00131    0.01026   -0.00307
AFIX  23
H5A   2    0.694081    0.667853    0.398325    11.00000   -1.20000
H5B   2    0.598595    0.686171    0.399541    11.00000   -1.20000
AFIX   0
C11   1    0.652914    0.517156    0.415955    11.00000    0.02778    0.01924 =
         0.02782    0.00041    0.01200    0.00003
AFIX  23
H11A  2    0.697823    0.492018    0.421864    11.00000   -1.20000
H11B  2    0.591754    0.508396    0.359093    11.00000   -1.20000
AFIX   0
C12   1    0.686194    0.564732    0.387384    11.00000    0.02536    0.02248 =
         0.02358   -0.00043    0.01021   -0.00158
C13   1    0.782881    0.576338    0.471500    11.00000    0.02411    0.02606 =
         0.03171    0.00055    0.01179   -0.00160
AFIX  43
H13   2    0.821181    0.593831    0.444636    11.00000   -1.20000
AFIX   0
C14   1    0.819925    0.564582    0.579343    11.00000    0.02803    0.02598 =
         0.03095    0.00129    0.01351    0.00008
C15   1    0.763210    0.542424    0.637121    11.00000    0.03007    0.02778 =
         0.02706    0.00490    0.01166    0.00014
AFIX  23
H15A  2    0.762150    0.564010    0.695686    11.00000   -1.20000
H15B  2    0.794829    0.513522    0.674277    11.00000   -1.20000
AFIX   0
C21   1    0.402214    0.604531    0.604037    11.00000    0.04304    0.03609 =
         0.04340   -0.00389    0.02489   -0.00234
AFIX 137
H21A  2    0.386072    0.584720    0.538062    11.00000   -1.50000
H21B  2    0.346507    0.620233    0.603123    11.00000   -1.50000
H21C  2    0.428600    0.585236    0.670972    11.00000   -1.50000
AFIX   0
C22   1    0.442163    0.684079    0.474022    11.00000    0.04070    0.03341 =
         0.03191   -0.00261    0.01329    0.00667
AFIX 137
H22A  2    0.486454    0.708656    0.477028    11.00000   -1.50000
H22B  2    0.383255    0.698277    0.466491    11.00000   -1.50000
H22C  2    0.432321    0.663778    0.410111    11.00000   -1.50000
AFIX   0
C23   1    0.522870    0.687419    0.728183    11.00000    0.04622    0.03408 =
         0.03279   -0.00375    0.01786    0.00242
AFIX 137
H23A  2    0.552437    0.668639    0.795473    11.00000   -1.50000
H23B  2    0.467817    0.702728    0.730335    11.00000   -1.50000
H23C  2    0.566413    0.711132    0.724203    11.00000   -1.50000
AFIX   0
C24   1    0.818566    0.738663    0.743953    11.00000    0.06351    0.04761 =
         0.03819   -0.01216    0.01778   -0.02412
AFIX 137
H24A  2    0.765096    0.746282    0.761732    11.00000   -1.50000
H24B  2    0.860554    0.765484    0.761135    11.00000   -1.50000
H24C  2    0.851132    0.711731    0.788164    11.00000   -1.50000
AFIX   0
C25   1    0.877320    0.712405    0.551507    11.00000    0.03981    0.04842 =
         0.05037    0.00293    0.01927   -0.01221
AFIX 137
H25A  2    0.916929    0.688203    0.599866    11.00000   -1.50000
H25B  2    0.913333    0.741040    0.558799    11.00000   -1.50000
H25C  2    0.853685    0.701715    0.474217    11.00000   -1.50000
AFIX   0
C26   1    0.711786    0.774433    0.508668    11.00000    0.06454    0.02652 =
         0.04757    0.00308    0.01949   -0.00621
AFIX 137
H26A  2    0.692636    0.767333    0.429521    11.00000   -1.50000
H26B  2    0.750799    0.802398    0.527082    11.00000   -1.50000
H26C  2    0.656904    0.779954    0.525142    11.00000   -1.50000
AFIX   0
C31   1    0.585266    0.536129    0.135497    11.00000    0.04203    0.04661 =
         0.02782   -0.00325    0.01532   -0.00135
AFIX 137
H31A  2    0.578147    0.504632    0.160233    11.00000   -1.50000
H31B  2    0.592401    0.534273    0.064476    11.00000   -1.50000
H31C  2    0.530369    0.554725    0.126182    11.00000   -1.50000
AFIX   0
C32   1    0.699244    0.625279    0.197951    11.00000    0.07735    0.03913 =
         0.03845    0.00014    0.03885   -0.00847
AFIX 137
H32A  2    0.643691    0.642846    0.190866    11.00000   -1.50000
H32B  2    0.705673    0.625096    0.126410    11.00000   -1.50000
H32C  2    0.753748    0.640033    0.254212    11.00000   -1.50000
AFIX   0
C33   1    0.793497    0.529983    0.253220    11.00000    0.04267    0.05661 =
         0.04059   -0.00716    0.02292    0.00519
AFIX 137
H33A  2    0.849112    0.546872    0.300938    11.00000   -1.50000
H33B  2    0.794642    0.525734    0.179448    11.00000   -1.50000
H33C  2    0.791783    0.499415    0.285933    11.00000   -1.50000
AFIX   0
C34   1    0.988299    0.514755    0.738419    11.00000    0.03834    0.06630 =
         0.05537    0.01827    0.01722    0.01825
AFIX 137
H34A  2    0.955261    0.506410    0.785687    11.00000   -1.50000
H34B  2    1.054731    0.516823    0.783851    11.00000   -1.50000
H34C  2    0.977297    0.490824    0.681144    11.00000   -1.50000
AFIX   0
C35   1    0.955121    0.615614    0.781164    11.00000    0.04692    0.06340 =
         0.04213   -0.00476    0.00619   -0.01720
AFIX 137
H35A  2    0.922674    0.644338    0.746778    11.00000   -1.50000
H35B  2    1.020475    0.622596    0.824604    11.00000   -1.50000
H35C  2    0.927229    0.602646    0.830131    11.00000   -1.50000
AFIX   0
C36   1    1.012342    0.589794    0.586429    11.00000    0.03050    0.08416 =
         0.05695    0.01345    0.01807   -0.00493
AFIX 137
H36A  2    1.005973    0.565670    0.530820    11.00000   -1.50000
H36B  2    1.077769    0.593405    0.635113    11.00000   -1.50000
H36C  2    0.988374    0.619463    0.548981    11.00000   -1.50000
AFIX   0

F1    4    0.093199    0.529812    0.034504    11.00000    0.02528    0.03101 =
         0.05098   -0.00896    0.00739    0.00234
F2    4    0.071530    0.440105   -0.021376    11.00000    0.03422    0.03535 =
         0.05771   -0.01547    0.01322   -0.01090
F3    4    0.219523    0.383227    0.026874    11.00000    0.05729    0.02230 =
         0.05193   -0.00886    0.02643   -0.00172
F4    4    0.393560    0.419035    0.128371    11.00000    0.04091    0.03041 =
         0.03719    0.00331    0.01851    0.01434
F5    4    0.417552    0.508300    0.186870    11.00000    0.02527    0.03307 =
         0.03653   -0.00093    0.01177    0.00195
F6    4    0.141447    0.643927   -0.004703    11.00000    0.03956    0.05457 =
         0.02811    0.00587    0.00532    0.01349
F7    4   -0.005261    0.682655    0.014265    11.00000    0.04510    0.05593 =
         0.05389   -0.00073    0.00273    0.02716
F8    4   -0.046403    0.664730    0.193352    11.00000    0.04421    0.06631 =
         0.08379   -0.01276    0.02943    0.02115
F9    4    0.065601    0.607323    0.356443    11.00000    0.06735    0.06786 =
         0.07271    0.00578    0.05353    0.01463
F10   4    0.213193    0.568098    0.340441    11.00000    0.04710    0.04019 =
         0.04707    0.01510    0.02936    0.01220
F11   4    0.343839    0.672176    0.203563    11.00000    0.06431    0.02567 =
         0.02834   -0.00468    0.01923   -0.00709
F12   4    0.435874    0.720537    0.106797    11.00000    0.10393    0.04427 =
         0.06255   -0.00072    0.03602   -0.03888
F13   4    0.459670    0.685882   -0.072139    11.00000    0.14381    0.07741 =
         0.10227    0.01000    0.09517   -0.02791
F14   4    0.388084    0.600626   -0.153620    11.00000    0.18007    0.06293 =
         0.07607   -0.00061    0.10149   -0.00046
F15   4    0.296890    0.551225   -0.058284    11.00000    0.11013    0.03231 =
         0.03900   -0.00846    0.04061   -0.00827
O11   5    0.354077    0.579684    0.274834    11.00000    0.02403    0.02332 =
         0.02497    0.00372    0.00837    0.00043
H11C  2    0.416369    0.588408    0.279386    11.00000    0.08080
H11D  2    0.362409    0.552244    0.319432    11.00000    0.06566
C41   1    0.256744    0.523657    0.119278    11.00000    0.02702    0.02554 =
         0.02575   -0.00018    0.01031    0.00028
C42   1    0.170372    0.503683    0.063452    11.00000    0.02843    0.02327 =
         0.03397   -0.00091    0.01221    0.00242
C43   1    0.156849    0.457251    0.032079    11.00000    0.03085    0.02840 =
         0.03805   -0.00807    0.01377   -0.00690
C44   1    0.231996    0.428411    0.056377    11.00000    0.04569    0.01930 =
         0.03426   -0.00160    0.02125   -0.00032
C45   1    0.319445    0.446198    0.109033    11.00000    0.03263    0.02621 =
         0.02664    0.00214    0.01458    0.00619
C46   1    0.329604    0.492779    0.138398    11.00000    0.02672    0.02493 =
         0.02879   -0.00042    0.01382    0.00006
C51   1    0.185977    0.604166    0.167586    11.00000    0.02725    0.01975 =
         0.03220   -0.00653    0.00939   -0.00168
C52   1    0.126615    0.633898    0.087662    11.00000    0.03126    0.02858 =
         0.03167   -0.00508    0.00598    0.00127
C53   1    0.049655    0.654356    0.095346    11.00000    0.03055    0.03432 =
         0.04612   -0.00740    0.00223    0.00979
C54   1    0.028788    0.645587    0.185481    11.00000    0.03263    0.04175 =
         0.05748   -0.01213    0.02029    0.00934
C55   1    0.085386    0.616724    0.267696    11.00000    0.04405    0.04092 =
         0.05205   -0.00224    0.03006    0.00578
C56   1    0.161737    0.596946    0.256770    11.00000    0.03513    0.02817 =
         0.04156    0.00275    0.01975    0.00374
C61   1    0.318271    0.608299    0.080998    11.00000    0.02912    0.02614 =
         0.02415    0.00231    0.01032    0.00156
C62   1    0.353626    0.652816    0.114944    11.00000    0.03935    0.02662 =
         0.02636    0.00524    0.01155   -0.00057
C63   1    0.400408    0.678703    0.065705    11.00000    0.06060    0.03396 =
         0.04483    0.00504    0.02297   -0.01308
C64   1    0.413097    0.660985   -0.023642    11.00000    0.08545    0.04879 =
         0.06485    0.01133    0.05464   -0.00986
C65   1    0.377243    0.618286   -0.064415    11.00000    0.08924    0.04730 =
         0.05019    0.00607    0.04993    0.00458
C66   1    0.330559    0.592886   -0.012279    11.00000    0.06357    0.02507 =
         0.03406    0.00140    0.02449    0.00041
B1    3    0.275939    0.578509    0.157094    11.00000    0.02590    0.02128 =
         0.02472    0.00059    0.01002    0.00216
HKLF 4


REM  sf180_mje_a.res in P2(1)/c
REM wR2 = 0.1757, GooF = S = 1.043, Restrained GooF = 1.043 for all data
REM R1 = 0.0586 for 9343 Fo > 4sig(Fo) and 0.1034 for all 13228 data
REM 606 parameters refined using 0 restraints

END

WGHT      0.0571     15.3330

REM Highest difference peak  0.629,  deepest hole -0.647,  1-sigma level  0.096
Q1    1   0.2348  0.5603 -0.0772  11.00000  0.05    0.63
Q2    1   0.3114  0.6015 -0.1962  11.00000  0.05    0.60
Q3    1   0.5958  0.5630  0.5219  11.00000  0.05    0.52
Q4    1   0.6181  0.5202  0.0966  11.00000  0.05    0.47
Q5    1   0.6322  0.6170  0.1215  11.00000  0.05    0.46
Q6    1   0.7192  0.6983  0.5955  11.00000  0.05    0.41
Q7    1   0.3941  0.6843 -0.1278  11.00000  0.05    0.40
Q8    1   0.6594  0.5811  0.3782  11.00000  0.05    0.37
Q9    1   0.5590  0.6268  0.6071  11.00000  0.05    0.37
Q10   1   0.3189  0.6206 -0.1034  11.00000  0.05    0.36
;
_shelx_res_checksum                75586
_shelx_hkl_file
;
   0   0  -2 4025.40   75.99
   0   0  -3    1.40    0.60
   0   0  -3    0.10    1.00
   0   0  -3    0.80    1.30
   0   0  -4  313.27    8.60
   0   0  -4  317.97   16.30
   0   0  -5    3.10    3.10
   0   0  -5    3.10    2.30
   0   0  -5    2.60    0.90
   0   0  -6 2273.27   42.40
   0   0  -6 2374.26   62.29
   0   0  -6 2364.86   71.49
   0   0  -7    0.60    3.50
   0   0  -7   -0.30    2.00
   0   0  -8  329.97   23.10
   0   0  -8  301.57   11.60
   0   0  -8  319.17   27.60
   0   0  -9   -1.50    2.70
   0   0  -9   -0.60    4.10
   0   0  -9   -0.10    0.90
   0   0 -10  198.58   24.30
   0   0 -10  220.88   10.70
   0   0 -10  220.08   21.70
   0   0 -11    0.40    4.10
   0   0 -11   -4.90    4.20
   0   0 -11    4.30    2.10
   0   0 -12   24.90   11.10
   0   0 -12   31.90    9.60
   0   0 -12   30.30    5.30
   0   0 -13   -2.60    1.80
   0   0 -13    1.80    5.40
   0   0 -13   -6.10    6.50
   0   0 -14  287.77   15.30
   0   0 -14  333.47   32.20
   0   0 -14  312.37   36.70
   0   0 -15   -6.50    6.30
   0   0 -15   -6.20    2.90
   0   0 -15   -6.10    8.20
   0   0 -16  -14.60    8.40
   0   0 -16   -8.30   11.20
   0   1  -2 5399.46   99.59
   0   1   2 5406.16   94.39
   0   1  -3 1340.77   24.40
   0   1  -3 1397.96   41.10
   0   1  -3 1313.97   32.90
   0  -1  -3 1343.77   23.20
   0  -1   3 1311.57   23.90
   0  -1  -3 1343.87   36.80
   0   1  -4   19.30    4.00
   0   1  -4   15.90    4.90
   0   1  -4   15.60    1.90
   0  -1  -4   15.40    1.70
   0  -1  -4   15.60    4.30
   0   1  -5 2418.06   58.89
   0   1  -5 2557.94   71.09
   0   1  -5 2396.36   43.40
   0  -1  -5 2406.06   65.69
   0  -1  -5 2397.66   42.20
   0  -1  -5 2484.75   62.59
   0   1  -6   38.30    3.70
   0   1  -6   26.10    7.70
   0   1  -6   27.60    5.80
   0  -1  -6   37.40    7.60
   0  -1  -6   41.20    3.50
   0  -1  -6   26.30    6.90
   0   1  -7  334.27   26.00
   0   1  -7  332.77   26.90
   0   1  -7  342.37   11.90
   0  -1  -7  295.87   24.20
   0  -1  -7  311.77   21.90
   0  -1  -7  337.97   11.10
   0   1  -8  701.13   19.70
   0   1  -8  756.12   34.80
   0   1  -8  768.32   44.00
   0  -1  -8  705.83   18.90
   0  -1  -8  701.83   40.00
   0  -1  -8  722.63   35.70
   0   1  -9   35.70   10.10
   0   1  -9   44.10    9.00
   0   1  -9   60.89    5.40
   0  -1  -9   32.10    9.80
   0  -1  -9   52.19   10.20
   0  -1  -9   51.29    5.00
   0   1 -10  110.89    7.70
   0   1 -10  109.29   15.90
   0   1 -10   72.79   15.90
   0  -1 -10  108.99   16.10
   0  -1 -10   83.99   15.30
   0  -1 -10  112.59    7.50
   0   1 -11   40.20   11.50
   0   1 -11   45.20    5.70
   0   1 -11   48.10   10.70
   0  -1 -11   41.90   11.10
   0  -1 -11   45.00    5.10
   0  -1 -11   38.30   10.50
   0   1 -12  114.19   18.10
   0   1 -12   97.09    8.20
   0   1 -12   64.49   16.30
   0  -1 -12   90.39   16.00
   0  -1 -12  108.79    8.30
   0   1 -13    7.40    3.30
   0   1 -13    8.30    7.10
   0  -1 -13   -0.70    9.90
   0  -1 -13   16.10    3.70
   0  -1 -13    4.20    6.60
   0   1 -14   11.30    7.10
   0   1 -14   19.70   12.40
   0   1 -14    5.40    3.10
   0  -1 -14    1.70    6.90
   0  -1 -14    6.60    3.50
   0  -1 -14  -10.60    8.80
   0   1 -15  213.08   29.60
   0   1 -15  230.28   14.50
   0   1 -15  254.97   37.70
   0  -1 -15  228.98   28.20
   0  -1 -15  228.08   14.00
   0  -1 -15  252.17   35.70
   0   1 -16  -11.10   13.10
   0   1 -16    3.10    8.30
   0  -1 -16   -7.70   11.80
   0  -1 -16   17.20   10.10
   0   2  -1 1764.12   27.00
   0   2   1 1513.15   28.00
   0  -2   1 1550.14   27.40
   0  -2   1 1605.84   25.40
   0   2  -2  171.28    8.50
   0   2  -2  153.88    5.00
   0   2   2  144.29    7.90
   0  -2   2  164.18    8.20
   0  -2  -2  147.79    7.70
   0  -2   2  154.58    4.90
   0   2  -3 5006.30  103.99
   0   2   3 5159.98   94.99
   0   2  -3 4974.50   80.99
   0  -2   3 5244.08   93.19
   0  -2  -3 4997.00   93.59
   0   2  -4  443.26   25.10
   0   2   4  456.35   21.40
   0   2  -4  473.05   19.30
   0   2  -4  465.05   12.10
   0  -2  -4  476.75   21.50
   0  -2   4  448.46   11.40
   0  -2   4  438.96   19.50
   0  -2  -4  470.85   10.40
   0   2  -5    2.30    2.50
   0   2  -5    0.80    0.70
   0   2  -5    2.60    3.90
   0  -2  -5    1.60    2.40
   0  -2  -5    2.50    0.90
   0   2  -6  148.99    7.40
   0   2  -6  178.78   19.00
   0   2  -6  154.28   13.40
   0  -2  -6  160.08    6.40
   0  -2  -6  166.38   15.60
   0  -2  -6  142.39   14.80
   0   2  -7  200.48   21.80
   0   2  -7  209.68    9.30
   0   2  -7  207.28   22.30
   0  -2  -7  222.68   19.50
   0  -2  -7  215.78    8.30
   0  -2  -7  244.38   25.10
   0   2  -8   -0.70    0.80
   0   2  -8   -1.30    2.40
   0   2  -8    2.00    4.60
   0  -2  -8   -1.20    3.00
   0  -2  -8   -3.80    3.20
   0  -2  -8   -0.70    0.90
   0   2  -9   27.40    8.50
   0   2  -9   25.00    7.10
   0  -2  -9   36.60    8.90
   0  -2  -9   32.50    9.60
   0   2 -10 1045.90   28.40
   0   2 -10 1082.99   59.89
   0   2 -10 1115.99   48.10
   0  -2 -10 1074.79   26.80
   0  -2 -10 1088.59   49.80
   0  -2 -10 1100.39   54.79
   0   2 -11    8.20    6.90
   0   2 -11    8.40    2.60
   0   2 -11    5.40    5.20
   0  -2 -11   10.70    5.40
   0  -2 -11    0.00    6.70
   0  -2 -11    7.90    2.50
   0   2 -12   30.50    5.00
   0   2 -12   24.40   10.90
   0   2 -12   25.70    8.40
   0  -2 -12   12.40    8.90
   0  -2 -12   41.80    5.10
   0  -2 -12   31.20    9.60
   0   2 -13   32.70    5.30
   0   2 -13   21.10    9.30
   0  -2 -13   24.00    4.30
   0  -2 -13   30.90   11.00
   0  -2 -13   20.70    8.70
   0  -2 -13   24.80    3.30
   0   2 -14   34.80   15.20
   0   2 -14   33.10   10.20
   0  -2 -14   34.00    5.40
   0   2 -15   17.10   12.60
   0   2 -15    4.40    4.40
   0  -2 -15    7.90    3.10
   0  -2 -15   -2.50    9.20
   0  -2 -15   15.10    8.80
   0   2 -16  -19.80   12.00
   0   2 -16   -9.30    8.00
   0  -2 -16  -18.20   11.00
   0  -2 -16   -1.70   10.00
   0   3   0   -0.10    0.50
   0   3   0    0.00    0.20
   0   3   0    0.30    0.20
   0  -3   0   -0.10    0.70
   0  -3   0    1.10    0.80
   0  -3   0    0.70    0.30
   0  -3   0    0.10    0.10
   0  -3   0    1.00    0.40
   0   3   1   50.59    1.70
   0   3  -1   52.19    5.10
   0   3  -1   45.20    3.50
   0   3  -1   45.50    2.10
   0   3   1   46.60    2.60
   0  -3  -1   48.20    1.70
   0  -3   1   40.90    3.20
   0  -3   1   36.80    4.40
   0  -3  -1   47.10    2.40
   0  -3   1   44.10    1.60
   0  -3   1   44.70    2.40
   0   3   2 1011.60   23.60
   0   3  -2 1022.90   26.30
   0   3  -2  985.30   20.00
   0  -3  -2 1004.70   22.30
   0  -3   2  969.00   19.00
   0  -3   2  985.90   25.20
   0   3  -3  169.28   10.30
   0   3  -3  180.08    6.50
   0   3   3  171.28   10.50
   0  -3  -3  174.98   10.10
   0  -3   3  175.78    6.20
   0   3  -4  311.47   21.70
   0   3  -4  323.47   15.90
   0   3   4  323.87   17.30
   0   3  -4  312.97    9.90
   0  -3   4  311.37   16.00
   0  -3   4  304.37    9.30
   0  -3  -4  330.67   16.70
   0   3   5 1779.62   51.69
   0   3  -5 1840.02   35.60
   0   3  -5 1853.11   48.40
   0   3  -5 1844.62   72.09
   0  -3   5 1799.52   34.30
   0  -3   5 1836.12   49.80
   0  -3  -5 1829.12   32.00
   0  -3  -5 1866.31   51.39
   0   3  -6   20.10    6.60
   0   3  -6   25.90    3.30
   0  -3  -6   17.40    2.20
   0  -3  -6    9.60    3.90
   0   3  -7    9.70    3.90
   0   3  -7   11.00    6.20
   0   3  -7   12.60    2.40
   0  -3  -7   15.50    5.70
   0  -3  -7   17.70    5.60
   0  -3  -7   17.10    2.30
   0   3  -8  409.56   24.90
   0   3  -8  438.86   35.00
   0   3  -8  394.66   14.40
   0  -3  -8  392.86   12.40
   0  -3  -8  386.66   27.10
   0  -3  -8  450.05   29.50
   0   3  -9   76.39   15.80
   0   3  -9   81.19    6.40
   0   3  -9   89.59   13.10
   0  -3  -9   65.19   12.10
   0  -3  -9   76.69    5.40
   0   3 -10  442.36   38.10
   0   3 -10  404.06   16.00
   0   3 -10  391.16   27.90
   0  -3 -10  371.36   13.80
   0  -3 -10  420.96   32.80
   0  -3 -10  385.56   29.80
   0   3 -11  111.79    5.60
   0   3 -11  124.09   17.00
   0   3 -11  115.59    8.60
   0   3 -11  108.89   21.40
   0  -3 -11  150.18   20.90
   0  -3 -11  115.79    7.70
   0  -3 -11   85.69   16.10
   0   3 -12    6.40    7.90
   0   3 -12    9.70    6.40
   0  -3 -12    7.70    3.00
   0  -3 -12   -3.80    5.90
   0  -3 -12    3.40    2.20
   0   3 -13   20.00   13.80
   0   3 -13   35.90    9.70
   0   3 -13   38.10    6.00
   0  -3 -13   18.00    9.80
   0  -3 -13   45.60    4.10
   0  -3 -13   39.70   13.00
   0  -3 -13   36.40    6.50
   0   3 -14   -4.80    6.00
   0   3 -14  -20.20    8.50
   0   3 -14   -2.70    2.40
   0  -3 -14  -11.50    6.50
   0   3 -15   18.40    5.30
   0   3 -15   13.90    9.00
   0   3 -15    7.60   12.80
   0  -3 -15   21.70    3.90
   0  -3 -15   31.20   11.40
   0  -3 -15    7.10    8.90
   0   3 -16  -22.90   12.00
   0  -3 -16  -16.50    9.70
   0  -4   0 5445.66  100.39
   0   4   1 1628.64   31.10
   0   4  -1 1910.51   44.10
   0   4  -1 1785.62   35.60
   0   4  -1 1826.52   31.30
   0   4  -1 1773.42   29.30
   0   4   1 1842.52   29.20
   0   4  -1 1822.42   30.70
   0  -4   1 1809.72   30.50
   0  -4   1 1808.82   29.20
   0  -4   1 1841.52   42.80
   0  -4   1 1854.01   35.60
   0   4  -2  180.28    4.30
   0   4  -2  162.48    6.00
   0   4  -2  168.58    7.50
   0   4   2  181.48    7.80
   0   4  -2  176.18    5.10
   0   4  -2  175.68   11.00
   0  -4   2  180.18   10.30
   0  -4   2  173.88    4.60
   0  -4  -2  178.88    6.80
   0   4  -3 2998.90   62.59
   0   4  -3 2959.10   50.89
   0   4  -3 2995.00   51.69
   0   4   3 2956.50   59.09
   0  -4   3 2887.81   50.29
   0  -4  -3 2947.61   56.59
   0  -4   3 2965.20   61.59
   0   4   4  306.37   16.60
   0   4  -4  286.77   10.10
   0   4  -4  305.87   16.00
   0  -4   4  311.27   15.90
   0  -4   4  303.97    9.50
   0  -4  -4  288.17   14.70
   0   4  -5  226.88    9.10
   0   4  -5  250.87   22.00
   0   4  -5  221.48   14.70
   0   4   5  249.18   16.60
   0  -4   5  226.38    8.50
   0  -4  -5  224.68   14.50
   0  -4   5  205.68   14.80
   0   4  -6  288.47   18.20
   0   4  -6  245.48   23.90
   0   4  -6  254.17   10.30
   0  -4   6  275.47   19.00
   0  -4  -6  256.27   18.10
   0  -4   6  269.87    9.80
   0  -4  -6  283.27    8.30
   0   4  -7 2188.98   44.80
   0   4  -7 2233.78   63.29
   0   4  -7 2370.66   82.89
   0  -4  -7 2271.87   65.89
   0  -4  -7 2203.58   40.50
   0   4  -8  304.97   30.10
   0   4  -8  321.77   22.30
   0   4  -8  285.17   12.30
   0  -4  -8  276.27   24.20
   0  -4  -8  301.87   23.60
   0  -4  -8  322.67   10.60
   0   4  -9  147.89    9.20
   0   4  -9  159.68   17.20
   0   4  -9  155.78    6.40
   0  -4  -9  158.48    7.60
   0  -4  -9  135.19   17.30
   0  -4  -9  129.99   18.30
   0   4 -10  873.01   25.90
   0   4 -10  849.91   20.10
   0   4 -10  865.21   55.99
   0   4 -10  888.31   42.40
   0  -4 -10  888.61   45.80
   0  -4 -10  905.71   47.40
   0  -4 -10  848.22   22.30
   0   4 -11   18.10    7.20
   0   4 -11    2.10    7.40
   0   4 -11    1.10    1.50
   0   4 -11    4.30    2.80
   0  -4 -11    3.70    5.40
   0  -4 -11    1.30    4.90
   0  -4 -11    5.80    2.00
   0   4 -12    2.50    4.80
   0   4 -12    5.50    2.60
   0  -4 -12    3.50    1.80
   0  -4 -12    1.10    1.10
   0  -4 -12   -5.60    4.70
   0  -4 -12   -4.80    6.50
   0   4 -13  106.89   22.20
   0   4 -13  145.69   10.90
   0   4 -13  177.38   22.40
   0  -4 -13  101.09   17.70
   0  -4 -13  149.59    9.60
   0  -4 -13   96.89   18.00
   0   4 -14  -13.80    8.90
   0  -4 -14    1.70    7.80
   0  -4 -14   -3.60    5.50
   0   4 -15  -14.70    9.50
   0   4 -15   -4.50    3.00
   0  -4 -15   -8.20    9.70
   0  -4 -15   -5.50    6.80
   0  -5   0   13.10    3.60
   0   5   1   71.09    2.80
   0   5  -1   69.79    5.60
   0   5   1   75.39    4.20
   0   5  -1   69.49    2.80
   0   5  -1   71.59    3.50
   0   5  -1   74.69    8.50
   0  -5  -1   62.69    2.80
   0  -5   1   67.29    3.50
   0  -5   1   66.99    2.70
   0  -5   1   64.89    5.60
   0  -5   1   72.19    3.50
   0  -5   1   68.59    9.30
   0   5  -2 1113.39   26.10
   0   5   2 1090.09   23.80
   0   5   2 1100.69   18.40
   0   5  -2 1049.40   33.00
   0   5  -2 1096.99   19.00
   0   5  -2 1095.59   20.50
   0  -5   2 1047.40   26.70
   0  -5  -2 1101.19   18.70
   0  -5   2 1113.09   19.90
   0  -5  -2 1066.19   21.50
   0  -5   2 1084.69   18.50
   0   5  -3 2163.98   33.50
   0   5  -3 2097.99   41.00
   0   5  -3 2059.39   38.10
   0   5  -3 2098.09   50.99
   0   5   3 1974.60   43.70
   0   5  -3 2112.99   35.10
   0  -5   3 1919.61   37.20
   0  -5   3 2114.09   48.50
   0  -5  -3 2040.20   40.70
   0   5  -4  599.04   16.00
   0   5  -4  626.34   16.90
   0   5  -4  619.24   24.90
   0  -5  -4  619.34   20.80
   0  -5   4  607.34   15.60
   0  -5   4  624.44   23.80
   0   5   5  105.89   11.10
   0   5  -5  101.59    6.00
   0   5  -5   98.59   15.20
   0   5  -5  107.89   10.70
   0   5  -5  113.19    6.40
   0  -5   5  100.49   10.60
   0  -5   5  106.59    5.90
   0  -5  -5  110.79    9.90
   0   5  -6  493.85   34.40
   0   5  -6  522.25   25.40
   0   5  -6  494.05   14.20
   0   5  -6  515.15   15.90
   0   5   6  537.65   26.70
   0  -5   6  497.05   14.70
   0  -5   6  471.65   24.60
   0  -5  -6  506.45   24.20
   0   5  -7   77.99   14.60
   0   5  -7   95.69   12.20
   0   5  -7   95.59    6.70
   0   5  -7   90.29    5.70
   0  -5  -7   95.49    5.70
   0  -5  -7   86.49   11.50
   0  -5   7   98.39    6.30
   0   5  -8  749.62   34.90
   0   5  -8  787.82   19.70
   0   5  -8  852.61   50.59
   0   5  -8  766.22   22.60
   0  -5  -8  718.03   35.90
   0  -5  -8  823.82   18.80
   0   5  -9  334.67   24.40
   0   5  -9  346.87   34.20
   0   5  -9  337.97   14.50
   0   5  -9  327.97   12.00
   0  -5  -9  301.47   23.50
   0  -5  -9  341.27   28.80
   0  -5  -9  299.67   10.70
   0   5 -10   -1.10    1.50
   0   5 -10   -3.90    3.30
   0   5 -10    6.60    6.10
   0   5 -10    0.50    1.90
   0  -5 -10   -0.10    1.20
   0  -5 -10   -3.40    3.50
   0  -5 -10   -2.40    3.80
   0   5 -11   75.09   17.30
   0   5 -11   69.39   12.30
   0   5 -11   87.59    8.20
   0   5 -11   65.49    6.60
   0  -5 -11   74.19   14.50
   0  -5 -11   69.89   12.50
   0   5 -12  113.19    9.70
   0   5 -12   78.99   19.10
   0   5 -12  122.59   19.30
   0  -5 -12   80.29    7.60
   0  -5 -12  107.29    7.40
   0  -5 -12   97.19   16.50
   0   5 -13  108.29   23.90
   0   5 -13  127.49   10.60
   0   5 -13  143.29   20.80
   0  -5 -13  136.19    8.80
   0  -5 -13  128.69    9.20
   0  -5 -13  160.68   22.70
   0  -5 -13  116.69   22.10
   0   5 -14   57.29   18.20
   0   5 -14   79.39    9.40
   0   5 -14   62.39   15.10
   0  -5 -14   70.89   16.40
   0  -5 -14   68.69    7.80
   0  -5 -14   54.79   16.10
   0   5 -15   -4.10    3.00
   0  -5 -15   -5.00    6.50
   0   6   0 1923.91   54.49
   0   6   0 1915.01   33.30
   0  -6   0 1871.71   32.00
   0  -6   0 1935.61   54.39
   0  -6   0 1865.81   33.20
   0  -6   0 1930.01   41.50
   0   6  -1 1353.16   25.90
   0   6  -1 1362.96   24.10
   0   6   1 1363.26   24.30
   0   6  -1 1411.26   43.00
   0   6  -1 1394.26   32.90
   0  -6   1 1362.76   25.80
   0  -6   1 1386.06   41.90
   0  -6   1 1416.46   26.30
   0  -6   1 1356.46   24.00
   0  -6  -1 1422.86   24.60
   0  -6   1 1345.47   32.10
   0   6  -2 1210.38   25.20
   0   6  -2 1283.97   22.40
   0   6  -2 1251.37   30.50
   0   6  -2 1306.37   24.30
   0   6  -2 1329.97   40.30
   0   6   2 1204.18   26.30
   0   6   2 1244.98   21.60
   0  -6   2 1261.97   23.50
   0  -6   2 1299.17   38.10
   0  -6   2 1240.18   29.10
   0  -6  -2 1290.77   22.20
   0  -6   2 1306.17   25.50
   0  -6  -2 1269.77   25.00
   0  -6   2 1259.87   21.80
   0   6   3   39.50    4.50
   0   6  -3   49.60    5.10
   0   6  -3   46.90    2.40
   0   6  -3   41.80    2.90
   0  -6   3   43.00    6.30
   0  -6   3   43.10    3.50
   0  -6  -3   33.40    3.30
   0   6  -4   61.39    5.60
   0   6   4   50.79    7.80
   0   6  -4   56.59    4.40
   0   6  -4   53.79    8.30
   0  -6   4   55.49    7.60
   0  -6  -4   66.09    6.00
   0  -6   4   53.99    4.10
   0   6   5  107.29   10.60
   0   6  -5  107.09    7.10
   0   6  -5  100.59   11.60
   0   6  -5  104.49    6.40
   0  -6  -5  112.19    9.30
   0  -6   5  100.69    5.90
   0  -6   5   98.29   10.50
   0   6  -6   79.09    5.90
   0   6   6   80.49   10.50
   0   6  -6   59.49   12.40
   0   6  -6   79.29    6.20
   0   6  -6   88.89   11.00
   0  -6   6   79.49   10.50
   0  -6  -6   71.19    9.00
   0  -6   6   69.89    5.40
   0   6  -7   -1.80    2.20
   0   6  -7   -1.40    0.90
   0   6  -7   -1.20    1.10
   0   6  -7   -6.40    3.30
   0  -6   7    3.10    3.20
   0  -6   7   -0.20    1.00
   0  -6  -7   -1.10    0.50
   0  -6  -7    0.50    2.70
   0   6  -8  731.43   20.80
   0   6  -8  736.23   35.30
   0   6  -8  732.43   48.50
   0   6  -8  689.53   21.70
   0  -6  -8  702.13   16.90
   0  -6  -8  743.53   38.60
   0   6  -9  829.92   25.20
   0   6  -9  841.22   23.50
   0   6  -9  862.61   40.50
   0   6  -9  898.01   56.29
   0  -6  -9  849.91   20.10
   0  -6  -9  833.62   38.90
   0   6 -10  103.49    8.40
   0   6 -10   94.39   19.70
   0   6 -10  114.49   16.90
   0   6 -10  102.79    8.00
   0  -6 -10   77.49   14.30
   0  -6 -10  107.19   15.50
   0   6 -11  165.18   20.30
   0   6 -11  258.27   32.90
   0   6 -11  186.08   11.70
   0  -6 -11  158.28   23.40
   0  -6 -11  197.78   21.20
   0   6 -12  347.07   30.10
   0   6 -12  359.36   39.00
   0   6 -12  326.47   16.40
   0  -6 -12  287.07   27.40
   0  -6 -12  396.86   34.90
   0  -6 -12  306.57   15.20
   0   6 -13   36.80   11.00
   0   6 -13   38.00   15.50
   0  -6 -13   54.79   13.90
   0  -6 -13   55.99   12.30
   0  -6 -13   39.40    6.20
   0   6 -14   33.00    5.60
   0   6 -14   23.30   17.20
   0   6 -14   26.50   10.00
   0  -6 -14   31.70   13.00
   0  -6 -14   25.60    4.90
   0  -6 -14   30.30   11.00
   0   6 -15   -5.10    3.20
   0  -6 -15    0.90    9.60
   0  -7   0   11.70    2.90
   0   7  -1 1668.63   31.90
   0   7  -1 1750.82   40.40
   0   7  -1 1789.02   53.09
   0   7  -1 1721.23   29.80
   0   7   1 1671.53   30.00
   0   7  -1 1747.33   32.30
   0  -7   1 1709.63   50.89
   0  -7  -1 1759.02   30.40
   0  -7   1 1701.53   31.80
   0  -7   1 1703.83   31.90
   0  -7   1 1687.93   29.70
   0  -7   1 1708.83   39.70
   0   7  -2 3846.12   63.29
   0   7  -2 3814.62   60.89
   0   7   2 3625.64   65.19
   0   7  -2 3914.61   72.99
   0   7  -2 3930.41   87.29
   0   7   2 3778.02   60.09
   0   7  -2 3739.23   64.49
   0  -7   2 3698.63   62.29
   0  -7   2 3751.52   60.19
   0  -7   2 3868.71   64.39
   0  -7   2 3836.42   83.69
   0  -7   2 3757.52   70.59
   0  -7  -2 3789.32   60.69
   0   7  -3 1050.69   21.10
   0   7  -3  955.00   36.00
   0   7  -3 1039.80   23.10
   0   7  -3  989.30   27.60
   0   7   3  966.10   25.70
   0   7  -3 1037.60   19.00
   0  -7   3 1003.50   19.30
   0  -7   3 1051.19   34.40
   0  -7   3 1003.30   17.80
   0  -7  -3 1001.10   18.50
   0  -7  -3 1039.60   22.30
   0  -7   3  987.70   22.60
   0   7   4 1168.88   37.10
   0   7  -4 1178.28   30.40
   0   7  -4 1132.49   26.30
   0   7  -4 1175.58   23.30
   0   7  -4 1212.48   41.20
   0   7  -4 1168.68   21.10
   0  -7   4 1182.98   26.00
   0  -7   4 1180.08   37.10
   0  -7  -4 1136.79   27.50
   0   7  -5 2397.86   47.50
   0   7  -5 2452.15   50.99
   0   7   5 2416.86   58.39
   0   7  -5 2558.14   66.79
   0  -7  -5 2406.96   52.49
   0  -7   5 2426.66   46.50
   0  -7   5 2478.75   61.79
   0   7  -6 1061.29   53.59
   0   7   6 1102.39   38.40
   0   7  -6 1062.09   26.70
   0   7  -6 1033.20   28.10
   0   7  -6 1103.39   41.50
   0  -7  -6 1028.40   32.90
   0  -7   6 1104.39   38.90
   0  -7   6 1040.10   25.40
   0   7  -7   24.70   10.20
   0   7   7   19.40    6.00
   0   7  -7   19.00    3.60
   0   7  -7   19.80    3.80
   0  -7   7   18.60    3.50
   0  -7   7   15.60    4.80
   0  -7  -7   15.70    4.60
   0   7  -8   46.20    5.70
   0   7  -8   33.50    8.10
   0   7  -8   50.39    5.50
   0   7  -8   36.70   11.80
   0  -7  -8   36.30    7.20
   0  -7   8   50.79    5.10
   0   7  -9  122.09    9.60
   0   7  -9  120.59    9.10
   0   7  -9  108.89   20.30
   0   7  -9  100.79   15.00
   0  -7  -9  132.29   14.60
   0   7 -10  874.51   44.10
   0   7 -10  863.11   27.30
   0   7 -10  848.92   26.50
   0   7 -10  941.71   61.29
   0  -7 -10  934.91   52.29
   0  -7 -10  943.11   41.50
   0   7 -11  341.77   16.50
   0   7 -11  292.27   26.60
   0  -7 -11  317.67   31.90
   0  -7 -11  313.17   25.10
   0   7 -12   34.10   10.30
   0   7 -12   45.10   14.50
   0  -7 -12   25.30    5.10
   0  -7 -12   30.10   10.40
   0  -7 -12   35.60    9.00
   0   7 -13   -4.30    8.00
   0   7 -13    4.00    6.50
   0  -7 -13   -1.20    5.90
   0  -7 -13   -2.20    3.00
   0  -7 -13   -1.20    6.30
   0   7 -14   69.09   20.80
   0   7 -14  117.49   11.40
   0   7 -14   75.99   15.50
   0  -7 -14   95.99   10.00
   0  -7 -14   70.99   15.70
   0  -7 -14  122.59   19.10
   0   7 -15   -2.30   13.00
   0   7 -15   -6.00    8.20
   0  -7 -15  -13.20    5.90
   0  -7 -15   -6.10    8.20
   0   8   0  230.48   19.10
   0   8   0  207.48    7.40
   0  -8   0  221.68    7.60
   0  -8   0  210.68   12.20
   0  -8   0  221.48   18.90
   0  -8   0  224.08    8.20
   0  -8   0  217.18    6.70
   0   8   1  840.82   17.30
   0   8  -1  806.12   18.90
   0   8  -1  856.11   37.10
   0  -8  -1  840.72   17.50
   0  -8  -1  873.21   39.90
   0  -8   1  841.72   26.00
   0  -8   1  885.71   36.50
   0  -8   1  812.92   18.70
   0  -8   1  815.52   18.80
   0  -8   1  819.92   16.70
   0   8   2  859.71   21.50
   0   8  -2  890.71   37.10
   0   8  -2  872.91   27.10
   0   8  -2  899.61   17.80
   0   8  -2  906.71   20.10
   0   8  -2  894.11   20.80
   0   8   2  861.71   17.10
   0  -8   2  917.41   35.60
   0  -8  -2  899.81   17.80
   0  -8   2  906.01   19.40
   0  -8   2  903.31   17.30
   0  -8   2  927.81   26.40
   0   8   3   60.89    5.70
   0   8  -3   69.09    4.30
   0   8  -3   66.39    7.00
   0   8  -3   73.19    3.50
   0   8   3   77.39    3.10
   0   8  -3   80.89   11.30
   0  -8   3   54.29    8.50
   0  -8  -3   72.69    4.70
   0  -8   3   77.49    4.00
   0  -8   3   66.49    3.00
   0  -8   3   70.39    6.40
   0  -8  -3   69.89    3.40
   0  -8   3   65.69    4.80
   0   8  -4 1736.03   54.29
   0   8  -4 1860.71   30.60
   0   8  -4 1723.63   36.00
   0   8  -4 1721.73   41.70
   0   8  -4 1741.33   33.00
   0  -8   4 1684.53   35.10
   0  -8  -4 1701.53   35.40
   0  -8   4 1687.73   48.70
   0   8  -5   95.29    6.60
   0   8   5  104.39    9.90
   0   8  -5  101.29    4.20
   0   8  -5  103.49   12.70
   0   8  -5  105.69    5.40
   0   8  -5  106.19    8.60
   0  -8   5  109.09    7.00
   0  -8  -5  105.89    7.80
   0  -8   5  113.79   11.90
   0   8  -6  472.15   36.10
   0   8   6  471.65   23.40
   0   8  -6  440.76   26.30
   0   8  -6  458.35   16.30
   0   8  -6  484.45   18.80
   0  -8  -6  468.85   19.30
   0  -8   6  457.35   24.70
   0  -8   6  460.25   15.30
   0   8  -7   97.09    7.30
   0   8  -7   75.39   15.80
   0   8  -7   97.39   13.90
   0   8   7   87.89   11.70
   0   8  -7  107.49    8.70
   0  -8   7   97.69    6.90
   0  -8  -7   85.39    9.40
   0  -8   7   98.29   12.70
   0   8  -8   12.30    3.10
   0   8  -8   18.10    8.80
   0   8  -8   19.50    4.00
   0   8  -8   10.90    4.70
   0  -8  -8   25.40    5.50
   0  -8   8   13.90    3.00
   0  -8   8   20.30    6.10
   0   8  -9  332.37   35.20
   0   8  -9  352.06   26.90
   0   8  -9  324.77   15.20
   0   8  -9  342.37   16.40
   0  -8  -9  337.27   23.60
   0   8 -10  782.72   56.89
   0   8 -10  821.92   43.30
   0   8 -10  800.12   26.40
   0  -8 -10  824.62   36.90
   0   8 -11  -12.50    7.60
   0   8 -11    0.80    5.00
   0  -8 -11    3.30    4.30
   0  -8 -11   -1.60    6.60
   0   8 -12    7.70    8.70
   0   8 -12    7.50    2.60
   0   8 -12    8.70    7.80
   0  -8 -12    3.20    4.80
   0  -8 -12   -2.30    8.20
   0   8 -13   20.10   16.20
   0   8 -13   25.50    9.70
   0  -8 -13   42.30   10.00
   0  -8 -13   30.50    6.60
   0  -8 -13   22.80   10.90
   0   8 -14    0.20    6.80
   0   8 -14   -1.80    3.30
   0   8 -14  -17.80   11.30
   0  -8 -14   -9.10    5.90
   0  -8 -14   -7.90    3.20
   0  -8 -14   -1.20    7.00
   0   8 -15   15.00   10.40
   0   8 -15   15.10   17.00
   0  -8 -15    5.20   10.20
   0  -8 -15    8.90    8.50
   0  -8 -15    9.10    5.20
   0   9   0    1.30    0.90
   0  -9   0    1.40    1.00
   0  -9   0    2.00    1.00
   0  -9   0    1.20    0.80
   0  -9   0    2.60    3.20
   0   9  -1 1097.39   44.70
   0   9   1 1044.60   21.30
   0   9  -1 1042.10   20.70
   0   9  -1 1036.80   25.80
   0  -9  -1 1062.79   46.90
   0  -9   1 1072.09   23.10
   0  -9   1 1047.60   23.00
   0  -9  -1 1026.00   23.30
   0  -9   1 1051.09   42.90
   0  -9  -1 1021.40   20.70
   0  -9   1 1074.39   31.50
   0  -9  -1 1042.20   31.70
   0  -9  -1 1079.29   21.80
   0   9  -2 3708.13   63.39
   0   9  -2 3563.24   63.89
   0   9   2 3577.94   59.39
   0   9   2 3539.15   64.69
   0   9  -2 3629.84   91.99
   0   9  -2 3687.13   74.79
   0   9  -2 3705.13   60.29
   0  -9   2 3616.04   59.39
   0  -9   2 3674.63   62.39
   0  -9   2 3758.52   89.59
   0  -9   2 3685.53   73.09
   0  -9  -2 3629.14   60.19
   0  -9   2 3778.52   63.99
   0   9  -3  160.38    7.90
   0   9  -3  158.88   15.90
   0   9  -3  169.18   11.60
   0   9  -3  155.88    7.10
   0   9   3  153.68    5.00
   0   9  -3  162.58    5.90
   0  -9  -3  155.58    5.60
   0  -9   3  159.38   10.00
   0  -9   3  161.98    5.30
   0  -9   3  150.78    6.30
   0  -9   3  174.48   15.20
   0  -9   3  156.08    7.70
   0   9  -4  257.67   20.40
   0   9  -4  275.77    8.00
   0   9  -4  278.27   11.20
   0   9  -4  281.07    9.80
   0   9   4  272.57   16.50
   0   9  -4  264.27   14.60
   0  -9   4  257.87   10.60
   0  -9   4  267.07   18.20
   0  -9  -4  270.97   10.30
   0  -9  -4  276.87    7.60
   0   9  -5  353.36   11.10
   0   9  -5  332.57    9.00
   0   9  -5  323.47   13.00
   0   9  -5  355.66   24.10
   0   9  -5  318.87   16.00
   0   9   5  334.67   17.50
   0  -9   5  338.27   20.70
   0  -9   5  328.27   12.60
   0  -9  -5  333.07   13.00
   0   9  -6  283.67   22.50
   0   9  -6  285.37   15.10
   0   9  -6  254.47   11.90
   0   9   6  304.07   18.50
   0   9  -6  274.87    8.00
   0   9  -6  264.07    9.60
   0  -9   6  271.57   11.50
   0  -9  -6  268.47   13.30
   0  -9   6  290.77   20.00
   0   9  -7  695.53   22.10
   0   9   7  677.13   30.80
   0   9  -7  778.72   50.09
   0   9  -7  745.53   37.40
   0   9  -7  692.23   25.30
   0  -9   7  706.53   20.90
   0  -9   7  696.13   32.90
   0  -9  -7  688.73   25.40
   0   9  -8   26.70    4.70
   0   9  -8   19.90    6.10
   0   9  -8   23.70   10.50
   0  -9   8   30.80    4.30
   0  -9   8   16.90    6.50
   0  -9  -8   24.80    5.60
   0   9  -9 1226.38   52.69
   0   9  -9 1158.78   34.90
   0   9  -9 1149.29   32.60
   0   9  -9 1207.78   69.49
   0  -9   9 1146.09   30.10
   0  -9  -9 1187.98   46.00
   0  -9   9 1213.58   49.99
   0   9 -10  432.36   18.80
   0   9 -10  441.86   43.70
   0   9 -10  508.55   34.70
   0  -9 -10  412.16   24.40
   0   9 -11   -0.70    5.30
   0   9 -11   -7.50    7.30
   0  -9 -11    6.80    7.80
   0  -9 -11   -1.20    4.00
   0   9 -12   15.40    3.90
   0   9 -12   -1.10    7.30
   0   9 -12   20.00   11.10
   0  -9 -12   24.60   10.80
   0  -9 -12   14.80    6.10
   0  -9 -12   12.10    4.50
   0   9 -13   22.90    5.90
   0   9 -13   24.30   10.20
   0   9 -13    8.40   12.90
   0  -9 -13   14.70    5.60
   0  -9 -13   14.50    6.70
   0  -9 -13   21.10   11.40
   0   9 -14  175.88   26.30
   0   9 -14  215.78   15.30
   0  -9 -14  195.18   21.00
   0  -9 -14  203.38   16.00
   0  -9 -14  271.57   33.80
   0   9 -15   63.19   16.30
   0  -9 -15   78.49   20.10
   0  -9 -15   80.79   12.90
   0  -9 -15   60.59    8.80
   0  10   0  794.72   19.30
   0 -10   0  804.62   28.10
   0 -10   0  814.72   18.90
   0 -10   0  771.92   19.60
   0 -10   0  833.22   41.50
   0  10  -1  108.79    6.00
   0  10   1   97.49    5.00
   0  10  -1   94.99   14.10
   0  10  -1  104.19    4.80
   0 -10  -1  100.09    9.60
   0 -10   1  107.59   14.60
   0 -10  -1  135.79   17.30
   0 -10  -1  101.69    4.80
   0 -10  -1  100.59    5.20
   0 -10   1   94.29    9.40
   0 -10   1  101.19    5.80
   0 -10   1  101.89    5.70
   0 -10   1  110.59    4.90
   0 -10  -1  103.49    6.00
   0  10  -2  289.37    8.70
   0  10  -2  322.87   24.10
   0  10   2  286.27    8.40
   0  10   2  271.47   11.30
   0  10  -2  293.47   10.90
   0 -10   2  270.77   21.10
   0 -10   2  274.97   10.40
   0 -10   2  291.57    8.40
   0 -10   2  268.37    9.80
   0 -10   2  270.97   15.00
   0 -10  -2  292.97    8.90
   0  10   3  606.14   13.10
   0  10  -3  594.04   33.10
   0  10   3  609.94   19.40
   0  10  -3  592.04   17.50
   0  10  -3  631.64   28.10
   0  10  -3  604.64   14.10
   0  10  -3  647.54   16.80
   0 -10  -3  599.54   13.90
   0 -10   3  604.54   30.50
   0 -10   3  604.94   13.30
   0 -10   3  602.34   15.30
   0 -10   3  606.94   21.90
   0  10  -4  150.38    7.20
   0  10  -4  138.29    5.60
   0  10   4  144.59   10.20
   0  10  -4  127.89   15.30
   0  10  -4  128.19    7.80
   0 -10   4  129.89    4.70
   0 -10   4  140.79   14.40
   0 -10  -4  139.29    5.40
   0 -10   4  140.99    7.80
   0 -10   4  134.59    5.70
   0 -10  -4  141.99    7.50
   0  10  -5 1501.95   46.90
   0  10   5 1466.65   40.80
   0  10  -5 1461.65   30.70
   0  10  -5 1430.16   34.00
   0  10  -5 1450.35   54.39
   0  10  -5 1502.85   27.80
   0 -10   5 1469.25   33.30
   0 -10  -5 1457.15   32.20
   0 -10   5 1535.85   48.90
   0  10   6    2.60    2.80
   0  10  -6    7.40    1.90
   0  10  -6    3.10    1.50
   0  10  -6    6.50    3.00
   0  10  -6    7.60    1.50
   0  10  -6    5.00    3.70
   0 -10   6    4.40    1.60
   0 -10   6    4.60    3.20
   0 -10  -6    5.50    2.20
   0  10  -7   49.00    3.30
   0  10  -7   46.40    5.40
   0  10  -7   31.40    8.20
   0  10  -7   32.80    5.90
   0  10  -7   43.70    3.90
   0  10  -7   36.70   11.90
   0 -10  -7   41.50    5.90
   0 -10   7   44.20    5.10
   0 -10   7   34.70    7.80
   0  10  -8   18.40    6.90
   0  10  -8   29.50   11.40
   0  10  -8   32.50    6.10
   0 -10   8   39.50    5.00
   0 -10   8   31.50    7.80
   0 -10  -8   27.20    5.10
   0  10  -9  251.47   32.90
   0  10  -9  241.48   15.50
   0  10  -9  249.38   13.70
   0  10  -9  276.87   25.50
   0 -10   9  226.48   22.10
   0 -10  -9  250.37   16.40
   0 -10   9  235.08   12.10
   0  10 -10   54.09   11.70
   0  10 -10   76.49    7.80
   0 -10 -10   73.89   10.20
   0  10 -11   -3.50    4.70
   0  10 -11   -3.10    1.60
   0  10 -11   -3.20    7.90
   0 -10 -11   -3.80    2.60
   0  10 -12   -1.40    9.60
   0  10 -12    4.80    6.10
   0  10 -12   -4.80    2.20
   0 -10 -12   -5.00    3.80
   0 -10 -12   -2.10    5.80
   0  10 -13  -15.50    9.10
   0  10 -13    5.10    3.40
   0  10 -13    6.00    7.50
   0 -10 -13   -3.30    4.40
   0 -10 -13   -3.50    4.10
   0 -10 -13   -6.70    7.20
   0  10 -14    8.20    8.40
   0  10 -14  -14.00   13.60
   0  10 -14    7.50    4.30
   0 -10 -14    1.30    5.30
   0 -10 -14    4.60    9.70
   0 -10 -14    8.10    5.30
   0  10 -15   -9.80    9.30
   0 -10 -15  -15.20    8.00
   0 -10 -15   -8.10    3.80
   0 -11   0    7.10    4.70
   0 -11   0    8.90    3.20
   0  11   1  558.24   14.60
   0  11  -1  580.84   14.10
   0  11  -1  546.55   15.90
   0  11  -1  602.44   35.90
   0 -11  -1  571.24   24.20
   0 -11   1  573.14   13.90
   0 -11   1  561.24   15.90
   0 -11   1  632.54   35.50
   0 -11  -1  583.74   15.10
   0 -11  -1  553.54   16.30
   0 -11   1  571.04   16.30
   0 -11  -1  574.64   37.10
   0 -11   1  570.24   24.10
   0  11   2  134.49    5.70
   0  11   2  117.79    7.80
   0  11  -2  130.99    7.30
   0  11  -2  123.89   16.70
   0  11  -2  116.09    5.50
   0 -11   2  129.49    5.50
   0 -11   2  138.39    7.30
   0 -11   2  129.39   16.00
   0 -11  -2  130.29    5.80
   0 -11  -2  145.79    6.20
   0 -11   2  138.59   11.30
   0 -11   2  138.89    7.00
   0 -11  -2  154.98   20.40
   0  11   3  756.72   22.50
   0  11  -3  847.92   41.60
   0  11   3  765.62   16.00
   0  11  -3  749.73   20.80
   0  11  -3  768.42   20.10
   0  11  -3  753.12   17.20
   0  11  -3  705.83   27.70
   0 -11   3  752.92   16.20
   0 -11  -3  802.62   17.30
   0 -11   3  743.63   18.50
   0 -11   3  758.82   26.10
   0 -11   3  762.32   36.10
   0 -11   3  726.13   20.30
   0  11  -4 1078.59   25.50
   0  11   4 1116.89   31.60
   0  11  -4 1137.89   22.90
   0  11  -4 1128.89   36.10
   0  11  -4 1084.49   27.80
   0  11  -4 1164.18   49.20
   0 -11   4 1122.49   23.40
   0 -11   4 1145.59   44.00
   0 -11  -4 1153.78   22.40
   0 -11   4 1109.89   21.00
   0 -11   4 1078.99   27.10
   0  11  -5  188.28   10.20
   0  11   5  182.78   12.90
   0  11  -5  193.98    8.70
   0  11  -5  182.98   13.70
   0  11  -5  194.48    7.10
   0 -11  -5  186.38    9.00
   0 -11   5  176.58   16.20
   0 -11   5  183.28    9.70
   0  11  -6   11.60    5.70
   0  11  -6   10.40    2.30
   0  11  -6    7.70    2.40
   0  11   6   11.90    3.90
   0  11  -6   10.50    4.20
   0 -11  -6    8.40    2.30
   0 -11   6   11.50    3.00
   0 -11   6    8.60    4.40
   0  11  -7   12.10    5.70
   0  11  -7   21.70    4.40
   0  11  -7   21.30    9.20
   0  11  -7   18.50    5.00
   0  11  -7   21.50    3.20
   0  11  -7   23.80    2.50
   0 -11  -7   18.00    3.40
   0 -11   7   14.60    5.30
   0 -11   7   22.10    3.80
   0  11  -8  444.66   21.90
   0  11  -8  435.76   11.90
   0  11  -8  492.15   43.90
   0  11   8  441.76   24.90
   0  11  -8  429.96   31.50
   0  11  -8  429.36   18.10
   0 -11   8  429.36   27.70
   0 -11  -8  445.76   18.70
   0 -11   8  433.66   16.80
   0  11  -9  300.07   37.00
   0  11  -9  270.07   26.10
   0  11  -9  271.17   14.60
   0 -11   9  293.47   24.70
   0 -11  -9  257.37   15.20
   0 -11   9  275.67   14.50
   0  11 -10    0.70    1.50
   0  11 -10    0.70    4.10
   0 -11  10   -0.20    4.80
   0  11 -11    6.00    3.60
   0  11 -11   -6.70    4.10
   0  11 -11   -3.00   10.60
   0 -11 -11    3.80    3.00
   0 -11 -11   -6.10    3.50
   0  11 -12   86.69   21.10
   0  11 -12   76.99   14.90
   0 -11 -12   73.69   10.80
   0 -11 -12   53.69    9.10
   0 -11 -12   62.29   16.20
   0  11 -13   -1.20    7.20
   0  11 -13  -10.20    9.30
   0  11 -13   -1.80    2.30
   0 -11 -13    3.30    7.70
   0 -11 -13    1.10    3.40
   0  11 -14  210.28   35.40
   0  11 -14  264.57   31.90
   0 -11 -14  246.78   20.00
   0 -11 -14  303.37   21.50
   0 -11 -14  291.67   35.70
   0  11 -15   44.60   21.20
   0  11 -15   51.99   15.20
   0 -11 -15   36.50    7.80
   0 -11 -15   21.80    8.00
   0 -11 -15   46.60   17.00
   0  12   0 2417.36   44.70
   0 -12   0 2355.76   44.50
   0 -12   0 2383.16   80.79
   0 -12   0 2316.67   58.59
   0 -12   0 2329.07   42.30
   0 -12   0 2346.87   46.00
   0  12  -1  650.03   39.20
   0  12  -1  618.34   17.40
   0  12   1  622.94   16.00
   0 -12  -1  598.24   39.60
   0 -12  -1  614.54   26.30
   0 -12   1  623.54   17.40
   0 -12  -1  597.94   16.00
   0 -12  -1  611.94   17.80
   0 -12  -1  611.64   15.20
   0 -12   1  592.04   25.50
   0 -12   1  630.64   37.60
   0 -12   1  598.14   17.40
   0  12   2 1362.36   27.50
   0  12  -2 1397.76   68.19
   0  12  -2 1351.16   30.80
   0  12   2 1267.57   32.40
   0  12  -2 1319.07   27.00
   0 -12  -2 1430.36   64.09
   0 -12   2 1374.26   29.80
   0 -12  -2 1369.96   42.00
   0 -12  -2 1320.27   27.00
   0 -12   2 1429.16   30.90
   0 -12   2 1366.06   26.60
   0 -12  -2 1359.96   30.70
   0 -12  -2 1399.46   27.90
   0 -12   2 1386.16   40.70
   0 -12   2 1359.26   54.59
   0  12  -3 1461.85   33.40
   0  12  -3 1459.75   28.70
   0  12  -3 1534.85   70.79
   0  12   3 1438.36   27.40
   0  12   3 1408.56   34.70
   0 -12   3 1434.16   40.60
   0 -12  -3 1528.25   28.90
   0 -12   3 1438.76   27.50
   0 -12   3 1425.26   53.99
   0 -12   3 1485.65   33.00
   0 -12   3 1507.25   30.90
   0  12   4   28.60    2.20
   0  12  -4   24.40    4.10
   0  12  -4   19.80    5.00
   0  12  -4   21.50    6.60
   0  12   4   19.70    3.80
   0  12  -4   30.30    3.00
   0  12  -4   29.40    3.70
   0 -12   4   29.20    2.40
   0 -12   4   30.60    3.10
   0 -12  -4   29.40    2.70
   0 -12   4   28.90    4.00
   0 -12   4   22.40    6.80
   0  12  -5  140.09    7.70
   0  12  -5  135.09   17.90
   0  12   5  155.78   11.70
   0  12  -5  146.99   12.90
   0  12  -5  133.69    8.80
   0  12  -5  144.89    6.30
   0 -12   5  150.18    8.80
   0 -12   5  145.39   15.40
   0  12  -6  256.97   17.00
   0  12  -6  247.18   10.60
   0  12  -6  260.87   12.80
   0  12  -6  219.38   22.40
   0  12   6  274.67   17.10
   0  12  -6  257.87    8.70
   0 -12  -6  247.38   10.80
   0 -12   6  249.58   12.00
   0 -12   6  250.37   20.60
   0  12  -7  218.38   12.50
   0  12  -7  237.98   23.60
   0  12  -7  228.48   10.30
   0  12  -7  243.18   29.50
   0  12  -7  222.98   16.10
   0  12   7  230.58   17.00
   0  12  -7  231.08    8.20
   0 -12   7  235.38   11.70
   0 -12  -7  227.58   11.10
   0 -12   7  214.18   19.60
   0  12  -8   22.50   10.20
   0  12  -8    9.70    1.90
   0  12   8    6.60    4.70
   0  12  -8    3.60    5.40
   0  12  -8    8.30    3.80
   0  12  -8    7.90    2.90
   0 -12   8   18.10    7.10
   0 -12  -8   13.30    3.00
   0 -12   8    5.70    2.50
   0  12  -9  734.63   44.20
   0  12  -9  732.93   58.89
   0  12  -9  732.13   25.70
   0 -12   9  760.62   24.20
   0 -12  -9  738.83   25.20
   0 -12   9  770.02   39.30
   0  12 -10   -0.40    9.60
   0  12 -10    4.30    6.10
   0  12 -10   14.10    4.20
   0 -12  10   11.60    3.10
   0 -12 -10   10.00    5.10
   0 -12 -10   12.40    4.00
   0 -12  10    9.20    6.00
   0  12 -11  100.89   22.60
   0  12 -11   79.19   15.40
   0  12 -11  121.79   11.00
   0 -12 -11  106.09   13.00
   0 -12 -11  130.69   13.60
   0  12 -12  145.39   22.50
   0  12 -12  119.99   13.80
   0  12 -12  109.89   24.90
   0 -12 -12  138.89   14.80
   0 -12 -12  132.49   12.60
   0  12 -13  112.59   19.90
   0  12 -13  178.08   14.20
   0 -12 -13  108.39   20.50
   0 -12 -13  169.78   16.60
   0 -12 -13  153.98   13.80
   0  12 -14    7.50   17.20
   0  12 -14   13.10   10.20
   0 -12 -14    5.80   11.60
   0 -12 -14   -1.10    4.50
   0  12 -15    2.80   11.50
   0  12 -15   -9.30   16.20
   0 -12 -15   -6.00   10.90
   0 -12 -15    7.80    4.80
   0 -12 -15    0.20    5.80
   0 -13   0   11.40    4.10
   0 -13   0   12.30    2.40
   0 -13   0    9.80    2.20
   0 -13   0    7.70    5.70
   0  13  -1  759.12   43.90
   0  13   1  770.12   19.10
   0  13  -1  747.23   20.40
   0 -13  -1  822.32   48.00
   0 -13  -1  745.63   18.00
   0 -13   1  773.52   43.40
   0 -13   1  775.82   20.70
   0 -13   1  803.22   21.20
   0 -13  -1  786.42   19.40
   0 -13  -1  743.93   21.00
   0 -13   1  735.43   29.80
   0 -13   1  766.72   18.00
   0 -13  -1  782.12   31.00
   0  13   2  447.56   17.30
   0  13  -2  461.35   33.80
   0  13  -2  450.35   15.50
   0  13  -2  455.65   12.90
   0  13   2  460.95   13.00
   0 -13   2  457.75   32.10
   0 -13  -2  488.35   13.80
   0 -13  -2  492.45   38.30
   0 -13   2  483.95   18.00
   0 -13  -2  453.45   15.50
   0 -13   2  468.85   15.00
   0 -13   2  476.75   12.70
   0 -13  -2  500.15   24.40
   0 -13   2  464.75   22.70
   0 -13  -2  476.65   13.20
   0  13  -3  205.18   22.70
   0  13   3  191.68   11.00
   0  13  -3  209.48    8.00
   0  13  -3  206.18   10.30
   0 -13  -3  221.18    8.30
   0 -13   3  182.58   19.70
   0 -13   3  195.38   14.00
   0 -13   3  185.18    9.60
   0 -13  -3  204.38    8.00
   0 -13   3  211.58    9.30
   0 -13   3  209.58    7.50
   0  13  -4    0.40    0.80
   0  13   4    0.30    0.70
   0  13  -4   -3.70    3.60
   0  13   4   -0.30    1.60
   0  13  -4   -0.40    1.30
   0 -13   4   -0.40    2.20
   0 -13   4    0.10    0.70
   0 -13  -4    1.00    0.90
   0 -13   4   -0.10    0.80
   0 -13   4   -1.80    2.80
   0 -13   4   -1.00    1.00
   0  13  -5   67.59    9.20
   0  13  -5   68.09    6.50
   0  13  -5   78.29    4.70
   0  13   5   60.79    8.00
   0 -13   5   75.99    6.50
   0 -13   5   71.09    4.50
   0 -13   5   57.09   10.40
   0  13  -6 1022.80   29.50
   0  13  -6 1057.99   26.80
   0  13  -6 1096.19   26.00
   0  13  -6 1123.39   38.80
   0  13  -6 1113.79   52.59
   0  13   6 1086.79   35.80
   0 -13   6 1057.99   28.60
   0 -13   6 1088.89   44.70
   0 -13  -6 1001.80   26.30
   0  13   7   71.89   10.20
   0  13  -7   53.69   11.00
   0  13  -7   76.19    7.40
   0 -13  -7   76.99    6.20
   0 -13   7   76.79    6.80
   0  13  -8  601.94   39.80
   0  13  -8  629.74   23.10
   0  13   8  537.35   27.10
   0  13  -8  595.24   15.70
   0  13  -8  623.04   49.99
   0 -13   8  598.34   34.00
   0 -13   8  606.84   26.20
   0 -13  -8  567.54   19.00
   0  13  -9   62.89    7.50
   0  13  -9   56.19    4.30
   0  13  -9   53.39   16.90
   0  13  -9   46.30   11.10
   0 -13  -9   66.89    7.10
   0 -13   9   56.79    6.70
   0 -13   9   37.40    9.30
   0  13 -10   24.70    8.50
   0  13 -10   45.10    7.10
   0  13 -10   26.30   13.20
   0 -13 -10   32.20    4.70
   0 -13 -10   26.70    4.70
   0 -13  10   17.90    7.50
   0 -13 -10   28.50    7.10
   0  13 -11  181.78   13.70
   0  13 -11  192.98   25.50
   0  13 -11  231.18   35.20
   0 -13 -11  189.98   17.50
   0 -13 -11  201.88   14.00
   0  13 -12   39.40    6.90
   0  13 -12   23.00   10.80
   0  13 -12   62.69   19.70
   0 -13 -12   40.80    9.20
   0  13 -13   32.20   19.50
   0  13 -13    9.80    9.70
   0  13 -13   19.00    5.20
   0 -13 -13   18.70    4.80
   0 -13 -13   15.50    7.50
   0  13 -14  163.88   33.10
   0  13 -14  257.67   31.70
   0 -13 -14  246.18   15.30
   0 -13 -14  278.07   38.20
   0  13 -15    2.00   11.40
   0  13 -15  -18.30   14.50
   0 -13 -15    5.90    7.50
   0 -13 -15    0.80    4.20
   0 -13 -15   42.00   16.80
   0  14   0   10.50    2.40
   0 -14   0   13.90    4.60
   0 -14   0    9.90    2.00
   0 -14   0   13.60    7.30
   0 -14   0    8.40    2.10
   0 -14   0   10.30    2.20
   0  14  -1  137.79    7.90
   0  14   1  118.69    6.60
   0  14  -1  154.38   21.50
   0 -14  -1  122.49    7.70
   0 -14   1  120.69    8.80
   0 -14  -1  126.19    7.00
   0 -14   1  137.49    6.50
   0 -14   1  134.39    8.00
   0 -14  -1  129.49   13.30
   0 -14  -1  128.99    6.40
   0 -14   1  136.59   20.20
   0 -14   1  131.99   12.90
   0 -14  -1   92.59   17.00
   0  14   2   98.99    5.60
   0  14   2  103.49    8.50
   0  14  -2   92.39    5.40
   0  14  -2   86.99    6.60
   0 -14  -2   75.79   16.00
   0 -14  -2  100.59    5.60
   0 -14  -2   90.39    6.70
   0 -14  -2   92.69   11.50
   0 -14   2  100.09   11.30
   0 -14  -2   91.99    5.70
   0 -14   2   88.19    6.40
   0 -14   2   93.59    5.20
   0 -14   2   87.69    6.40
   0  14   3  102.69    5.20
   0  14  -3  110.09    7.60
   0  14  -3  123.59   18.60
   0  14  -3  109.79    5.90
   0  14   3   99.09    8.50
   0 -14   3  108.19    7.40
   0 -14  -3  115.29   12.30
   0 -14   3  100.09    5.20
   0 -14  -3  100.29    5.80
   0 -14   3   99.19   15.70
   0 -14  -3  104.69    7.40
   0 -14  -3  112.29    5.90
   0 -14   3  103.79    8.00
   0 -14   3  115.09   11.40
   0  14  -4  458.05   17.30
   0  14   4  467.65   12.00
   0  14  -4  483.45   13.80
   0  14  -4  512.65   36.20
   0  14   4  480.65   19.90
   0 -14   4  516.35   22.80
   0 -14   4  467.15   31.00
   0 -14   4  465.55   14.60
   0 -14  -4  496.75   13.60
   0 -14   4  495.25   17.50
   0 -14   4  467.25   12.30
   0  14  -5    8.40    2.60
   0  14  -5   13.30    6.80
   0  14   5   12.70    4.20
   0  14  -5   12.70    2.30
   0 -14   5   16.80    2.80
   0 -14  -5   13.80    2.30
   0 -14   5   10.70    5.40
   0 -14   5   11.90    2.90
   0 -14   5   18.10    2.20
   0  14  -6   16.00    3.60
   0  14  -6   16.40    7.30
   0  14   6   14.20    3.70
   0  14  -6   20.40    2.80
   0 -14   6   16.50    6.30
   0 -14   6   13.10    2.90
   0  14   7   29.40    6.20
   0  14  -7   20.10    7.70
   0  14  -7   24.90    4.60
   0  14  -7   26.80    3.00
   0 -14   7   19.50    3.70
   0 -14   7   23.60    7.20
   0  14  -8  129.39   10.10
   0  14  -8  117.09    6.20
   0  14  -8  120.09   18.50
   0  14   8  128.19   13.70
   0  14  -8  102.29   21.30
   0 -14   8  115.29    9.20
   0 -14   8  122.99   16.40
   0 -14  -8  113.29    7.80
   0  14  -9  198.78   13.20
   0  14  -9  191.78   25.30
   0  14  -9  230.68   33.60
   0  14  -9  203.28    8.50
   0 -14   9  210.58   12.60
   0 -14  -9  208.18   11.00
   0 -14   9  236.88   23.00
   0 -14  -9  217.28   11.40
   0 -14  -9  208.78   17.60
   0  14 -10   83.59    5.30
   0  14 -10   67.19   15.00
   0  14 -10   48.20   18.20
   0  14 -10   79.59    8.80
   0 -14 -10   96.29   13.00
   0 -14 -10   67.79    6.80
   0 -14 -10   86.99    7.50
   0 -14  10   54.69   11.30
   0  14 -11   -1.90    6.10
   0  14 -11   -2.10    2.50
   0  14 -11    4.50   11.10
   0 -14 -11   -2.40    1.90
   0 -14 -11   -5.50    3.60
   0  14 -12  410.96   37.90
   0  14 -12  418.36   49.20
   0  14 -12  384.26   20.30
   0 -14 -12  361.56   25.30
   0 -14 -12  396.66   17.60
   0  14 -13   43.20   14.00
   0  14 -13   44.60   20.80
   0 -14 -13   53.69   18.70
   0 -14 -13   44.40   10.10
   0  14 -14   -4.60    8.70
   0  14 -14  -23.60   13.20
   0 -14 -14  -11.50   10.30
   0  15   0    2.80    1.20
   0 -15   0    2.60    1.00
   0 -15   0    5.60    1.90
   0 -15   0    0.60    5.10
   0 -15   0    3.30    1.20
   0 -15   0    7.70    4.30
   0  15  -1  113.79    7.40
   0  15   1  110.89    6.60
   0 -15   1  113.19    7.30
   0 -15  -1  116.09    6.90
   0 -15  -1  115.59    7.60
   0 -15   1  112.39    6.10
   0 -15  -1  117.39    6.20
   0 -15  -1  111.49   12.40
   0 -15   1  103.89    7.20
   0 -15   1  118.59   12.80
   0  15  -2 2743.33   54.89
   0  15  -2 2688.53   94.49
   0  15   2 2736.33   50.49
   0  15   2 2652.13   58.89
   0 -15  -2 2774.62   50.49
   0 -15  -2 2894.21   51.79
   0 -15  -2 2780.42   71.89
   0 -15  -2 2797.72  102.69
   0 -15   2 2833.32   54.39
   0 -15   2 2806.02   92.39
   0 -15  -2 2733.03   54.99
   0 -15   2 2853.51   70.49
   0 -15   2 2783.22   54.59
   0 -15   2 2719.83   49.50
   0  15  -3  206.48   24.50
   0  15  -3  205.28    8.50
   0  15   3  194.88   11.70
   0  15  -3  206.28   10.80
   0  15   3  193.68    7.80
   0 -15  -3  205.98   10.50
   0 -15  -3  199.78    8.60
   0 -15   3  196.18   22.70
   0 -15  -3  175.28   25.90
   0 -15  -3  195.98    8.40
   0 -15   3  214.28   16.00
   0 -15   3  209.08    8.00
   0 -15  -3  205.78   16.90
   0 -15   3  210.88    9.90
   0 -15   3  188.08   10.20
   0  15  -4  499.95   36.80
   0  15   4  462.45   19.90
   0  15  -4  467.05   13.90
   0  15  -4  471.45   17.80
   0  15   4  457.15   12.20
   0 -15   4  468.55   12.60
   0 -15  -4  497.75   26.30
   0 -15   4  465.85   22.80
   0 -15  -4  482.35   13.90
   0 -15   4  477.55   15.50
   0 -15   4  448.26   17.00
   0 -15   4  432.56   31.50
   0 -15  -4  472.15   17.10
   0 -15  -4  454.65   13.70
   0  15   5  736.33   27.50
   0  15  -5  680.03   17.90
   0  15  -5  682.63   23.10
   0  15  -5  610.24   41.80
   0 -15   5  686.83   15.70
   0 -15  -5  739.73   22.20
   0 -15   5  740.83   39.30
   0 -15   5  691.23   22.30
   0 -15   5  705.03   18.20
   0 -15  -5  677.23   31.70
   0  15   6    6.00    3.30
   0  15  -6    6.60    1.70
   0  15  -6    0.50    5.50
   0  15  -6    4.60    2.30
   0 -15   6    4.60    4.40
   0 -15   6   10.50    2.90
   0 -15  -6    1.10    3.30
   0  15  -7  674.93   43.60
   0  15  -7  662.83   24.10
   0  15  -7  666.13   17.70
   0  15   7  680.93   28.70
   0 -15   7  624.24   27.70
   0 -15  -7  677.03   21.70
   0 -15  -7  691.73   32.60
   0 -15   7  727.23   38.00
   0  15  -8   31.60   10.40
   0  15   8   28.50    6.20
   0  15  -8   29.00    5.20
   0 -15  -8   27.80    7.40
   0 -15  -8   41.60    5.60
   0 -15   8   32.70    8.90
   0 -15   8   28.60    5.30
   0  15  -9   26.10    5.20
   0  15  -9   18.20   12.80
   0  15  -9   21.90    8.50
   0 -15   9   40.00    9.90
   0 -15  -9   26.10    7.50
   0 -15  -9   30.30    5.00
   0 -15  -9   21.60    3.40
   0  15 -10    6.40    3.60
   0  15 -10   -1.10    9.50
   0  15 -10    8.20    7.00
   0  15 -10    9.70    2.20
   0 -15 -10    5.40    2.00
   0 -15 -10    6.60    2.50
   0 -15 -10    7.70    5.30
   0 -15  10    5.80    5.70
   0  15 -11   47.10    7.80
   0  15 -11   49.60   13.70
   0  15 -11   47.90   17.80
   0  15 -11   50.49    4.80
   0 -15 -11   45.40    6.30
   0 -15 -11   60.59    6.50
   0 -15  11   48.00   12.40
   0  15 -12  305.27   46.10
   0  15 -12  329.87   35.10
   0  15 -12  332.67   19.00
   0 -15 -12  270.57   22.50
   0 -15 -12  294.07   13.30
   0  15 -13  -22.10   11.50
   0  15 -13    1.80    7.90
   0  15 -14  -16.80    9.50
   0 -15 -14  -13.80    6.60
   0 -15 -14  -17.20    8.40
   0  16   0  171.18    9.10
   0 -16   0  172.68    9.90
   0 -16   0  183.58   16.20
   0 -16   0  185.68    9.50
   0 -16   0  176.08    8.00
   0 -16   0  196.48   26.00
   0  16  -1   98.99    7.10
   0  16   1  111.59    6.80
   0 -16  -1  109.49    6.90
   0 -16   1   98.29    5.80
   0 -16   1   95.49   12.00
   0 -16  -1  100.59    6.00
   0 -16  -1   87.09   17.80
   0 -16   1   99.09    7.10
   0 -16  -1  103.39   12.40
   0 -16  -1  117.39    8.00
   0 -16   1   80.39   15.90
   0 -16   1   97.99    7.30
   0  16   2  518.15   15.40
   0  16   2  504.65   20.90
   0  16  -2  515.05   18.10
   0  16  -2  529.85   40.20
   0 -16  -2  526.75   18.40
   0 -16   2  554.84   15.10
   0 -16   2  531.35   18.10
   0 -16  -2  631.94   47.30
   0 -16   2  538.55   39.20
   0 -16   2  510.55   26.40
   0 -16   2  564.74   18.30
   0 -16  -2  527.55   15.20
   0 -16  -2  536.95   16.20
   0 -16  -2  572.94   29.00
   0  16  -3    7.00    6.20
   0  16  -3   12.20    3.10
   0  16  -3   12.20    2.30
   0  16   3   18.10    2.50
   0  16   3   11.00    3.10
   0 -16  -3   10.20    5.20
   0 -16  -3   14.10    7.90
   0 -16   3   11.80    5.10
   0 -16   3   14.00    2.40
   0 -16   3   11.30    3.00
   0 -16  -3   12.40    2.50
   0 -16  -3   12.60    2.40
   0 -16  -3   12.20    3.30
   0 -16   3   12.20    6.60
   0 -16   3    9.10    2.30
   0  16  -4  786.22   19.90
   0  16  -4  791.82   48.90
   0  16  -4  737.83   24.00
   0  16   4  789.42   18.00
   0  16   4  773.82   27.30
   0 -16  -4  792.32   20.00
   0 -16  -4  823.02   23.90
   0 -16  -4  821.92   56.49
   0 -16   4  734.73   20.90
   0 -16  -4  786.42   19.70
   0 -16   4  729.43   23.30
   0 -16   4  772.12   30.90
   0 -16  -4  768.72   34.60
   0 -16   4  776.22   18.20
   0 -16   4  787.62   43.90
   0  16  -5  224.78    9.30
   0  16  -5  209.58   25.10
   0  16   5  224.08   14.80
   0  16  -5  216.28   12.20
   0 -16   5  212.68    7.60
   0 -16   5  201.98   21.50
   0 -16   5  215.48    9.40
   0 -16  -5  210.88    8.70
   0 -16  -5  201.08    8.90
   0 -16  -5  222.38   11.70
   0 -16  -5  193.58   17.40
   0 -16   5  224.78   12.10
   0  16  -6   41.70    5.70
   0  16   6   38.20    6.80
   0  16  -6   49.20    4.30
   0  16  -6   34.40   11.00
   0 -16   6   39.10    5.30
   0 -16  -6   47.00    5.60
   0 -16  -6   24.10    7.20
   0 -16   6   35.30    9.00
   0  16   7   -5.20    2.70
   0  16  -7    0.80    5.10
   0  16  -7   -0.70    1.60
   0  16  -7    1.00    1.00
   0 -16   7   -0.60    1.40
   0 -16  -7   -0.80    3.30
   0 -16   7   -3.00    3.50
   0 -16  -7   -2.60    1.60
   0  16  -8   65.09    8.00
   0  16   8   74.19   10.60
   0  16  -8   33.80   14.20
   0  16  -8   52.09    4.60
   0 -16  -8   62.49    6.60
   0 -16   8   49.30    6.70
   0 -16  -8   37.00    8.50
   0 -16   8   46.70   10.80
   0  16  -9    4.10    6.00
   0  16  -9    6.60    3.20
   0  16  -9   -0.10    7.70
   0  16  -9    5.20    1.90
   0 -16  -9    1.20    2.40
   0 -16   9    1.50    4.80
   0  16 -10  113.89    6.50
   0  16 -10  101.69   23.80
   0  16 -10   96.19   18.40
   0  16 -10  139.69   12.20
   0 -16 -10  121.39   16.50
   0 -16 -10  136.19    8.90
   0  16 -11   33.60   11.40
   0  16 -11   37.90    6.80
   0  16 -11   48.30    4.90
   0  16 -11   34.20   18.10
   0 -16  11   36.80   11.20
   0 -16 -11   45.40    6.80
   0 -16 -11   45.50    4.60
   0 -16 -11   36.70    8.80
   0  16 -12   57.59   21.30
   0  16 -12   74.69    6.00
   0  16 -12   72.09   16.10
   0 -16 -12   84.89    6.10
   0 -16 -12   64.89    7.90
   0 -16 -12   56.69   11.10
   0  16 -13    4.80   14.50
   0 -16 -13   10.20    5.00
   0  16 -14  -13.70    9.80
   0 -16 -14  -11.70    6.80
   0 -17   0    9.90    5.40
   0 -17   0    5.80    1.80
   0 -17   0    4.60    2.00
   0 -17   0    5.00    2.00
   0  17   1  471.65   15.60
   0  17  -1  494.55   17.20
   0 -17  -1  490.55   15.00
   0 -17   1  492.15   14.70
   0 -17  -1  494.05   18.00
   0 -17  -1  498.55   16.40
   0 -17   1  487.35   17.70
   0 -17   1  492.65   17.20
   0 -17   1  481.35   26.60
   0 -17  -1  524.15   43.10
   0 -17  -1  490.55   27.60
   0 -17   1  512.85   40.40
   0  17   2  165.78   11.90
   0  17  -2  140.19   22.40
   0  17   2  172.48    8.40
   0  17  -2  167.08    9.90
   0 -17   2  187.28   23.90
   0 -17  -2  185.88   28.50
   0 -17  -2  163.78   16.00
   0 -17   2  162.18    7.60
   0 -17  -2  177.88   10.40
   0 -17   2  178.08   10.00
   0 -17   2  164.48    9.70
   0 -17   2  163.78   15.50
   0 -17  -2  166.78    8.20
   0 -17  -2  176.38    8.80
   0  17  -3  408.96   36.60
   0  17  -3  380.16   16.00
   0  17   3  368.56   12.10
   0  17   3  381.06   17.80
   0 -17  -3  383.36   13.00
   0 -17   3  388.06   14.80
   0 -17  -3  377.56   13.10
   0 -17  -3  374.86   24.10
   0 -17   3  416.36   33.90
   0 -17   3  366.86   22.60
   0 -17  -3  377.66   39.10
   0 -17  -3  387.76   15.90
   0 -17   3  381.66   15.60
   0 -17   3  397.26   12.30
   0  17   4  413.66   19.30
   0  17  -4  395.36   36.60
   0  17  -4  424.86   13.70
   0  17   4  387.86   11.80
   0  17  -4  404.16   26.00
   0 -17   4  438.96   23.50
   0 -17   4  397.56   12.00
   0 -17  -4  427.26   13.60
   0 -17  -4  396.26   13.40
   0 -17   4  412.56   16.80
   0 -17   4  417.46   15.00
   0 -17   4  377.46   31.80
   0 -17  -4  419.26   41.80
   0 -17  -4  424.26   26.40
   0 -17  -4  404.96   16.50
   0  17  -5  315.87   15.50
   0  17   5  335.17   10.00
   0  17   5  353.36   19.30
   0  17  -5  340.37   12.10
   0  17  -5  320.07   32.40
   0 -17  -5  323.47   11.90
   0 -17   5  332.77   28.30
   0 -17   5  338.67   12.50
   0 -17   5  324.47   15.00
   0 -17  -5  320.17   26.60
   0 -17  -5  332.67   11.60
   0 -17  -5  336.07   15.00
   0 -17   5  342.97   10.40
   0  17  -6  418.76   36.50
   0  17   6  433.86   22.20
   0  17  -6  450.65   19.30
   0  17  -6  412.26   13.70
   0 -17   6  415.76   18.10
   0 -17   6  413.16   30.80
   0 -17  -6  421.26   14.50
   0 -17  -6  435.96   17.40
   0  17  -7  536.25   21.80
   0  17   7  560.14   26.10
   0  17  -7  519.35   16.00
   0  17  -7  506.15   40.80
   0 -17  -7  610.24   33.00
   0 -17  -7  526.15   16.40
   0 -17  -7  555.74   20.20
   0 -17   7  552.84   21.30
   0 -17   7  532.55   34.60
   0  17  -8   29.80   11.80
   0  17  -8   39.90   12.60
   0  17  -8   53.19    5.00
   0  17   8   49.50    8.10
   0  17  -8   52.89    7.50
   0 -17  -8   58.89    4.80
   0 -17   8   33.50    9.40
   0 -17  -8   49.60   10.20
   0 -17  -8   47.20    6.20
   0  17  -9   56.89    5.10
   0  17  -9   62.59    7.90
   0  17  -9   45.80   16.40
   0  17  -9   56.29   14.70
   0 -17   9   38.50   10.60
   0 -17  -9   69.39    7.50
   0 -17  -9   54.69   10.50
   0 -17  -9   66.89    5.60
   0  17 -10    0.50    1.30
   0  17 -10    2.00    7.60
   0  17 -10   -2.00    2.60
   0 -17 -10   -0.40    1.40
   0 -17 -10   -5.80    4.00
   0 -17 -10   -2.00    2.20
   0 -17  10   -4.80    5.70
   0  17 -11  115.49   11.80
   0  17 -11  119.59    7.50
   0  17 -11   94.19   18.70
   0  17 -11   74.49   22.50
   0 -17 -11  131.39    7.60
   0 -17 -11  114.49    9.90
   0 -17 -11  127.49   17.20
   0  17 -12  -15.00   11.00
   0 -17  12    1.80    6.70
   0 -17 -12   -2.70    2.30
   0  17 -13   -8.30    7.80
   0  17 -13  -15.90   14.00
   0  17 -14   -3.10   10.00
   0  18   0 2258.47   47.50
   0 -18   0 2462.75   97.49
   0 -18   0 2213.88   49.70
   0 -18   0 2376.76   48.30
   0 -18   0 2297.87   44.90
   0  18   1   32.60    4.20
   0  18  -1   41.60    5.20
   0 -18   1   37.10    5.10
   0 -18  -1   18.60   13.90
   0 -18  -1   46.80    4.30
   0 -18  -1   40.50    5.30
   0 -18   1   36.20    5.00
   0 -18  -1   33.00    4.40
   0 -18   1   36.70   11.50
   0 -18  -1   28.20    8.90
   0 -18   1   46.50    4.30
   0  18  -2   38.40    5.00
   0  18  -2   43.20   13.20
   0  18   2   28.30    5.50
   0  18   2   37.40    4.00
   0 -18   2   41.50    5.20
   0 -18   2   44.20    5.50
   0 -18   2   31.40   11.00
   0 -18  -2   38.50    5.20
   0 -18  -2   22.50    9.80
   0 -18  -2   31.30    7.50
   0 -18  -2   44.60    4.60
   0 -18   2   46.70    4.20
   0 -18  -2   35.30    4.00
   0 -18   2   24.10    6.70
   0  18   3   45.30    4.00
   0  18  -3   24.90    9.70
   0  18  -3   42.80    5.50
   0 -18  -3   38.80    9.20
   0 -18   3   35.90    7.70
   0 -18  -3   43.70    4.40
   0 -18   3   46.20    5.60
   0 -18   3   51.39    5.50
   0 -18  -3   45.00    4.40
   0 -18  -3   21.30   10.50
   0 -18  -3   44.60    5.70
   0 -18   3   42.70    4.00
   0 -18   3   38.90   11.70
   0  18  -4  518.75   20.30
   0  18  -4  561.34   43.90
   0  18   4  502.05   14.20
   0  18   4  502.45   22.30
   0  18  -4  540.15   16.20
   0 -18   4  517.95   14.70
   0 -18   4  535.75   19.80
   0 -18   4  534.45   17.80
   0 -18  -4  501.95   19.40
   0 -18   4  536.95   27.00
   0 -18   4  551.24   39.20
   0 -18  -4  529.05   48.20
   0 -18  -4  538.25   16.10
   0 -18  -4  517.05   29.60
   0 -18  -4  529.15   19.70
   0  18  -5    5.60    2.60
   0  18  -5    5.70    6.60
   0  18  -5    6.30    2.00
   0  18   5    3.70    3.30
   0 -18   5    5.30    5.80
   0 -18  -5   10.90    5.50
   0 -18  -5    9.10    2.30
   0 -18   5    3.70    1.40
   0 -18   5    8.90    2.40
   0 -18  -5    5.10    1.90
   0 -18  -5   14.70   10.30
   0 -18   5    8.40    3.10
   0 -18  -5    4.90    2.60
   0  18  -6  530.55   21.70
   0  18  -6  520.85   16.10
   0  18  -6  481.75   41.20
   0  18   6  547.15   25.40
   0 -18   6  529.35   35.90
   0 -18   6  503.45   15.40
   0 -18  -6  519.55   16.30
   0 -18  -6  532.05   20.00
   0 -18   6  508.45   13.30
   0 -18  -6  512.35   30.30
   0 -18   6  518.55   20.40
   0  18  -7    0.90    6.20
   0  18   7   -2.10    2.60
   0  18  -7   -0.70    1.10
   0  18  -7   -2.40    1.30
   0 -18   7    0.50    1.60
   0 -18  -7   -1.00    5.00
   0 -18   7   -0.10    5.20
   0 -18  -7   -0.90    0.90
   0 -18  -7   -3.40    1.70
   0  18  -8   22.40    9.90
   0  18  -8   19.00    3.40
   0  18  -8   30.70   13.60
   0  18   8   17.20    5.10
   0  18  -8   19.30    5.10
   0 -18  -8   13.30    3.90
   0 -18  -8   10.70    6.00
   0 -18   8   14.80    7.70
   0 -18  -8   24.30    3.40
   0  18  -9   28.40   15.10
   0  18  -9   42.00    7.00
   0  18  -9   37.50    4.40
   0  18   9   34.50    6.90
   0 -18  -9   31.20    5.70
   0 -18   9   37.30    9.80
   0 -18  -9   45.60    4.80
   0 -18  -9   34.00    9.00
   0  18 -10  376.66   38.60
   0  18 -10  416.26   21.20
   0  18 -10  373.86   46.10
   0  18 -10  354.26   13.50
   0 -18  10  370.26   31.80
   0 -18 -10  382.36   17.50
   0 -18 -10  403.96   27.70
   0 -18 -10  372.86   13.80
   0  18 -11   48.80   20.40
   0  18 -11   78.19    6.50
   0  18 -11   48.20   14.10
   0  18 -11   72.79   10.20
   0 -18  11   79.69   15.50
   0 -18 -11   87.59    6.40
   0 -18 -11   77.09   13.50
   0  18 -12   25.40   12.60
   0 -18 -12   20.80    8.40
   0 -18 -12   26.10    6.20
   0 -18  12   28.90    9.80
   0  18 -13  -10.40   15.10
   0  18 -13   -9.60    9.30
   0 -18 -13    3.30    2.70
   0 -18 -13   -4.50    7.40
   0  18 -14   -9.70    9.40
   0 -18 -14   -0.40    7.20
   0 -19   0   -1.10    6.80
   0 -19   0    3.90    1.50
   0 -19   0    1.80    4.20
   0 -19   0    4.00    2.10
   0  19  -1   11.10    2.70
   0  19   1   16.90    3.10
   0 -19   1    8.00    4.80
   0 -19  -1   21.80    4.40
   0 -19   1   13.80    2.70
   0 -19   1   18.20   10.30
   0 -19   1   15.00    3.50
   0 -19  -1   22.10    6.90
   0 -19  -1   13.80    3.00
   0 -19   1   17.20    3.60
   0 -19  -1   16.30    8.50
   0 -19  -1   22.50    3.30
   0  19   2    8.50    2.60
   0  19  -2    7.60    2.80
   0  19   2    7.80    3.30
   0 -19   2   10.90    3.10
   0 -19  -2    9.60    3.00
   0 -19  -2    9.90    2.30
   0 -19   2    7.20    7.10
   0 -19  -2   12.60    5.40
   0 -19   2    8.50    2.60
   0 -19  -2    8.80    2.60
   0 -19   2    7.80    2.10
   0 -19  -2   13.50    7.70
   0 -19   2    0.30    3.90
   0  19  -3  215.48   12.20
   0  19   3  195.18   13.50
   0  19  -3  211.08   29.00
   0  19   3  193.68    8.90
   0 -19  -3  182.18   11.30
   0 -19  -3  216.08   32.70
   0 -19  -3  189.48    9.60
   0 -19   3  203.78   18.20
   0 -19   3  212.38   11.70
   0 -19   3  203.68   26.10
   0 -19  -3  202.08   18.80
   0 -19   3  207.08    9.00
   0 -19   3  201.58   11.10
   0 -19  -3  199.68    9.50
   0  19  -4  175.38   25.70
   0  19  -4  152.68   10.70
   0  19   4  136.49    6.80
   0  19   4  138.59   12.00
   0 -19  -4  142.39    8.00
   0 -19   4  154.68    9.30
   0 -19  -4  152.98   10.40
   0 -19  -4  124.99   24.00
   0 -19   4  153.68   18.20
   0 -19   4  142.89    7.30
   0 -19   4  139.99   22.10
   0 -19   4  159.38   10.60
   0 -19  -4  134.79   17.10
   0 -19  -4  156.28    9.70
   0  19  -5  942.81   58.69
   0  19   5  963.60   21.40
   0  19  -5  920.11   29.70
   0  19  -5 1000.90   24.70
   0  19   5  946.11   34.40
   0 -19  -5  918.01   24.10
   0 -19  -5 1005.30   70.69
   0 -19   5  945.91   51.69
   0 -19  -5 1015.00   43.90
   0 -19   5  954.10   21.80
   0 -19  -5  959.10   23.80
   0 -19   5  911.91   28.70
   0 -19  -5  997.40   29.30
   0 -19   5  987.80   25.60
   0  19  -6  338.37   17.10
   0  19  -6  345.37   35.70
   0  19  -6  361.96   13.20
   0  19   6  346.27   20.60
   0 -19  -6  390.76   44.70
   0 -19  -6  327.57   12.80
   0 -19  -6  346.37   16.30
   0 -19  -6  365.36   26.70
   0 -19   6  365.16   31.20
   0 -19   6  340.77   12.60
   0 -19   6  331.77   16.30
   0 -19   6  340.77   10.50
   0  19  -7   25.10   10.00
   0  19  -7   29.90    3.80
   0  19  -7   21.20    4.70
   0  19   7   17.60    5.20
   0 -19  -7   28.50    4.00
   0 -19  -7   43.10    6.70
   0  19   8   10.70    4.50
   0  19  -8   21.70   10.90
   0  19  -8   12.10    3.50
   0  19  -8   13.50    2.70
   0  19  -8    9.10    8.50
   0 -19  -8    4.90    7.30
   0 -19  -8   10.70    2.60
   0 -19  -8    9.90    3.60
   0 -19   8    7.30    7.00
   0  19  -9  484.45   42.80
   0  19  -9  442.76   21.80
   0  19  -9  450.75   15.40
   0  19   9  474.65   22.00
   0  19  -9  414.06   48.70
   0 -19   9  430.66   33.80
   0 -19  -9  458.85   15.80
   0 -19  -9  464.55   30.70
   0 -19  -9  387.36   19.60
   0  19 -10   32.00   14.50
   0  19 -10   30.50    6.40
   0  19 -10   21.90    5.90
   0  19 -10   13.50   10.40
   0 -19 -10   22.90    5.50
   0 -19  10   19.40    9.40
   0 -19 -10   17.20    7.30
   0  19 -11   61.29   16.70
   0  19 -11   60.59   22.90
   0 -19 -11   68.29    5.80
   0 -19 -11   52.89    7.90
   0 -19  11   38.10   11.10
   0  19 -12   -8.20   11.40
   0  19 -12   -5.70    7.90
   0 -19  12    0.10    9.10
   0 -19 -12   -6.10    2.60
   0 -19 -12    4.10    2.40
   0 -19 -12   -4.80    6.50
   0  19 -13   29.60   16.40
   0  19 -13    5.60   10.60
   0 -19 -13   -2.30    8.50
   0 -19 -13   17.80    5.40
   0  20   0  435.16   16.70
   0 -20   0  491.85   17.80
   0 -20   0  476.65   18.70
   0 -20   0  468.15   44.30
   0 -20   0  443.56   15.10
   0 -20   0  466.55   28.80
   0  20  -1 1111.19   30.70
   0  20   1 1080.69   28.50
   0 -20   1 1136.99   31.80
   0 -20  -1 1220.38   30.30
   0 -20   1 1146.29   46.20
   0 -20   1 1189.88   37.30
   0 -20   1 1221.78   68.39
   0 -20  -1 1102.19   27.30
   0 -20  -1 1172.48   47.30
   0 -20  -1 1147.79   32.20
   0 -20  -1 1200.68   71.69
   0 -20   1 1199.98   31.40
   0  20  -2  100.19    8.50
   0  20   2   97.49    6.80
   0  20   2   98.99   10.70
   0 -20   2  109.39    6.90
   0 -20  -2   68.89   18.70
   0 -20  -2   97.89    8.50
   0 -20   2   89.99   13.30
   0 -20   2   98.19    8.00
   0 -20  -2   96.59    6.60
   0 -20   2   94.79    7.80
   0 -20  -2   95.29    7.10
   0  20  -3    8.40    2.70
   0  20  -3   15.90   10.00
   0  20   3    7.50    3.10
   0  20   3   11.40    2.60
   0 -20  -3    7.80    5.60
   0 -20   3   11.00    6.00
   0 -20   3    9.60    7.40
   0 -20  -3   16.30    3.10
   0 -20   3   11.40    3.20
   0 -20  -3   12.10    7.30
   0 -20  -3   12.90    2.70
   0 -20   3   19.20    3.20
   0 -20  -3   13.90    3.70
   0  20  -4  574.24   22.40
   0  20  -4  581.44   47.60
   0  20   4  597.84   25.80
   0  20   4  615.84   16.90
   0 -20   4  647.34   27.30
   0 -20  -4  651.13   35.30
   0 -20   4  641.34   20.80
   0 -20  -4  605.04   18.50
   0 -20  -4  631.74   18.90
   0 -20  -4  644.54   22.90
   0 -20   4  623.34   17.10
   0 -20  -4  643.74   55.69
   0 -20   4  653.13   46.70
   0 -20   4  613.14   31.00
   0  20   5    8.10    1.80
   0  20  -5   -7.00    5.70
   0  20   5    2.70    3.10
   0  20  -5    2.70    2.20
   0 -20  -5    7.20    5.20
   0 -20   5    3.20    2.30
   0 -20  -5    0.60    7.70
   0 -20  -5    5.70    1.80
   0 -20   5    6.20    2.40
   0 -20   5    4.90    1.80
   0 -20   5    7.00    7.10
   0 -20  -5    4.80    2.50
   0  20  -6   -0.60    6.20
   0  20   6    6.80    3.80
   0  20  -6   10.60    3.80
   0 -20   6   10.20    2.40
   0 -20  -6    7.10    2.50
   0 -20  -6    8.20    3.00
   0 -20   6   10.70    6.20
   0 -20  -6    2.70    7.90
   0 -20  -6    9.50    2.60
   0 -20   6    6.70    2.40
   0 -20  -6   10.40    5.70
   0 -20   6    6.30    1.80
   0  20  -7  208.98   10.20
   0  20  -7  223.48   14.40
   0  20  -7  216.28   30.20
   0  20   7  195.58   16.40
   0 -20  -7  154.58   30.90
   0 -20  -7  189.88   20.40
   0 -20  -7  209.78   10.20
   0 -20   7  185.78   23.30
   0 -20  -7  235.78   16.80
   0  20   8  272.17   18.20
   0  20  -8  258.87   33.00
   0  20  -8  288.77   39.00
   0  20  -8  289.77   17.10
   0 -20  -8  296.57   44.40
   0 -20  -8  279.67   12.10
   0 -20  -8  331.67   26.20
   0 -20  -8  292.97   15.80
   0 -20   8  243.28   27.00
   0  20  -9   15.80    8.90
   0  20  -9    8.20    3.40
   0  20  -9    1.60   12.00
   0 -20  -9    2.00    6.00
   0 -20  -9    5.70    2.10
   0 -20  -9    8.90    4.10
   0 -20   9    6.60    7.50
   0  20 -10  237.68   16.50
   0  20 -10  239.08   33.90
   0  20 -10  257.57   39.00
   0 -20  10  280.47   29.80
   0 -20 -10  220.38   14.30
   0 -20 -10  249.68   11.50
   0 -20 -10  230.88   24.10
   0  20 -11   -9.90   11.70
   0  20 -11   -1.50    6.80
   0 -20  11  -10.30    6.10
   0 -20 -11   -0.30    1.60
   0 -20 -11  -12.40    6.00
   0  20 -12  -12.60   12.70
   0  20 -12  -15.90    8.70
   0 -20 -12  -10.20    6.90
   0 -20 -12   -2.10    2.40
   0  20 -13   -5.00   12.30
   0 -20 -13   14.00    9.50
   0  21   0    2.20    1.50
   0 -21   0    4.50    2.10
   0 -21   0    0.80    1.70
   0 -21   0    4.50    4.40
   0 -21   0    1.50    6.50
   0  21   1  344.17   14.30
   0 -21  -1  348.27   39.80
   0 -21   1  353.76   16.20
   0 -21   1  355.36   38.60
   0 -21  -1  356.36   16.60
   0 -21  -1  336.07   13.20
   0 -21  -1  361.16   26.50
   0 -21   1  337.17   13.00
   0 -21  -1  350.56   14.70
   0 -21   1  322.57   24.50
   0 -21   1  346.37   15.30
   0  21   2  763.72   30.30
   0  21   2  799.32   22.40
   0  21  -2  770.52   25.30
   0 -21  -2  797.22   23.10
   0 -21  -2  757.32   25.70
   0 -21   2  796.72   37.90
   0 -21  -2  768.32   39.10
   0 -21   2  752.92   54.39
   0 -21  -2  762.12   21.60
   0 -21   2  741.33   20.70
   0 -21   2  803.22   25.20
   0 -21  -2  807.82   61.59
   0 -21   2  780.72   25.20
   0  21  -3  100.59    8.90
   0  21  -3   69.19   15.80
   0  21   3   95.39    6.50
   0  21   3   88.59   10.10
   0 -21   3   99.69    8.10
   0 -21  -3   92.69    7.00
   0 -21  -3   86.69    8.40
   0 -21   3   89.49    7.40
   0 -21  -3   80.69   20.90
   0 -21   3   95.19    8.90
   0 -21   3  124.79   16.00
   0 -21  -3   88.59    6.60
   0 -21  -3  111.79   15.80
   0 -21   3   68.89   16.20
   0  21   4  225.28   16.00
   0  21  -4  239.88   32.50
   0  21  -4  208.88   13.20
   0  21   4  225.68    9.50
   0 -21  -4  210.28   10.50
   0 -21  -4  208.58   10.30
   0 -21   4  195.68   26.50
   0 -21   4  216.38   11.60
   0 -21  -4  227.08   21.70
   0 -21  -4  214.78   16.40
   0 -21  -4  235.88   36.80
   0 -21   4  230.38    9.70
   0 -21   4  207.08   12.60
   0 -21   4  208.48   18.80
   0  21   5    4.00    3.60
   0  21  -5    8.00    6.10
   0  21   5   15.90    2.70
   0  21  -5   13.50    3.90
   0 -21  -5    9.10   11.10
   0 -21   5    9.70    7.50
   0 -21  -5   14.00    2.40
   0 -21  -5    8.90    4.10
   0 -21   5    9.70    3.00
   0 -21  -5   13.90    2.90
   0 -21   5   10.90    2.50
   0 -21  -5   -0.20    5.20
   0 -21   5   10.20    3.60
   0  21   6    2.00    3.30
   0  21  -6    0.30    2.10
   0  21  -6    6.70    6.40
   0 -21  -6    4.50    3.00
   0 -21   6    3.30    1.80
   0 -21   6    1.80    1.40
   0 -21  -6   -0.80    2.60
   0 -21  -6    4.10    1.80
   0 -21   6   -2.30    5.40
   0 -21  -6    2.90    5.00
   0 -21  -6    1.30    8.30
   0  21   7   -6.20    2.80
   0  21  -7    6.90    6.40
   0 -21  -7   -4.90    5.00
   0 -21  -7    0.20    2.70
   0 -21   7    6.30    6.10
   0 -21  -7    0.00    1.20
   0 -21  -7    3.80    9.10
   0  21  -8   -0.50    8.40
   0  21  -8   12.40    4.30
   0  21   8   10.00    4.70
   0 -21  -8   11.40   11.00
   0 -21  -8   12.30    2.90
   0 -21  -8   12.60    4.20
   0 -21   8    8.40    7.10
   0  21  -9  566.94   55.99
   0  21  -9  626.64   51.49
   0  21  -9  591.44   26.20
   0 -21  -9  507.95   21.90
   0 -21   9  589.14   40.50
   0 -21  -9  544.55   18.30
   0 -21  -9  459.05   58.69
   0 -21  -9  555.44   36.00
   0  21 -10   19.70   10.50
   0  21 -10    1.20   15.80
   0 -21 -10   26.60    4.30
   0 -21  10   22.30    9.80
   0 -21 -10   25.10    6.40
   0 -21 -10    8.10   16.40
   0 -21 -10   10.60    9.20
   0  21 -11  -24.20   13.40
   0  21 -11    5.60    9.70
   0 -21 -11    7.30    2.80
   0 -21 -11    1.40    6.40
   0 -21  11  -11.60    8.10
   0  21 -12   25.90   17.80
   0  21 -12   16.80   12.60
   0 -21 -12   13.90    3.40
   0 -21 -12    5.70    9.20
   0 -21  12   -2.80    9.70
   0  21 -13   -4.20   11.30
   0 -21 -13    3.30    2.70
   0 -21  13  -16.40    9.80
   0  22   0  620.54   25.10
   0 -22   0  631.44   33.80
   0 -22   0  645.14   36.20
   0 -22   0  662.93   22.10
   0 -22   0  626.84   19.30
   0 -22   0  636.24   53.49
   0  22   1   18.80    4.20
   0  22  -1   17.80    3.60
   0 -22   1   26.40    3.80
   0 -22  -1   14.00    3.80
   0 -22   1    7.90    5.60
   0 -22   1   26.00   12.80
   0 -22   1   16.60    5.10
   0 -22  -1    2.90    9.00
   0 -22  -1   15.70    6.40
   0 -22   1   16.80    4.00
   0 -22  -1   18.80    3.80
   0  22   2  153.58    9.00
   0  22  -2  150.08   10.50
   0  22   2  143.09   13.20
   0 -22  -2  152.68    8.90
   0 -22   2  150.48   10.50
   0 -22   2   99.19   21.20
   0 -22   2  146.59    8.30
   0 -22  -2  133.49   17.50
   0 -22   2  148.69   10.50
   0 -22  -2  145.29   10.60
   0 -22  -2  129.19   25.60
   0 -22   2  141.29   16.60
   0 -22  -2  140.09    9.20
   0  22  -3  231.38   13.60
   0  22   3  212.18   15.60
   0  22   3  248.68   11.00
   0 -22   3  250.37   13.30
   0 -22  -3  250.47   12.00
   0 -22   3  230.28   10.30
   0 -22  -3  238.48   14.00
   0 -22  -3  240.38   37.30
   0 -22   3  237.68   20.90
   0 -22   3  264.07   33.50
   0 -22   3  222.38   13.10
   0 -22  -3  250.77   11.60
   0 -22  -3  260.47   23.40
   0  22   4    4.20    3.40
   0  22  -4    3.80    2.80
   0  22  -4    4.50    7.20
   0  22   4    3.10    1.70
   0 -22  -4    0.50    8.00
   0 -22  -4    2.50    1.80
   0 -22   4    4.00    2.90
   0 -22   4    1.30    2.20
   0 -22   4    0.60    2.20
   0 -22  -4    3.00    1.70
   0 -22  -4   -0.80    4.00
   0 -22   4    4.60    5.00
   0 -22   4   -1.90    6.10
   0 -22  -4    2.70    2.70
   0  22   5   49.70    4.40
   0  22  -5   24.40   11.30
   0  22   5   41.70    7.70
   0  22  -5   31.80    5.80
   0 -22  -5   35.60    9.80
   0 -22  -5   36.40    4.70
   0 -22   5   38.80    4.20
   0 -22   5   40.10    5.30
   0 -22  -5   39.10    6.60
   0 -22  -5   28.20   15.70
   0 -22  -5   45.60    5.10
   0  22  -6   24.40    4.90
   0  22  -6   31.60   12.30
   0  22   6   28.80    6.90
   0 -22  -6    7.00   13.00
   0 -22  -6   18.40    7.80
   0 -22   6   36.60    4.00
   0 -22   6   17.10    9.70
   0 -22  -6   32.30    4.40
   0 -22  -6   27.30    5.40
   0 -22   6   32.70    4.70
   0 -22  -6   37.70    4.70
   0  22   7   52.69    8.40
   0  22  -7   42.70    7.80
   0  22  -7   30.20   13.20
   0 -22  -7   46.00   26.60
   0 -22  -7   53.09    7.70
   0 -22  -7   47.20   11.60
   0 -22   7   29.10   10.10
   0 -22  -7   60.89    5.90
   0  22   8   -3.50    3.90
   0  22  -8    2.90    9.30
   0  22  -8   -5.00    6.40
   0  22  -8    0.10    2.60
   0 -22   8   -7.50    6.40
   0 -22  -8   -0.30    2.20
   0 -22  -8  -10.10   10.10
   0 -22  -8    0.20    1.70
   0  22  -9   19.20   11.60
   0  22  -9    5.60    2.70
   0  22  -9    6.00    8.30
   0 -22  -9    6.60    7.70
   0 -22   9    3.60    7.80
   0 -22  -9   13.70    3.40
   0 -22  -9   -9.50   13.00
   0  22 -10   65.99   17.60
   0  22 -10   56.79   20.50
   0 -22 -10   72.79   14.00
   0 -22  10   80.29   15.80
   0 -22 -10  103.59    9.90
   0  22 -11  -14.80   12.10
   0  22 -11   -0.90    9.50
   0 -22  11  -10.60    7.90
   0 -22 -11   -9.70    5.80
   0 -22 -11    0.10    1.90
   0  22 -12  -19.10   10.50
   0  22 -12   -8.10   13.30
   0 -22 -12   -4.40    9.30
   0 -22  12   -1.30    8.70
   0 -22 -12   -1.50    2.30
   0 -22 -13   -5.50   10.10
   0 -22  13   28.70   13.70
   0 -23   0    9.60    8.00
   0 -23   0    2.80    2.30
   0 -23   0    6.70    4.80
   0  23   1  542.25   22.60
   0  23  -1  530.95   20.60
   0 -23   1  611.34   52.29
   0 -23   1  621.04   22.10
   0 -23   1  583.44   34.40
   0 -23  -1  577.74   20.40
   0 -23  -1  604.44   35.90
   0 -23  -1  563.24   18.60
   0 -23   1  553.44   21.90
   0 -23  -1  575.04   52.49
   0 -23  -1  578.14   22.50
   0 -23   1  583.64   18.60
   0  23   2   28.80    6.30
   0  23   2   33.60    4.60
   0  23  -2   32.80    5.60
   0 -23  -2   25.50    4.20
   0 -23  -2   31.90    9.70
   0 -23   2   30.30    8.10
   0 -23  -2   27.40   12.40
   0 -23  -2   22.60    5.00
   0 -23   2   18.70   11.40
   0 -23   2   32.50    4.30
   0 -23  -2   35.90    4.50
   0 -23   2   29.70    5.30
   0 -23   2   35.40    5.80
   0  23   3  497.25   24.40
   0  23   3  544.15   17.50
   0  23  -3  525.65   21.70
   0 -23   3  539.85   21.40
   0 -23  -3  485.45   52.39
   0 -23  -3  511.95   18.40
   0 -23   3  551.54   20.80
   0 -23  -3  524.75   17.80
   0 -23   3  544.55   47.60
   0 -23  -3  561.64   34.60
   0 -23   3  552.94   32.20
   0 -23  -3  488.15   21.10
   0 -23   3  531.55   17.00
   0  23  -4    5.70    7.50
   0  23   4    2.10    1.60
   0  23  -4    2.90    2.50
   0  23   4    5.00    3.30
   0 -23   4    0.50    1.20
   0 -23  -4    0.30    1.80
   0 -23  -4    1.70    1.50
   0 -23  -4  -12.00    7.80
   0 -23  -4   -0.30    4.10
   0 -23   4    1.60    3.80
   0 -23  -4   -1.90    1.90
   0 -23   4   -3.00    6.60
   0 -23   4    1.40    2.70
   0 -23   4   -0.20    1.30
   0  23   5  131.39    7.20
   0  23  -5  148.99   11.70
   0  23   5  132.49   13.60
   0 -23   5  116.09   20.30
   0 -23  -5  137.19    8.60
   0 -23  -5  147.29    9.00
   0 -23   5  146.29    9.70
   0 -23  -5  123.89   10.70
   0 -23  -5  155.38   19.30
   0  23   6   -1.10    3.90
   0  23  -6    6.50    3.20
   0  23  -6    8.00    8.60
   0 -23  -6    5.80    2.10
   0 -23   6    0.40    7.10
   0 -23  -6    3.30    3.20
   0 -23   6    9.20    2.40
   0 -23  -6    8.10    6.70
   0 -23   6    3.90    2.60
   0  23  -7   -6.80    6.60
   0  23   7    8.70    4.70
   0  23  -7   -2.50    2.70
   0 -23   7    9.80    9.40
   0 -23  -7    7.10    2.60
   0 -23  -7    0.90    7.50
   0 -23  -7  -10.00   14.70
   0  23  -8  112.29   24.50
   0  23   8   83.29   10.90
   0  23  -8   90.69   21.20
   0  23  -8  108.09   10.90
   0 -23  -8  113.19    8.20
   0 -23  -8   81.29   14.80
   0 -23   8   80.39   16.60
   0  23  -9   -6.50   14.10
   0  23  -9   19.00    9.60
   0 -23   9   16.60   10.50
   0 -23  -9   18.90    7.80
   0  23 -10    1.20    9.90
   0 -23 -10   -0.20    2.10
   0 -23  10   -2.30    8.00
   0 -23 -10   -4.20    7.10
   0  23 -11    4.60   13.60
   0  23 -11   -0.20   14.30
   0 -23  11    2.80    9.10
   0 -23 -11    7.80    2.10
   0 -23 -11    7.50    9.00
   0  23 -12   -8.30   12.00
   0 -23  12   -6.30    9.70
   0  24   0 2365.16   52.79
   0 -24   0 2450.35  111.49
   0 -24   0 2448.35   78.59
   0 -24   0 2368.86   55.99
   0 -24   0 2516.05   54.19
   0 -24   0 2373.16   49.80
   0  24  -1   23.00    4.60
   0 -24  -1   25.50    5.00
   0 -24   1   29.90    5.50
   0 -24  -1   15.80   11.20
   0 -24  -1   24.90    5.10
   0 -24   1    5.20    8.90
   0 -24  -1   25.20    4.30
   0 -24  -1   18.30    7.40
   0 -24   1   23.10    7.80
   0 -24   1   20.30    4.90
   0 -24   1   29.50    4.10
   0  24   2   38.30    7.50
   0  24  -2   29.10    5.40
   0  24   2   31.30    5.50
   0 -24   2   34.90    5.80
   0 -24   2   46.30    6.60
   0 -24  -2   31.20   15.30
   0 -24  -2   36.20    9.60
   0 -24  -2   41.40    5.10
   0 -24   2   29.00    8.70
   0 -24  -2   27.80    5.20
   0 -24  -2   32.70    5.10
   0 -24   2   21.90   13.70
   0  24   3    9.50    2.60
   0  24  -3   14.80    3.90
   0  24   3   11.00    4.60
   0 -24  -3   12.00    4.20
   0 -24  -3    4.10    9.70
   0 -24   3   11.70    3.40
   0 -24  -3   14.10    2.90
   0 -24   3   11.20   10.00
   0 -24   3    9.60    2.60
   0 -24  -3    5.20    6.00
   0 -24   3    5.60    3.00
   0 -24   3    9.50    5.90
   0 -24  -3   17.70    3.40
   0  24   4  164.68    8.90
   0  24   4  171.88   15.30
   0  24  -4  192.18   12.80
   0 -24   4  180.78    9.20
   0 -24  -4  186.18   10.50
   0 -24  -4  178.08   21.20
   0 -24   4  185.38   19.80
   0 -24   4  163.18   11.00
   0 -24   4  136.39   24.50
   0 -24  -4  159.08   19.10
   0 -24  -4  165.28    9.70
   0  24   5   47.20    4.70
   0  24  -5   26.90   12.80
   0  24   5   26.10    6.70
   0  24  -5   37.50    6.70
   0 -24   5   24.70    9.70
   0 -24  -5   42.40   11.40
   0 -24   5   40.10    4.30
   0 -24  -5   46.20    5.40
   0 -24  -5   35.20    5.10
   0 -24   5   34.80    6.10
   0  24  -6  587.34   52.49
   0  24  -6  457.35   28.30
   0  24   6  567.84   28.90
   0 -24   6  532.95   43.00
   0 -24  -6  510.05   17.40
   0 -24  -6  583.94   59.59
   0 -24   6  507.05   15.60
   0 -24   6  535.65   19.00
   0 -24  -6  515.75   18.60
   0 -24  -6  589.64   38.30
   0  24  -7  205.28   15.00
   0  24  -7  251.17   34.70
   0  24   7  208.88   18.50
   0 -24  -7  144.79   29.40
   0 -24   7  198.88    8.50
   0 -24   7  175.38   27.40
   0 -24  -7  185.68   23.50
   0 -24  -7  184.88   10.70
   0 -24   7  208.88   10.40
   0  24  -8  269.77   37.70
   0  24   8  241.28   17.80
   0  24  -8  168.98   30.90
   0  24  -8  221.38   17.20
   0 -24  -8  238.08   15.00
   0 -24   8  260.27   30.70
   0 -24  -8  223.58   26.10
   0  24  -9    4.10   12.40
   0  24  -9   14.10   10.80
   0  24   9   16.90    3.60
   0 -24   9   11.50    9.50
   0 -24  -9   26.90    4.40
   0  24 -10  118.89   30.30
   0 -24 -10  167.88   24.30
   0 -24 -10  173.08   10.50
   0  24 -11  -10.70   14.80
   0 -24  11   -8.80    8.80
   0 -24  12  110.29   19.30
   0  25   0    7.20    2.90
   0 -25   0    5.80    6.20
   0 -25   0    6.40    9.90
   0 -25   0    6.80    3.50
   0  25  -1   60.59    7.10
   0  25   1   60.09    6.60
   0 -25   1   53.69    5.50
   0 -25   1   50.89    7.30
   0 -25   1   59.69    7.30
   0 -25  -1   24.10   14.40
   0 -25  -1   72.39    7.50
   0 -25  -1   59.99    6.00
   0 -25   1   47.20   10.80
   0 -25   1   57.89   17.70
   0 -25  -1   43.90   11.10
   0  25   2  394.36   16.00
   0  25  -2  400.46   18.70
   0 -25   2  401.86   15.30
   0 -25   2  402.76   18.80
   0 -25  -2  431.66   31.80
   0 -25  -2  430.76   17.40
   0 -25   2  401.06   18.70
   0 -25  -2  411.26   49.99
   0 -25   2  377.86   28.40
   0 -25   2  409.56   43.70
   0 -25  -2  395.06   15.80
   0  25  -3   32.90    6.00
   0  25   3   25.30    6.40
   0  25   3   32.30    6.40
   0 -25   3   34.50   14.30
   0 -25   3   27.90    5.20
   0 -25  -3   41.30    5.10
   0 -25  -3   35.40    9.70
   0 -25   3   16.00    7.80
   0 -25   3   41.30    4.70
   0  25  -4  384.76   19.30
   0  25   4  417.16   15.00
   0  25   4  401.06   23.60
   0 -25   4  385.16   27.50
   0 -25  -4  404.86   16.20
   0 -25   4  390.86   14.50
   0 -25   4  441.06   44.00
   0 -25  -4  390.86   31.40
   0 -25  -4  392.56   15.80
   0 -25   4  399.66   17.90
   0  25   5  336.87   12.60
   0  25   5  350.26   22.80
   0  25  -5  311.57   18.10
   0 -25   5  340.47   15.50
   0 -25   5  325.97   36.90
   0 -25  -5  315.27   13.90
   0 -25  -5  357.76   29.70
   0 -25   5  344.07   13.00
   0 -25  -5  327.77   14.50
   0  25  -6   91.39    9.80
   0  25   6   57.39   10.20
   0  25  -6   61.79   18.50
   0 -25  -6   66.69   13.70
   0 -25   6   74.69    8.40
   0 -25   6   85.89    6.20
   0 -25  -6   75.59    6.90
   0 -25  -6   61.79   19.20
   0 -25  -6   85.59    8.40
   0 -25   6   51.69   14.70
   0  25   7   39.90    7.80
   0  25  -7   46.70    6.40
   0  25  -7   43.60   16.30
   0 -25   7   39.20   12.20
   0 -25   7   51.89    4.80
   0 -25   7   44.70    5.70
   0 -25  -7   12.10   16.30
   0 -25  -7   55.59    6.00
   0 -25   8  -16.60    7.20
   0 -25  -8  -18.70    7.70
   0 -25  -8   -0.40    2.10
   0  25  -9   -5.30    8.00
   0  25  -9  -16.70   12.90
   0 -25  -9   -5.10    8.10
   0 -25   9    0.80    9.40
   0 -25  -9    5.70    2.60
   0  25 -10   -2.20   10.00
   0 -25  10   -6.30    7.80
   0  25 -11  -10.10    9.50
   0 -25  11  -22.20   10.00
   0  25 -12  -19.60   10.40
   0 -25  12  -20.20    9.60
   0  26   0  565.54   21.40
   0 -26   0  546.45   21.40
   0 -26   0  473.35   33.60
   0 -26   0  546.15   18.80
   0 -26   0  530.65   51.39
   0  26   1   59.29    6.90
   0  26  -1   51.89    6.80
   0 -26   1   35.80   14.20
   0 -26  -1   58.29    8.80
   0 -26   1   70.29    6.50
   0 -26  -1   48.90   20.40
   0 -26   1   55.89   11.90
   0 -26   1   71.19    7.80
   0 -26  -1   70.99    6.60
   0  26  -2   24.00    5.00
   0  26   2   22.40    4.00
   0  26   2   21.80    6.40
   0 -26   2   30.80    4.60
   0 -26  -2   11.10    8.10
   0 -26   2   17.00    8.50
   0 -26  -2   19.90    4.00
   0 -26   2   27.80   13.20
   0 -26  -2    5.00   13.00
   0 -26  -2   17.40    3.80
   0  26   3   56.69    5.80
   0  26   3   41.40    7.90
   0 -26  -3   55.59    6.00
   0 -26   3   41.70   10.70
   0 -26   3   28.90   11.40
   0 -26   3   53.79    5.40
   0 -26  -3   47.50    6.10
   0 -26  -3   41.50   11.70
   0  26  -4  173.08   12.90
   0  26   4  181.28   16.80
   0 -26   4  189.68   13.00
   0 -26   4  137.69   25.40
   0 -26   4  169.48   21.10
   0 -26  -4  173.08   10.90
   0 -26  -4  173.18   22.70
   0 -26  -4  191.18   10.90
   0 -26   4  190.58    9.90
   0  26   5    2.80    1.80
   0  26  -5    4.90    2.70
   0  26   5    2.40    4.40
   0 -26   5   -8.80    7.10
   0 -26   5    5.50    2.00
   0 -26   5    0.80    2.60
   0 -26  -5    2.40    2.20
   0  26   6   28.80    8.20
   0  26  -6   23.70    5.80
   0  26  -6   20.00   12.50
   0 -26   6   31.40    5.20
   0 -26  -6   18.90   16.70
   0 -26  -6   33.80    5.10
   0 -26  -6   21.80    9.90
   0 -26   6   27.60   12.90
   0 -26   6   25.20    3.90
   0  26   7   51.59    9.70
   0 -26   7   60.59    6.80
   0 -26  -7   66.09    6.90
   0 -26  -7   66.59   13.40
   0 -26   7   41.10   13.20
   0 -26   7   70.19    5.60
   0  26  -8   51.29   18.00
   0  26   8   42.50    8.20
   0  26  -8   62.79   21.60
   0 -26   8   53.99   16.10
   0 -26  -8   27.60   11.80
   0  26  -9  359.66   53.09
   0  26  -9  333.47   43.70
   0 -26   9  381.46   39.60
   0 -26  -9  363.36   33.60
   0  26 -10  -11.00   11.40
   0  26 -10   -7.50   10.00
   0 -26  10   -4.50   10.10
   0  26 -11   26.70   15.40
   0 -26  11   23.20   12.00
   0  27   0    6.00    2.70
   0 -27   0  -12.00    9.70
   0 -27   0   -2.80    4.20
   0 -27   0    4.80    2.40
   0  27   1  133.79   10.00
   0  27  -1  147.09   11.10
   0  27   1  134.09   15.60
   0 -27   1   99.89   23.50
   0 -27   1  132.09    9.00
   0 -27  -1  116.39    8.70
   0 -27   1  160.38   20.40
   0 -27  -1   81.29   21.60
   0 -27  -1  136.79   10.30
   0  27   2   19.40    4.00
   0  27  -2   26.10    5.50
   0  27   2   16.90    6.20
   0 -27  -2   30.20    5.50
   0 -27   2   20.30    4.00
   0 -27   2   24.70    8.70
   0 -27   2   16.30   13.00
   0 -27  -2   21.30    4.00
   0 -27  -2   18.70   17.20
   0  27   3  375.96   15.40
   0  27  -3  377.26   19.30
   0  27   3  360.86   22.60
   0 -27   3  340.37   14.10
   0 -27   3  298.47   40.80
   0 -27   3  319.57   27.30
   0 -27  -3  342.87   31.00
   0 -27  -3  337.47   15.70
   0  27  -4  380.86   20.50
   0  27   4  388.46   24.20
   0  27   4  369.26   14.80
   0 -27  -4  375.36   16.10
   0 -27   4  458.25   45.00
   0 -27   4  365.06   14.50
   0 -27   4  433.66   30.70
   0 -27  -4  376.36   31.80
   0 -27  -4  359.26   16.00
   0  27   5   47.30    9.50
   0  27  -5   86.09    9.60
   0 -27  -5   74.99    6.90
   0 -27   5   35.80   13.40
   0 -27   5   68.99    6.10
   0 -27  -5   43.00   13.50
   0 -27  -5   59.19    6.90
   0  27  -6  554.24   25.80
   0  27   6  657.53   33.60
   0 -27   6  634.54   18.70
   0 -27   6  607.24   21.70
   0 -27   6  625.84   51.69
   0 -27  -6  576.64   20.10
   0 -27  -6  610.64   41.00
   0 -27  -6  612.34   21.60
   0  27   7    6.40    5.50
   0 -27   7   -4.80    7.50
   0 -27   7    2.30    2.00
   0 -27  -7   -0.40    2.20
   0 -27  -7   -8.40    7.20
   0 -27   7    4.10    2.80
   0  27   8   56.49    9.30
   0  27  -8   98.29   23.70
   0 -27   8   51.09   15.90
   0 -27  -8   48.40   13.30
   0  27  -9  274.47   41.90
   0  27  -9  194.98   39.30
   0 -27   9  249.78   33.20
   0 -27  10   -9.30   10.70
   0  27 -11   13.50   14.70
   0 -27  11   -1.40   14.20
   0  28   0  963.60   30.50
   0 -28   0 1009.60   29.30
   0 -28   0 1020.90   39.40
   0 -28   0  864.01   73.99
   0  28   1  425.66   27.20
   0  28   1  400.16   17.90
   0  28  -1  444.06   19.80
   0 -28  -1  421.86   18.80
   0 -28  -1  361.56   18.70
   0 -28   1  426.36   16.70
   0 -28   1  476.95   51.09
   0  28   2    0.80    3.90
   0  28  -2   -0.70    2.20
   0  28   2    1.00    2.20
   0 -28   2   -5.70    7.80
   0 -28  -2   -2.60    1.90
   0 -28  -2    0.70    1.50
   0 -28   2    0.70    1.60
   0  28   3    7.40    5.50
   0  28   3    8.30    3.20
   0 -28   3    6.90   10.90
   0 -28  -3   -9.90    9.50
   0 -28   3   11.40    2.80
   0 -28  -3   15.20    3.60
   0 -28   3   -2.90    6.70
   0 -28  -3   16.10    8.10
   0 -28  -3   17.30    3.50
   0  28  -4  137.89   11.80
   0  28   4  134.99    8.80
   0 -28   4   95.89   21.80
   0 -28   4  127.09    8.50
   0 -28  -4  116.29    8.70
   0 -28  -4  135.19    9.50
   0 -28   4  132.89   19.60
   0  28   5    1.30    5.40
   0  28  -5    2.30    3.90
   0  28   5    0.70    1.80
   0 -28  -5    1.60    2.50
   0 -28  -5   -6.10    5.80
   0 -28   5    4.50    2.30
   0 -28  -5    6.30    2.60
   0 -28   5    7.10    7.30
   0  28   6    8.70    6.20
   0 -28   6  -14.50    8.80
   0 -28  -6  -12.60    8.40
   0 -28  -6    0.60    2.60
   0 -28   6    5.70    2.40
   0  28   7  319.97   24.10
   0  28  -7  311.87   48.80
   0 -28   7  359.26   39.50
   0 -28   7  322.17   12.20
   0 -28   7  324.87   14.80
   0  28  -8  -13.10    9.70
   0  28   8   -8.70    4.80
   0 -28   8   -6.40    9.40
   0  28  -9   -1.40   14.10
   0  29   0    3.20    2.40
   0 -29   0   -2.20    6.00
   0  29   1   74.49    8.00
   0  29  -1   95.69    9.60
   0 -29  -1   99.49   11.90
   0 -29  -1  102.59    8.30
   0 -29   1   54.89   14.80
   0 -29   1   97.29    8.30
   0  29  -2   -2.30    2.60
   0  29   2   -6.50    4.20
   0  29   2   -1.50    1.90
   0 -29   2    2.90    1.80
   0 -29  -2  -14.10   10.10
   0 -29  -2   -3.00    1.90
   0 -29  -2    0.60    1.90
   0  29   3    0.50    4.70
   0  29   3   -1.80    2.00
   0  29  -3   -1.40    2.00
   0 -29   3   -0.60    1.60
   0 -29  -3   -4.90    5.80
   0 -29   3   -4.20   14.00
   0 -29  -3   -2.00    2.40
   0 -29  -3   -1.60    1.20
   0  29  -4   78.79    9.90
   0  29   4  103.49   15.50
   0  29   4   91.69    7.60
   0 -29   4  100.79    7.70
   0 -29  -4   81.39    7.70
   0 -29  -4   64.79   15.50
   0 -29   4   65.89   19.60
   0 -29  -4   85.89    8.60
   0  29   5   13.40    7.20
   0  29   5   17.90    3.80
   0 -29  -5   15.10    3.80
   0 -29   5   18.30    4.10
   0 -29   5   -1.50    9.70
   0  29   6  202.88   20.50
   0 -29  -6  213.08   11.90
   0 -29   6  256.37   11.30
   0 -29   6  159.28   36.50
   0  29   7    0.50    5.90
   0  29  -8  -30.80   14.80
   0  30   0    2.50    2.70
   0 -30   0    6.90    6.50
   0 -30   0  -10.90   11.40
   0 -30   0    0.30    2.00
   0  30  -1   47.80    8.80
   0  30   1   64.49    7.60
   0  30   1   45.70    9.60
   0 -30   1   34.20   11.10
   0 -30   1   53.19    6.60
   0 -30  -1   18.60   15.80
   0 -30  -1   53.79    6.60
   0  30   2  118.29    9.40
   0  30   2  112.49   15.50
   0  30  -2  136.69   11.70
   0 -30   2   95.39   17.20
   0 -30  -2  119.09    9.30
   0 -30   2  132.09    9.40
   0 -30  -2   68.99   22.50
   0  30   3  171.78   18.50
   0  30   3  180.08   11.30
   0  30  -3  185.38   14.10
   0 -30   3  167.68   21.70
   0 -30   3  185.08   10.90
   0 -30  -3  151.28   11.00
   0  30  -4   39.80    9.90
   0  30   4   46.60    6.20
   0  30   4   31.00    8.80
   0 -30  -4   33.10    5.70
   0 -30   4   47.30    5.80
   0 -30   4   30.50   12.10
   0  30   5   16.80    3.50
   0 -30   5   16.30    4.00
   0 -30  -5   10.90    3.90
   0  30   6  -10.20    6.20
   0 -30   6    0.40    2.60
   0 -30  -6   -3.30    2.40
   0  30  -7    2.80   13.30
   0  30   7   -6.10    6.60
   0 -30   7    2.20    2.60
   0  30   8   -9.80    5.30
   0  30  -8   -8.90   18.80
   0 -30   8   35.90   26.90
   0 -30   9  128.39   23.30
   0  31   0  -10.60    5.00
   0  31   0    2.90    2.30
   0 -31   0  -12.80   12.10
   0 -31   0   -1.50    2.00
   0  31   1   -2.20    5.10
   0  31   1    0.90    2.60
   0  31  -1    3.40    2.80
   0 -31   1  -23.40   12.70
   0 -31   1    4.00    2.20
   0  31   2  295.27   23.50
   0  31  -2  288.57   16.90
   0  31   2  305.67   15.60
   0 -31   2  265.57   42.50
   0 -31   2  309.07   14.60
   0  31  -3   -1.00    2.90
   0  31   3    3.70    2.90
   0  31   3   -3.80    4.90
   0 -31   3    0.50    2.40
   0 -31   3   -9.00    7.50
   0 -31   3   -3.80   11.00
   0  31   4  274.47   13.10
   0  31   4  233.68   22.60
   0 -31   4  259.27   40.00
   0 -31   4  254.67   12.80
   0 -31  -4  222.48   13.40
   0  31   5   26.60    7.90
   0 -31   5   22.80   17.00
   0 -31  -5   23.00    4.80
   0  31   6   65.49   11.80
   0 -31   6   42.70   17.50
   0 -31  -6   72.79    7.70
   0  31  -7    1.80   16.80
   0  31   7    0.40    7.20
   0 -31   7   -5.20   11.70
   0 -31   8   11.40   16.60
   0 -31   9   92.69   21.80
   0  32   0    4.10    3.80
   0  32   0   -2.30    5.80
   0  32  -1  185.38   13.60
   0  32   1  192.38   18.20
   0  32   1  156.28   19.10
   0  32   2   17.00    7.80
   0  32  -2   10.80    4.10
   0  32   2   26.40    4.50
   0 -32   2   16.60    3.80
   0  32   3  129.39   10.00
   0  32   3  134.59   18.70
   0 -32   3   88.29   24.70
   0 -32   3  118.99    9.40
   0  32   4   56.39   10.80
   0  32   4   79.59    7.90
   0 -32   4   65.79    7.30
   0 -32   4   28.30   17.00
   0  32   5   18.30    9.00
   0 -32  -5   29.30    5.60
   0 -32   5    7.50   17.10
   0  32   6   35.70   10.90
   0  32  -7   39.50   20.90
   0 -32   7   31.60    5.30
   0  32   8  -13.70    6.30
   0  32   8   -7.40    6.60
   0  33   0   -0.70    2.80
   0  33  -1   50.29    7.00
   0  33   1   33.90    9.10
   0  33   1   31.00    5.80
   0  33   2   -2.20    5.10
   0  33   3   -1.30    5.50
   0  33   3    1.40    2.80
   0  33   4   26.30   10.00
   0 -33   4   26.80    4.50
   0  33   5    3.90    2.70
   0  33   5   -1.30    7.60
   0 -33   5   -1.90    2.60
   0  33  -6  -15.80   12.90
   0 -33   6   -0.90    2.40
   0  33   8   -7.30    6.50
   0  34   0   -3.10    3.10
   0  34   1   -7.50    3.10
   0  34  -1   -2.10    6.10
   0  34   2   44.90    6.70
   0  34   2   31.90    8.90
   0  34   3   -4.50    6.10
   0  34   3   -2.20    4.10
   0  34   4  154.38   22.60
   0  34   4  145.59   10.60
   0  34   5   12.40    8.70
   0 -34   5   24.70    5.30
   0  34  -6  -18.10   14.70
   0  34   6  -20.40    8.90
   0 -34   6   -4.80    3.20
   0  34   7  -10.90    8.80
   0  35   0  -12.10    5.20
   0  35   1   -2.90    4.00
   0  35   2  119.49   10.70
   0  35   3   23.40   10.60
   0  35   3   24.90    6.10
   0  35   4    5.40    4.00
   0  35   4  -15.50    8.30
   0  35   5   19.70   11.30
   0  35   5   20.00    4.80
   0  35  -5   -7.20   17.00
   0  35   6  -17.80   10.30
   0 -35   6    2.60    3.40
   0  36   1  -10.30    7.40
   0  36   3  342.37   17.40
   0  36   3  332.57   29.70
   0  36   4    7.20    3.60
   0  36   4   -1.00    8.30
   0  36   5   -5.40   10.40
   0  36   5   10.60    5.50
   0  37   1   -8.10    8.60
   0  37   2    7.70    9.40
   1   0 -15   -6.20    2.40
   1   0 -15   -3.40    6.30
   1   0 -15  -18.70    8.10
   1   0 -14   -2.10    5.10
   1   0 -14   -1.40    2.00
   1   0 -14    2.40   12.10
   1   0 -13   -1.70    1.90
   1   0 -13   -4.80    7.20
   1   0 -13   -1.30    5.10
   1   0 -12 1838.72   82.79
   1   0 -12 1842.12   66.89
   1   0 -12 1789.52   41.30
   1   0 -11    0.40    1.50
   1   0 -11   -1.30    4.80
   1   0 -11   -4.30    3.90
   1   0 -10  409.36   14.70
   1   0 -10  377.16   33.30
   1   0 -10  395.46   26.80
   1   0  -9   -0.30    1.10
   1   0  -9    0.10    3.10
   1   0  -9    2.20    5.00
   1   0  -8  689.73   36.00
   1   0  -8  642.84   17.70
   1   0  -8  649.34   39.50
   1   0  -7    0.10    2.90
   1   0  -7   -0.30    1.90
   1   0  -6  849.81   19.20
   1   0  -6  890.01   31.80
   1   0  -6  889.41   47.70
   1   0  -5    1.60    2.50
  -1   0   5    0.70    2.80
   1   0  -5    0.30    0.60
   1   0  -5    0.80    1.80
  -1   0   4 9999.00  182.78
   1   0  -3    1.40    0.50
   1   0  -3    1.20    1.60
  -1   0   3    3.80    2.50
  -1   0   3    1.20    0.50
  -1   0   2  701.83   23.00
  -1   0   2  727.93   12.90
   1   0  -2  734.33   12.90
  -1   0  -1   -0.10    0.70
   1   0   1    0.60    0.80
  -1   0  -2 1089.59   30.20
   1   0   2 1117.29   31.30
  -1   0  -3   -0.10    1.20
  -1   0  -4 3447.16   80.19
  -1   0  -4 3479.95   57.49
  -1   0  -4 3407.26   76.69
  -1   0  -5    0.60    2.80
  -1   0  -5   -1.70    2.20
  -1   0  -5    0.90    0.70
  -1   0  -6 6055.59   99.99
  -1   0  -6 6249.67  136.39
  -1   0  -6 5989.80  127.29
  -1   0  -7    2.00    3.80
  -1   0  -7    3.20    3.40
  -1   0  -7    1.20    1.10
  -1   0  -8    0.90    3.10
  -1   0  -8    8.30    4.60
  -1   0  -8    6.90    1.90
  -1   0  -9   -0.50    4.90
  -1   0  -9   -2.30    3.90
  -1   0  -9    0.20    1.30
  -1   0 -10  408.16   30.90
  -1   0 -10  398.06   15.60
  -1   0 -10  423.06   35.40
  -1   0 -11   -0.10    1.90
  -1   0 -11    4.50    5.10
  -1   0 -11   -3.60    6.30
  -1   0 -12    7.80    8.30
  -1   0 -12   -5.00    5.40
  -1   0 -12    7.40    2.90
  -1   0 -13   -8.90    7.20
  -1   0 -13   -3.60    5.30
  -1   0 -13   -0.90    2.20
  -1   0 -14  116.19   10.20
  -1   0 -14   99.09   19.60
  -1   0 -14   97.39   21.60
  -1   0 -15   -0.50    7.80
   1   1 -16    1.50    8.40
   1  -1 -16   -9.90   12.10
   1  -1 -16   -8.50    8.20
   1   1 -15   31.30   14.60
   1   1 -15   39.30   11.70
   1   1 -15   58.99    7.90
   1  -1 -15   48.30    7.00
   1  -1 -15   40.50   12.80
   1  -1 -15   39.70   15.90
   1   1 -14   10.10    3.70
   1   1 -14    7.10    6.90
   1   1 -14   -4.10   10.40
   1  -1 -14   16.30   11.20
   1  -1 -14   14.30    3.70
   1  -1 -14    4.60    7.00
   1   1 -13  578.84   37.20
   1   1 -13  552.24   20.40
   1  -1 -13  619.44   39.50
   1  -1 -13  621.74   48.20
   1  -1 -13  547.65   19.60
   1   1 -12   14.80    6.50
   1   1 -12   25.00   11.00
   1   1 -12   11.40    3.50
   1  -1 -12    7.50    2.70
   1  -1 -12   16.60    7.30
   1  -1 -12    3.10    8.90
   1   1 -11   18.90    3.80
   1   1 -11   14.50    8.20
   1   1 -11   17.80    7.20
   1  -1 -11   20.80    7.90
   1  -1 -11   20.90    3.20
   1  -1 -11    7.60    6.60
   1   1 -10  147.19    8.70
   1   1 -10  149.69   16.50
   1  -1 -10  179.98   18.30
   1  -1 -10  172.78   22.40
   1  -1 -10  153.08    5.60
   1  -1 -10  158.78    8.50
   1   1  -9  973.10   40.10
   1   1  -9  979.70   25.00
   1   1  -9 1035.80   54.09
   1  -1  -9 1020.50   42.70
   1  -1  -9  978.30   24.00
   1  -1  -9 1038.20   51.89
   1   1  -8  365.26   12.70
   1   1  -8  334.67   25.10
   1   1  -8  409.56   31.90
   1  -1  -8  364.56   23.60
   1  -1  -8  372.96   29.10
   1  -1  -8  356.96   11.90
   1   1  -7    6.20    4.80
   1   1  -7   11.30    2.10
   1   1  -7    7.00    3.40
   1  -1  -7    6.80    5.10
   1  -1  -7    3.90    3.60
   1   1  -6    0.00    1.80
  -1   1   6   -3.00    2.00
   1   1  -6    2.10    3.90
   1   1  -6    0.90    0.80
   1  -1  -6   -1.40    2.00
  -1  -1   6    1.80    0.90
   1  -1  -6    1.00    3.10
   1  -1  -6    1.30    0.90
   1   1  -5  414.96   18.00
   1   1  -5  416.76   25.70
  -1   1   5  439.96   25.10
   1   1  -5  406.56   11.20
   1  -1  -5  408.96   10.40
   1  -1  -5  409.96   23.90
  -1  -1   5  396.96   10.60
  -1  -1   5  404.26   25.30
  -1   1   4  609.84   27.10
   1   1  -4  631.34   14.20
   1   1  -4  671.33   20.70
   1   1  -4  650.73   29.60
   1  -1  -4  669.73   27.70
   1  -1  -4  636.54   13.10
  -1  -1   4  633.94   13.80
  -1  -1   4  635.24   29.40
   1   1  -2 1884.31   30.40
  -1   1   2 1867.11   41.40
  -1   1   2 1641.24   30.00
   1   1  -2 1809.72   31.10
   1   1  -2 1874.51   44.50
   1  -1  -2 1839.12   31.40
  -1  -1   2 1865.71   30.30
  -1  -1   2 1884.81   44.40
   1  -1  -2 1822.22   40.60
  -1   1  -1   90.19    6.30
   1  -1   1   87.89    6.30
  -1   1  -2   41.70    5.30
  -1  -1  -2   39.00    5.70
   1  -1   2   47.00    6.10
  -1   1  -3  177.48    6.10
  -1   1  -3  167.98   11.80
   1  -1   3  195.68   13.10
  -1  -1  -3  173.88   12.80
  -1  -1  -3  202.68   12.60
  -1   1  -4   94.99    9.80
  -1   1  -4   89.59    4.60
  -1  -1  -4   68.19    9.30
  -1  -1  -4   97.29   10.30
  -1   1  -5  346.37   20.50
  -1   1  -5  330.57   23.40
  -1   1  -5  344.17   10.80
  -1  -1  -5  356.86   21.90
  -1  -1  -5  344.97   10.20
  -1  -1  -5  383.46   22.70
  -1   1  -6 1815.22   36.50
  -1   1  -6 1928.41   66.49
  -1   1  -6 1832.52   55.89
  -1  -1  -6 1819.52   35.40
  -1  -1  -6 1797.42   57.59
  -1  -1  -6 1973.30   61.69
  -1   1  -7 1556.34   60.89
  -1   1  -7 1511.45   52.29
  -1   1  -7 1486.65   32.10
  -1  -1  -7 1416.76   52.49
  -1  -1  -7 1471.55   31.00
  -1  -1  -7 1533.05   57.69
  -1   1  -8   33.50    8.10
  -1   1  -8   37.20    4.30
  -1   1  -8   26.50    8.30
  -1  -1  -8   31.30    9.00
  -1  -1  -8   42.40    4.20
  -1   1  -9  513.45   38.30
  -1   1  -9  511.25   17.30
  -1   1  -9  467.85   31.00
  -1  -1  -9  533.05   36.60
  -1  -1  -9  495.65   32.90
  -1  -1  -9  495.05   16.40
  -1   1 -10   97.19   17.90
  -1   1 -10   88.69    7.50
  -1   1 -10  104.99   16.60
  -1  -1 -10   73.09   14.30
  -1  -1 -10   68.29   13.30
  -1  -1 -10   91.99    7.10
  -1   1 -11   28.20    9.50
  -1   1 -11   20.30    4.00
  -1   1 -11   31.70   11.30
  -1  -1 -11   22.50    4.10
  -1  -1 -11   25.80    8.50
  -1  -1 -11   33.80   11.00
  -1   1 -12    6.40    8.60
  -1   1 -12   14.50    6.70
  -1   1 -12   21.50    4.30
  -1  -1 -12   16.00    3.80
  -1  -1 -12   25.90   10.40
  -1  -1 -12    7.30    7.80
  -1   1 -13   -5.40    5.10
  -1  -1 -13   -0.90    6.40
  -1  -1 -13    2.60    7.60
  -1  -1 -13   -0.60    2.20
  -1   1 -14   73.29   15.50
  -1   1 -14   86.79   20.80
  -1   1 -14  110.49   10.10
  -1  -1 -14  121.59    9.20
  -1  -1 -14   91.59   20.00
  -1   1 -15   49.10   14.40
  -1   1 -15   35.40    6.90
  -1   1 -15   20.20   13.30
  -1  -1 -15   33.50   14.40
  -1  -1 -15   28.40   12.00
  -1  -1 -15   31.00    5.70
   1   2 -16  -14.20    9.70
   1  -2 -16   -8.40    7.10
   1  -2 -16  -12.20   11.00
   1   2 -15   29.40    5.40
   1   2 -15   26.40   10.00
   1   2 -15   -9.10   13.90
   1  -2 -15   16.40   10.60
   1  -2 -15   27.80    4.20
   1  -2 -15   16.00   11.70
   1   2 -14    5.10    2.70
   1   2 -14   -1.20   10.10
   1   2 -14   12.30    6.10
   1  -2 -14   -1.10    8.60
   1  -2 -14    5.00    7.00
   1   2 -13    3.80    5.30
   1   2 -13    2.90    3.10
   1   2 -13   -6.70    7.30
   1  -2 -13   10.30    6.20
   1  -2 -13    6.80    2.70
   1  -2 -13    4.10    8.40
   1   2 -12  347.97   27.90
   1   2 -12  339.77   37.40
   1   2 -12  343.37   18.20
   1  -2 -12  330.67   13.80
   1  -2 -12  331.77   32.90
   1  -2 -12  346.77   29.40
   1   2 -11  199.38   10.90
   1   2 -11  187.18   19.50
   1   2 -11  226.08   29.20
   1  -2 -11  201.58   25.20
   1  -2 -11  207.28   21.80
   1  -2 -11  207.58   10.10
   1  -2 -11  194.48    8.40
   1   2 -10    2.40    1.90
   1   2 -10    2.00    2.70
   1   2 -10    1.70    5.80
   1  -2 -10    5.00    1.90
   1  -2 -10    5.00    3.30
   1  -2 -10   -1.90    5.50
   1   2  -9  568.14   40.90
   1   2  -9  597.64   18.60
   1   2  -9  597.84   30.20
   1  -2  -9  639.14   34.20
   1  -2  -9  611.94   37.60
   1  -2  -9  592.54   16.70
   1   2  -8   60.09    5.00
   1   2  -8   47.20   10.80
   1  -2  -8   67.89    4.60
   1  -2  -8   45.20   10.00
   1  -2  -8   61.69   10.60
  -1   2   7  100.09   14.80
   1   2  -7   70.09   13.40
   1   2  -7  106.39   11.20
   1   2  -7  101.99    6.10
  -1  -2   7  100.89    5.50
   1  -2  -7  103.49    5.30
   1  -2  -7  104.29   14.40
   1   2  -6  214.08   20.70
   1   2  -6  209.98    8.40
  -1   2   6  206.78   18.90
   1   2  -6  228.18   14.20
   1  -2  -6  201.68   17.50
   1  -2  -6  201.08    7.00
  -1  -2   6  204.38    7.80
   1   2  -5  775.32   37.00
  -1   2   5  735.43   32.40
   1   2  -5  749.03   17.50
   1   2  -5  756.12   24.60
   1  -2  -5  745.93   15.30
  -1  -2   5  738.33   16.80
   1  -2  -5  731.93   31.10
  -1   2   4 2358.26   59.39
   1   2  -4 2284.17   38.20
   1   2  -4 2342.57   47.50
   1   2  -4 2281.37   40.60
   1   2  -4 2452.45   65.89
  -1  -2   4 2244.38   40.10
   1  -2  -4 2311.97   57.49
   1   2  -3  977.40   22.30
   1   2  -3  969.20   19.10
   1   2  -3  977.00   34.60
  -1   2   3  947.81   34.70
  -1  -2   3  957.30   18.90
  -1  -2   3  979.60   22.70
   1  -2  -3  995.90   29.60
  -1  -2   3 1018.20   35.30
   1   2  -2 1226.08   23.30
   1   2  -2 1244.78   19.60
   1   2  -2 1278.47   35.90
  -1   2   2 1179.38   29.80
   1   2  -2 1175.18   21.70
   1  -2  -2 1190.38   28.90
  -1  -2   2 1217.98   22.40
   1  -2  -2 1220.38   20.50
   1  -2  -2 1179.78   23.60
  -1  -2   2 1235.68   21.80
  -1   2   1 2205.68   35.80
  -1   2   1 2271.87   47.60
  -1   2  -2  177.88   10.80
   1  -2   2  188.68   11.20
  -1  -2  -2  173.98    8.20
  -1   2  -3 1515.85   28.20
  -1   2  -3 1496.25   40.30
  -1  -2  -3 1482.25   37.50
   1  -2   3 1575.94   41.50
  -1   2  -4   27.20    3.20
  -1   2  -4   22.50    5.20
  -1  -2  -4   19.50    4.60
   1  -2   4   30.90    5.90
  -1   2  -5 1632.04   32.50
  -1   2  -5 1667.23   49.00
  -1   2  -5 1711.83   57.89
  -1  -2  -5 1629.64   49.60
  -1  -2  -5 1553.54   52.49
  -1   2  -6  186.48   19.70
  -1   2  -6  165.98    8.00
  -1   2  -6  192.68   16.60
  -1  -2  -6  168.38   17.10
  -1  -2  -6  178.78    7.30
  -1  -2  -6  200.28   17.50
  -1   2  -7   19.60    5.70
  -1   2  -7   22.60    8.40
  -1  -2  -7   19.80    2.90
  -1  -2  -7   19.70    6.10
  -1   2  -8    3.20    5.00
  -1   2  -8    1.40    1.10
  -1   2  -8    6.50    4.00
  -1  -2  -8    1.00    3.40
  -1  -2  -8    1.80    1.20
  -1  -2  -8   -4.00    2.50
  -1   2  -9   93.09    7.10
  -1   2  -9   65.39   14.50
  -1   2  -9   90.99   14.40
  -1  -2  -9   74.49   13.80
  -1  -2  -9   61.49   12.30
  -1  -2  -9   99.39    6.50
  -1   2 -10   22.70    7.20
  -1   2 -10   20.70    4.10
  -1   2 -10   27.10   10.20
  -1  -2 -10   17.50    3.40
  -1  -2 -10    9.40    5.80
  -1  -2 -10   10.30    5.70
  -1   2 -11  332.37   15.20
  -1   2 -11  312.57   33.60
  -1   2 -11  319.27   28.70
  -1  -2 -11  314.77   31.10
  -1  -2 -11  343.07   30.00
  -1  -2 -11  326.77   14.20
  -1   2 -12   96.99   18.90
  -1   2 -12   76.49   14.20
  -1   2 -12  101.09    8.60
  -1  -2 -12   99.59    8.10
  -1  -2 -12   67.29   13.90
  -1  -2 -12   57.09   14.40
  -1   2 -13   -1.40    7.70
  -1   2 -13    7.60    6.90
  -1   2 -13   -3.80    2.10
  -1  -2 -13   -2.40    2.10
  -1   2 -14    4.40    3.70
  -1   2 -14    8.50   11.40
  -1   2 -14    6.90    7.50
  -1  -2 -14    5.00    9.70
  -1  -2 -14   16.50    9.70
  -1  -2 -14    5.40    3.00
  -1   2 -15    1.80    7.50
  -1   2 -15  -13.10   11.80
  -1  -2 -15  -17.40    8.40
  -1  -2 -15   -8.40    7.70
   1   3 -16   -1.50    5.00
   1   3 -16    4.70    8.20
   1   3 -16  -21.30   12.70
   1  -3 -16    0.20    8.20
   1  -3 -16   -1.50   11.20
   1   3 -15  -15.30    9.40
   1   3 -15   -9.50    6.20
   1   3 -15   -5.30    2.20
   1  -3 -15   -4.60    7.50
   1  -3 -15   -7.20    8.50
   1   3 -14   38.10   14.50
   1   3 -14   65.29   13.10
   1   3 -14   68.59    7.90
   1  -3 -14   49.20   12.30
   1  -3 -14   61.69   16.40
   1   3 -13   13.20    7.70
   1   3 -13   23.00   12.10
   1  -3 -13    6.10    7.00
   1  -3 -13    7.50    6.60
   1   3 -12   78.29    7.10
   1   3 -12   63.09   17.30
   1   3 -12  101.49   15.50
   1  -3 -12   84.99    6.80
   1  -3 -12  116.99   18.20
   1  -3 -12   87.39    6.80
   1   3 -11   80.69   12.90
   1   3 -11   88.19   18.70
   1   3 -11  108.19    8.20
   1  -3 -11   69.29   13.30
   1  -3 -11   73.59   14.60
   1  -3 -11  102.29    7.10
   1  -3 -11  110.39    7.10
   1   3 -10   81.49   16.70
   1   3 -10   92.29    7.40
   1  -3 -10   83.49    5.70
   1  -3 -10   76.99   14.60
   1  -3 -10   63.09   11.80
   1  -3 -10   91.09    6.10
   1   3  -9  471.35   16.30
   1   3  -9  459.95   37.30
   1   3  -9  448.66   25.90
   1  -3  -9  491.65   30.90
   1  -3  -9  461.35   32.50
   1  -3  -9  467.15   14.00
   1   3  -8   12.10    2.70
   1   3  -8    3.90    4.50
   1   3  -8   10.40    1.80
   1   3  -8   16.30    5.00
   1  -3  -8   11.00    2.10
   1  -3  -8    9.80    5.30
   1   3  -7   99.59   10.50
   1   3  -7  110.79    6.60
   1   3  -7  104.89    4.80
  -1   3   7  112.69   15.20
  -1  -3   7  100.89    5.70
   1  -3  -7  112.89   17.00
   1  -3  -7  109.49    5.20
   1   3  -6   94.89   14.40
   1   3  -6   88.99    9.10
  -1   3   6   54.69   10.00
   1   3  -6   77.99    4.00
   1   3  -6   76.29    5.20
   1  -3  -6   83.29    4.00
  -1  -3   6   77.19    4.80
   1  -3  -6   66.99   10.20
   1   3  -5 1310.97   30.50
   1   3  -5 1427.66   58.79
   1   3  -5 1345.57   35.50
  -1   3   5 1306.67   44.40
   1   3  -5 1394.56   25.90
  -1  -3   5 1352.36   27.10
   1  -3  -5 1357.16   43.00
  -1   3   4  109.09   10.60
   1   3  -4  100.19    5.00
   1   3  -4   90.19   11.50
   1   3  -4   93.49    4.80
   1   3  -4  100.39    7.30
   1  -3  -4   97.39    9.20
  -1  -3   4   91.99    4.70
  -1  -3   4   99.89    7.40
   1   3  -3 5385.46   90.39
   1   3  -3 5571.74  112.19
   1   3  -3 5364.26   84.99
   1  -3  -3 5125.49   96.19
  -1  -3   3 5174.98   84.69
   1  -3  -3 5233.38   86.79
  -1  -3   3 5287.47   88.89
   1   3  -2 2479.85   58.89
   1   3  -2 2583.64   47.20
   1   3  -2 2446.06   41.70
  -1   3   2 2470.55   49.50
  -1  -3   2 2478.75   41.80
   1  -3  -2 2458.25   48.00
   1  -3  -2 2504.45   40.50
  -1  -3   2 2529.35   45.70
   1  -3  -2 2500.95   45.10
   1   3  -1   35.50    2.10
  -1   3   1   32.10    2.00
  -1   3   1   25.90    4.70
  -1   3   1   31.90    3.20
   1   3  -1   39.60    5.10
  -1   3   1   37.50    3.20
   1   3  -1   39.40    1.70
   1  -3  -1   40.30    3.10
  -1  -3   1   31.90    2.10
   1  -3  -1   37.90    3.50
  -1  -3   1   39.20    1.60
   1  -3  -1   37.40    2.10
  -1   3   0 1364.46   23.20
   1   3   0 1370.46   22.60
  -1   3   0 1356.16   23.50
   1   3   0 1392.76   28.90
   1   3   0 1383.46   23.20
  -1   3   0 1388.86   27.70
  -1   3   0 1392.96   35.40
   1  -3   0 1313.57   34.10
   1  -3   0 1422.16   23.20
   1  -3   0 1403.56   23.40
  -1  -3   0 1380.66   23.30
  -1   3  -1   46.90    2.60
   1   3   1   48.10    1.80
  -1   3  -1   45.40    2.10
  -1   3  -1   35.20    5.10
   1  -3   1   45.80    1.90
  -1  -3  -1   49.50    2.10
  -1  -3  -1   49.60    1.90
   1  -3   1   48.00    2.50
   1  -3   1   47.60    1.80
   1  -3   1   46.10    5.40
  -1   3  -2  991.10   29.50
  -1   3  -2  975.50   19.50
   1  -3   2 1041.60   29.60
  -1  -3  -2  974.90   20.80
  -1   3  -3  808.12   27.80
  -1   3  -3  766.12   17.30
   1  -3   3  792.72   17.00
  -1  -3  -3  777.12   22.70
   1  -3   3  805.82   27.60
  -1   3  -4  148.69   12.30
  -1   3  -4  164.08    6.90
   1  -3   4  160.88   13.20
  -1  -3  -4  167.68   11.70
  -1   3  -5   21.90    5.40
  -1   3  -5   22.90    3.00
  -1  -3  -5   20.10    5.20
   1  -3   5   17.20    5.20
  -1   3  -6    0.70    2.90
  -1   3  -6    2.00    4.60
  -1   3  -6    4.10    1.40
  -1  -3  -6   -0.10    2.60
  -1  -3  -6    1.20    3.40
  -1   3  -7 1040.00   51.69
  -1   3  -7  968.60   24.60
  -1   3  -7  895.21   38.90
  -1  -3  -7  992.90   41.70
  -1  -3  -7  945.21   21.80
  -1  -3  -7 1013.10   45.20
  -1   3  -8  360.96   25.00
  -1   3  -8  328.57   30.20
  -1   3  -8  326.67   13.40
  -1  -3  -8  342.97   11.80
  -1  -3  -8  334.67   27.20
  -1  -3  -8  322.37   25.30
  -1   3  -9  739.93   48.00
  -1   3  -9  665.23   36.80
  -1   3  -9  701.23   21.80
  -1  -3  -9  664.43   39.50
  -1  -3  -9  690.73   39.30
  -1  -3  -9  692.03   19.30
  -1   3 -10    8.10    5.50
  -1   3 -10   10.90    3.70
  -1   3 -10   17.00    9.10
  -1  -3 -10   14.10    7.20
  -1  -3 -10   17.00    3.20
  -1  -3 -10   17.00    7.70
  -1   3 -11  259.37   32.30
  -1   3 -11  292.07   27.40
  -1   3 -11  264.77   13.80
  -1  -3 -11  256.77   27.70
  -1  -3 -11  251.97   27.20
  -1  -3 -11  262.17   12.30
  -1   3 -12  478.05   36.40
  -1   3 -12  510.45   47.30
  -1   3 -12  506.45   13.40
  -1   3 -12  495.95   20.30
  -1  -3 -12  540.25   39.90
  -1  -3 -12  544.05   40.80
  -1   3 -13    1.40    6.10
  -1   3 -13   -5.70    9.70
  -1   3 -13   11.10    4.40
  -1  -3 -13    8.40    3.40
  -1  -3 -13    2.80    9.10
  -1  -3 -13   10.70    9.10
  -1   3 -14  168.18   12.30
  -1   3 -14  202.28   32.00
  -1   3 -14  103.59   22.20
  -1  -3 -14  150.88   10.70
  -1  -3 -14  126.29   21.30
  -1  -3 -14  129.79    7.30
  -1  -3 -14  177.28   26.30
  -1   3 -15   23.10   12.10
  -1   3 -15   18.90   15.00
  -1   3 -15   33.90    6.50
  -1  -3 -15   27.30    8.40
  -1  -3 -15   26.30   11.30
  -1  -3 -15   12.90   10.30
   1   4 -16   -7.20   11.30
   1   4 -16   -9.50    8.30
   1   4 -16    7.80    4.50
   1  -4 -16  -14.90    9.40
   1  -4 -16  -15.50    7.10
   1   4 -15   -4.00    2.70
   1   4 -15  -13.60   10.70
   1   4 -14  134.39   10.70
   1   4 -14   99.19   16.60
   1   4 -14   97.79   23.50
   1  -4 -14  114.49   19.60
   1  -4 -14  102.79   17.60
   1   4 -13   -0.80    9.20
   1   4 -13   11.50    3.50
   1   4 -13    7.50    5.60
   1  -4 -13   12.90    7.40
   1  -4 -13   18.00    8.80
   1   4 -12  221.68   12.60
   1   4 -12  281.27   24.80
   1  -4 -12  221.48   24.90
   1  -4 -12  217.38   11.10
   1  -4 -12  235.68   26.90
   1   4 -11   11.10    5.40
   1   4 -11   -4.20    6.20
   1   4 -11    1.00    3.90
   1  -4 -11    5.30    1.70
   1  -4 -11   10.40    5.60
   1  -4 -11   -1.60    5.10
   1   4 -10  315.77   22.90
   1   4 -10  303.67   13.70
   1   4 -10  369.66   36.30
   1  -4 -10  307.77   27.50
   1  -4 -10  321.57   12.60
   1  -4 -10  305.07   11.20
   1  -4 -10  312.27   27.30
   1   4  -9 1432.66   49.20
   1   4  -9 1577.64   72.29
   1   4  -9 1401.96   34.10
   1  -4  -9 1488.25   57.89
   1  -4  -9 1489.75   58.19
   1   4  -8  643.64   17.20
   1   4  -8  749.82   46.50
   1   4  -8  662.23   19.60
   1   4  -8  646.64   29.30
   1  -4  -8  657.23   34.90
  -1  -4   8  641.24   17.90
   1   4  -7    7.10    1.90
   1   4  -7    4.20    1.60
   1   4  -7    8.40    3.20
  -1   4   7    9.00    5.50
   1   4  -7    5.60    4.30
   1  -4  -7    9.70    4.90
  -1  -4   7    5.50    1.70
   1   4  -6  564.74   16.00
   1   4  -6  549.35   22.90
   1   4  -6  569.64   35.50
  -1   4   6  584.94   29.90
   1   4  -6  546.65   15.00
  -1  -4   6  537.15   15.00
   1  -4  -6  520.65   26.40
   1   4  -5    0.90    3.20
   1   4  -5    2.60    2.00
  -1   4   5    0.60    2.60
   1   4  -5    1.90    1.10
   1   4  -5    1.10    1.10
  -1  -4   5   -1.10    1.50
   1  -4  -5    0.80    2.30
  -1  -4   5    0.90    0.80
   1   4  -4 2383.86   68.39
   1   4  -4 2206.98   40.60
  -1   4   4 2166.48   54.89
   1   4  -4 2247.88   48.40
   1   4  -4 2211.68   42.10
  -1  -4   4 2174.68   40.10
   1  -4  -4 2145.59   51.69
  -1  -4   4 2257.47   47.00
   1   4  -3   58.49    5.80
   1   4  -3   54.09    3.50
   1   4  -3   63.29    9.60
   1   4  -3   56.89    2.20
   1  -4  -3   61.49    6.10
   1  -4  -3   55.09    2.90
   1  -4  -3   52.19    4.50
  -1  -4   3   56.09    5.10
  -1  -4   3   55.09    3.60
  -1  -4   3   51.69    3.80
   1   4  -2  127.59    8.50
   1   4  -2  133.49   11.60
   1   4  -2  120.89    3.50
  -1   4   2  122.99    7.50
   1   4  -2  123.29    5.00
  -1  -4   2  120.09    6.70
   1  -4  -2  134.39    7.20
  -1  -4   2  126.49    4.40
   1  -4  -2  130.89    4.60
  -1  -4   2  117.49    7.80
   1  -4  -2  131.49    7.00
  -1  -4   2  122.29    3.40
  -1   4   1 2024.10   52.29
   1   4  -1 2015.10   35.00
  -1   4   1 2019.00   38.30
   1   4  -1 2068.09   33.30
  -1   4   1 2115.39   34.90
  -1   4   1 2076.39   40.50
  -1   4   1 2048.79   33.00
   1  -4  -1 2071.89   40.90
   1  -4  -1 2145.49   59.99
  -1  -4   1 1972.60   33.00
  -1  -4   1 1991.00   35.10
  -1  -4   1 2127.79   47.40
   1  -4  -1 2115.29   34.90
   1  -4  -1 2053.39   32.90
  -1   4   0  700.23   18.40
  -1   4   0  721.53   25.80
   1   4   0  694.93   13.50
  -1   4   0  681.33   13.50
   1   4   0  678.03   12.80
  -1   4   0  689.13   14.00
  -1  -4   0  701.83   13.70
   1  -4   0  695.83   13.40
  -1  -4   0  692.83   12.80
   1  -4   0  709.43   13.90
   1  -4   0  696.53   25.70
   1  -4   0  698.63   18.40
  -1   4  -1 1601.34   42.10
   1   4   1 1595.74   26.80
  -1   4  -1 1611.24   27.70
   1  -4   1 1622.14   27.30
  -1  -4  -1 1606.44   26.70
   1  -4   1 1614.64   26.60
  -1  -4  -1 1645.54   27.10
   1  -4   1 1610.64   28.40
   1  -4   1 1679.53   47.30
  -1   4  -2 1344.17   38.10
  -1   4  -2 1398.86   23.00
  -1   4  -2 1406.66   23.80
  -1   4  -2 1369.96   26.20
   1   4   2 1420.26   25.40
   1  -4   2 1403.86   37.40
  -1  -4  -2 1377.46   23.70
   1  -4   2 1352.26   25.80
  -1   4  -3 1792.72   47.70
  -1   4  -3 1858.81   34.60
  -1  -4  -3 1843.12   37.90
   1  -4   3 1783.62   33.70
   1  -4   3 1986.00   48.60
  -1   4  -4 1244.28   39.60
  -1   4  -4 1219.38   26.30
   1  -4   4 1303.47   40.20
   1  -4   4 1254.47   25.70
  -1  -4  -4 1279.07   33.90
  -1   4  -5  117.19   12.30
  -1   4  -5  124.59    6.70
  -1  -4  -5  121.79   10.90
   1  -4   5  114.39   12.50
  -1   4  -6  644.14   38.70
  -1   4  -6  655.83   18.50
  -1   4  -6  628.74   35.50
  -1  -4  -6  648.24   29.00
   1  -4   6  636.04   31.60
  -1   4  -7  806.52   46.00
  -1   4  -7  804.32   36.70
  -1   4  -7  781.02   21.90
  -1  -4  -7  790.12   40.60
  -1  -4  -7  783.32   18.60
  -1  -4  -7  770.12   35.00
  -1   4  -8   -2.00    3.90
  -1   4  -8    0.30    2.60
  -1   4  -8    0.50    1.30
  -1  -4  -8    1.20    3.80
  -1  -4  -8    0.60    1.10
  -1  -4  -8    1.20    3.40
  -1   4  -9   -2.60    3.40
  -1   4  -9    0.40    1.50
  -1   4  -9    2.60    6.90
  -1  -4  -9   -2.50    3.60
  -1  -4  -9   -2.80    3.60
  -1   4 -10   10.30    5.90
  -1   4 -10    9.30    9.90
  -1   4 -10   18.00    4.00
  -1  -4 -10   19.00    8.00
  -1  -4 -10   14.30    2.90
  -1  -4 -10    4.70    5.50
  -1   4 -11   62.49   16.50
  -1   4 -11   83.29    8.00
  -1   4 -11   50.79   11.60
  -1  -4 -11   55.09   12.30
  -1  -4 -11   53.19   12.60
  -1  -4 -11   80.49    6.90
  -1   4 -12   -1.70    4.90
  -1  -4 -12   -8.50    5.40
  -1  -4 -12   -1.50    1.70
  -1  -4 -12   -6.40    5.50
  -1   4 -13  246.98   15.00
  -1   4 -13  268.47   29.00
  -1  -4 -13  257.47   29.00
  -1  -4 -13  245.78   12.80
  -1  -4 -13  304.77   31.20
  -1   4 -14   -6.70   10.70
  -1   4 -14   -2.50    2.70
  -1  -4 -14  -10.80    6.20
  -1  -4 -14   -2.50    1.90
  -1  -4 -14   -0.30    2.50
  -1   4 -15   -5.20    3.10
  -1   4 -15  -12.90    7.60
  -1  -4 -15  -11.00    6.80
  -1  -4 -15  -22.20   13.30
   1   5 -16    5.50    4.30
   1   5 -16   -4.30    8.60
   1  -5 -16   -1.70    9.40
   1  -5 -16    1.70    8.60
   1   5 -15   60.89    8.40
   1   5 -15   44.60   12.40
   1   5 -15   69.19   20.80
   1  -5 -15   60.49   15.10
   1  -5 -15   31.70   16.50
   1   5 -14   -1.80   11.40
   1   5 -14    2.60    8.10
   1  -5 -14   12.60    8.80
   1  -5 -14    6.90    9.30
   1   5 -13   75.29    8.30
   1   5 -13   63.59   12.90
   1   5 -13   89.69   21.50
   1  -5 -13   87.19   17.20
   1  -5 -13   54.19   12.00
   1  -5 -13   66.69    7.50
   1   5 -12  257.17   33.40
   1   5 -12  241.38   23.60
   1   5 -12  231.08   13.20
   1  -5 -12  254.97   26.90
   1  -5 -12  211.38   12.00
   1  -5 -12  218.88   24.90
   1   5 -11    8.30    8.50
   1   5 -11   19.90    4.00
   1   5 -11   10.50    5.20
   1  -5 -11   15.00    3.70
   1  -5 -11   20.80    8.70
   1  -5 -11   10.50    7.10
   1   5 -10   64.59    6.30
   1   5 -10   45.80   13.70
   1   5 -10   43.00    8.70
   1  -5 -10   54.39   11.50
   1  -5 -10   39.30    9.80
   1  -5 -10   55.59    6.00
   1   5  -9 1175.68   44.00
   1   5  -9 1263.57   65.29
   1   5  -9 1170.78   30.20
   1  -5  -9 1166.48   49.10
   1   5  -8  105.19   12.20
   1   5  -8   77.09   15.60
   1   5  -8  105.29    7.40
   1  -5  -8  110.89   14.20
  -1  -5   8  115.39    6.90
   1   5  -7  100.79    6.80
   1   5  -7  104.89    6.90
   1   5  -7   94.69   10.70
  -1   5   7   93.09   14.00
   1   5  -7   68.59   13.90
  -1  -5   7  103.79    7.60
   1  -5  -7  103.29   12.30
   1   5  -6 1726.43   66.49
   1   5  -6 1656.23   34.90
  -1   5   6 1680.33   53.59
   1   5  -6 1664.53   45.60
   1   5  -6 1669.93   35.40
   1  -5  -6 1615.84   49.10
  -1  -5   6 1620.34   33.60
  -1  -5   6 1688.33   45.70
  -1   5   5  523.35   25.40
   1   5  -5  545.95   33.50
   1   5  -5  536.35   16.40
   1   5  -5  491.45   20.90
   1   5  -5  523.75   15.00
  -1  -5   5  507.85   14.50
   1  -5  -5  525.55   22.80
  -1  -5   5  524.95   20.60
  -1   5   4  436.16   20.50
   1   5  -4  434.16   12.80
   1   5  -4  429.26   27.50
   1   5  -4  450.65   18.90
  -1  -5   4  429.96   12.50
   1  -5  -4  424.76   18.00
   1   5  -3 3968.20   77.69
   1   5  -3 3952.60   66.19
  -1   5   3 3966.20   82.89
   1   5  -3 4103.39   94.19
  -1  -5   3 3899.31   73.99
  -1  -5   3 3910.31   68.79
  -1  -5   3 3813.02   65.89
   1  -5  -3 4017.40   64.09
   1  -5  -3 4002.30   72.89
   1  -5  -3 3880.01   71.69
   1   5  -2 1918.31   34.90
  -1   5   2 1878.81   39.60
   1   5  -2 1938.51   31.70
   1   5  -2 1998.20   47.00
  -1  -5   2 1931.21   33.50
  -1  -5   2 1933.41   39.70
  -1  -5   2 1970.40   45.40
   1  -5  -2 1819.52   37.30
   1  -5  -2 1974.20   33.90
  -1  -5   2 1963.50   31.40
  -1  -5   2 1842.42   34.60
   1  -5  -2 1925.91   40.30
   1  -5  -2 1973.70   56.59
  -1   5   1   43.50    2.20
  -1   5   1   45.30    2.90
  -1   5   1   52.19    7.80
   1   5  -1   42.80    2.20
   1   5  -1   43.40    2.80
  -1   5   1   45.50    4.00
  -1   5   1   45.30    4.70
   1  -5  -1   49.60    7.80
  -1  -5   1   46.20    3.00
  -1  -5   1   39.60    6.30
   1  -5  -1   44.70    2.20
   1  -5  -1   44.10    2.80
   1  -5  -1   38.40    4.50
  -1   5   0 6071.99  120.29
   1  -5   0 6399.56  120.49
   1   5   1    6.90    1.00
  -1   5  -1    5.00    1.90
  -1   5  -1    5.50    3.00
  -1   5  -1    5.90    1.20
  -1   5  -1    5.00    1.10
  -1  -5  -1    5.30    0.90
   1  -5   1    4.50    2.30
  -1  -5  -1    4.50    0.80
   1  -5   1    5.50    1.00
   1  -5   1    6.80    0.90
  -1   5  -2   44.40    2.60
  -1   5  -2   43.30    2.20
   1   5   2   42.30    3.00
  -1   5  -2   46.80    3.30
  -1  -5  -2   46.80    2.40
   1  -5   2   39.80    1.90
  -1  -5  -2   46.40    2.30
   1  -5   2   43.50    2.20
   1  -5   2   41.20    6.30
   1  -5   2   42.50    3.10
  -1   5  -3  677.23   16.80
  -1   5  -3  697.23   13.90
  -1   5  -3  715.83   28.30
   1   5   3  674.33   18.20
  -1  -5  -3  702.13   16.80
   1  -5   3  687.93   16.40
   1  -5   3  715.23   27.00
  -1   5  -4  309.57   10.80
  -1   5  -4  288.37   18.30
  -1  -5  -4  304.97   13.20
   1  -5   4  283.57    9.80
   1  -5   4  326.37   18.80
  -1   5  -5  110.09   12.30
  -1   5  -5  119.69    6.80
   1  -5   5  125.89   13.00
  -1  -5  -5  121.29   10.10
   1  -5   5  120.29    6.40
  -1   5  -6   41.90    4.50
  -1   5  -6   43.20    8.40
   1  -5   6   34.50    7.50
  -1  -5  -6   34.40    6.20
  -1   5  -7  430.06   15.50
  -1   5  -7  418.86   33.80
  -1   5  -7  424.86   26.70
   1  -5   7  440.06   28.10
  -1  -5  -7  404.56   23.40
  -1   5  -8  782.92   49.20
  -1   5  -8  759.02   22.60
  -1   5  -8  702.33   36.40
  -1  -5  -8  721.23   41.90
  -1  -5  -8  783.62   37.10
  -1  -5  -8  703.23   18.20
  -1   5  -9  262.07   12.90
  -1   5  -9  226.28   21.70
  -1   5  -9  229.78   29.30
  -1  -5  -9  278.27   27.10
  -1  -5  -9  279.47   22.60
  -1  -5  -9  237.38    9.90
  -1   5 -10    7.40    2.70
  -1   5 -10   10.50    6.40
  -1   5 -10    9.10    6.40
  -1  -5 -10    5.70    1.80
  -1  -5 -10    9.60    5.60
  -1  -5 -10    2.60    4.70
  -1   5 -11  392.86   17.60
  -1   5 -11  369.66   30.40
  -1   5 -11  469.85   43.50
  -1   5 -11  379.86   13.90
  -1  -5 -11  357.86   14.20
  -1  -5 -11  398.26   34.00
  -1  -5 -11  418.96   31.30
  -1   5 -12    5.40    2.40
  -1   5 -12    2.90    2.20
  -1   5 -12   -5.00    5.50
  -1   5 -12    4.00    9.70
  -1  -5 -12  -10.10    6.30
  -1  -5 -12    1.00    6.30
  -1  -5 -12    0.80    2.10
  -1   5 -13   62.49    8.10
  -1   5 -13   31.50   14.50
  -1   5 -13   60.39   13.70
  -1  -5 -13   46.00   12.00
  -1  -5 -13   52.79    6.60
  -1  -5 -13   47.20   13.90
  -1   5 -14  102.29   10.30
  -1   5 -14   73.29   21.10
  -1   5 -14   87.69   22.60
  -1  -5 -14   92.89    8.60
  -1  -5 -14   72.49   17.30
  -1  -5 -14   69.39   15.40
  -1   5 -15   33.00   12.90
  -1   5 -15   28.50    6.90
  -1   5 -15   17.10   17.40
  -1  -5 -15   12.10   11.70
  -1  -5 -15   11.10   11.40
  -1  -5 -15   20.80    3.90
   1   6 -16   33.40    6.80
   1   6 -16   18.00   10.50
   1  -6 -16   17.90   10.80
   1  -6 -16    9.40   11.20
   1   6 -15  -20.10   11.40
   1   6 -15    0.50    2.60
   1  -6 -15  -12.80    6.90
   1  -6 -15   -7.90    7.50
   1   6 -14  149.88   28.20
   1   6 -14  209.18   13.60
   1   6 -14  179.68   23.10
   1  -6 -14  182.98   26.10
   1  -6 -14  192.18   25.10
   1   6 -13   -1.60    9.40
   1   6 -13    2.80    2.60
   1   6 -13   -0.10    4.90
   1  -6 -13    0.70    2.20
   1  -6 -13    3.80    7.40
   1  -6 -13   -1.90    7.00
   1   6 -12  127.89   17.30
   1   6 -12  120.69    9.90
   1   6 -12   84.79   18.60
   1  -6 -12  138.79   19.70
   1  -6 -12  122.09   10.00
   1   6 -11  218.98   21.20
   1   6 -11  228.08   12.80
   1   6 -11  223.78   32.10
   1  -6 -11  245.38   26.60
   1  -6 -11  219.48   22.20
   1  -6 -11  223.98   13.00
   1   6 -10    3.20    7.80
   1   6 -10    7.40    2.70
   1   6 -10    5.00    4.10
   1  -6 -10   10.60    5.70
   1  -6 -10    4.20    2.70
   1   6  -9  292.67   21.50
   1   6  -9  349.27   34.80
   1   6  -9  280.87   13.20
   1  -6  -9  297.07   13.90
  -1  -6   9  287.77   12.10
   1  -6  -9  301.97   23.40
   1   6  -8  103.69   18.80
   1   6  -8   92.29    7.00
   1   6  -8   84.29   11.70
  -1   6   8   69.19   12.10
  -1  -6   8   90.39    6.40
   1  -6  -8   91.19   12.10
   1   6  -7 2317.37   61.49
  -1   6   7 2396.86   69.99
   1   6  -7 2413.16   86.69
   1   6  -7 2297.77   47.00
   1  -6  -7 2293.17   63.19
  -1  -6   7 2340.07   60.79
  -1  -6   7 2292.07   45.60
   1   6  -6  518.75   24.30
   1   6  -6  544.35   18.00
   1   6  -6  517.55   36.20
  -1   6   6  556.34   28.50
   1   6  -6  543.65   16.60
  -1  -6   6  529.95   23.10
   1  -6  -6  541.05   24.70
  -1  -6   6  515.35   15.60
   1   6  -5 1838.52   66.39
   1   6  -5 1712.33   46.60
  -1   6   5 1650.93   48.90
   1   6  -5 1675.13   34.90
  -1  -6   5 1708.03   34.40
   1  -6  -5 1673.13   44.30
  -1  -6   5 1645.44   42.80
  -1   6   4   18.00    4.20
   1   6  -4   19.00    2.40
   1   6  -4   17.30    1.50
  -1  -6   4   18.80    2.70
   1   6  -3  550.74   11.20
   1   6  -3  547.95   15.00
   1   6  -3  580.54   23.40
  -1   6   3  533.15   19.50
   1  -6  -3  553.04   13.20
   1  -6  -3  520.75   16.80
  -1  -6   3  536.05   12.30
   1  -6  -3  540.05   18.40
  -1  -6   3  568.54   17.30
  -1  -6   3  529.15   14.30
  -1  -6   3  545.55   10.70
   1   6  -2  274.97    9.00
   1   6  -2  317.87   17.40
   1   6  -2  288.07    7.20
  -1  -6   2  286.47    9.20
  -1  -6   2  281.87   12.50
   1  -6  -2  294.27   10.60
  -1  -6   2  278.57    6.80
  -1  -6   2  285.87    8.40
   1  -6  -2  294.77   13.00
   1  -6  -2  292.37   21.10
   1  -6  -2  296.77    8.70
  -1   6   1 2940.21   74.19
  -1   6   1 2959.20   46.70
  -1   6   1 2911.11   48.80
   1   6  -1 2871.61   46.60
  -1   6   1 2770.62   52.49
   1   6  -1 2757.22   48.50
  -1   6   1 2827.02   56.69
  -1  -6   1 2799.22   46.20
  -1  -6   1 2909.21   68.39
  -1  -6   1 2791.02   48.70
   1  -6  -1 2864.91   46.50
   1  -6  -1 2873.21   48.70
   1  -6  -1 2949.21   57.19
   1  -6  -1 2893.71   73.29
  -1   6   0 1352.36   44.80
  -1   6   0 1416.96   26.10
   1   6   0 1376.16   25.80
  -1   6   0 1401.76   26.70
  -1   6   0 1441.06   33.90
   1   6   0 1383.26   24.80
   1  -6   0 1530.25   46.10
   1  -6   0 1494.05   33.90
  -1  -6   0 1358.06   24.70
   1  -6   0 1464.75   26.00
   1  -6   0 1409.16   26.50
  -1  -6   0 1439.76   26.20
  -1   6  -1 1084.69   27.70
   1   6   1 1071.49   20.00
  -1   6  -1 1086.69   38.00
  -1   6  -1 1101.09   21.60
  -1   6  -1 1097.79   22.00
   1  -6   1 1093.69   27.00
  -1  -6  -1 1105.79   19.90
   1  -6   1 1073.29   21.50
  -1  -6  -1 1111.29   20.50
   1  -6   1 1075.69   20.90
   1  -6   1 1090.39   19.70
   1  -6   1 1074.79   36.40
   1   6   2 1083.69   20.80
  -1   6  -2 1100.29   21.30
  -1   6  -2 1097.99   19.80
  -1   6  -2 1117.19   38.20
  -1   6  -2 1087.19   27.30
   1  -6   2 1115.59   19.40
   1  -6   2 1081.59   22.50
  -1  -6  -2 1096.09   20.10
   1  -6   2 1120.09   36.10
   1  -6   2 1077.99   20.20
  -1  -6  -2 1069.69   19.80
  -1   6  -3  243.58    6.30
   1   6   3  224.58    9.00
  -1   6  -3  234.68    9.00
  -1   6  -3  267.67   11.30
  -1   6  -3  250.07    7.30
  -1   6  -3  229.28   16.50
  -1  -6  -3  234.58    6.50
   1  -6   3  232.08    8.60
   1  -6   3  251.07   15.90
  -1  -6  -3  229.58    6.90
  -1   6  -4 2624.14   67.59
  -1   6  -4 2558.64   48.50
   1   6   4 2518.15   52.59
   1  -6   4 2633.24   47.60
  -1  -6  -4 2609.44   49.80
   1  -6   4 2649.03   65.09
  -1   6  -5  382.86   23.30
  -1   6  -5  416.06   14.00
   1  -6   5  390.06   12.80
  -1  -6  -5  395.46   16.80
   1  -6   5  407.56   23.10
  -1   6  -6  121.59    7.60
  -1   6  -6  103.99   13.60
   1  -6   6  134.49   14.20
  -1  -6  -6  121.29   10.60
  -1   6  -7    7.00    6.00
  -1   6  -7    5.00    1.80
  -1   6  -7    5.20    4.00
   1  -6   7    5.60    4.30
  -1   6  -8 1280.27   32.50
  -1   6  -8 1272.57   51.19
  -1   6  -8 1414.36   68.09
  -1  -6  -8 1259.27   45.10
  -1  -6  -8 1287.97   27.20
  -1   6  -9  125.29    7.90
  -1   6  -9   88.69   19.30
  -1   6  -9  128.89   17.10
  -1   6  -9  130.99    9.40
  -1  -6  -9  133.59    7.00
  -1  -6  -9  162.28   21.30
  -1  -6  -9  102.49   14.10
  -1   6 -10  165.18   10.90
  -1   6 -10  169.88    9.70
  -1   6 -10  198.38   22.30
  -1   6 -10  127.89   22.90
  -1  -6 -10  167.38    8.60
  -1  -6 -10  180.58   18.50
  -1  -6 -10  143.39   22.10
  -1   6 -11    2.00    2.10
  -1   6 -11   -1.90    3.70
  -1   6 -11   -7.60    6.40
  -1  -6 -11   -4.50    4.20
  -1  -6 -11   -8.50    4.60
  -1   6 -12   11.50    3.20
  -1   6 -12   11.60    3.60
  -1   6 -12    2.70    7.10
  -1   6 -12    8.00    8.80
  -1  -6 -12    6.80    5.90
  -1  -6 -12   14.90    3.20
  -1  -6 -12    8.90    8.60
  -1   6 -13  207.28   13.90
  -1   6 -13  241.88   28.40
  -1   6 -13  145.99   27.40
  -1  -6 -13  183.58   23.40
  -1  -6 -13  203.28   29.50
  -1   6 -14    0.30    9.90
  -1   6 -14   14.70   12.80
  -1   6 -14   14.90    4.70
  -1  -6 -14    5.10    8.80
  -1  -6 -14    7.70    3.60
  -1  -6 -14   12.90    7.90
  -1   6 -15  -10.40   10.90
  -1   6 -15  -13.90    8.90
  -1  -6 -15  -17.70    8.60
  -1  -6 -15   -9.20    8.60
   1   7 -16   41.60   13.60
   1  -7 -16   74.09   17.20
   1  -7 -16   55.69   14.70
   1   7 -15  276.77   17.00
   1   7 -15  221.88   28.20
   1  -7 -15  267.87   32.80
   1  -7 -15  304.87   31.00
   1   7 -14  150.68   21.60
   1   7 -14  134.99   11.80
   1   7 -14  150.88   28.00
   1  -7 -14  175.98   23.50
   1  -7 -14  145.79   23.10
   1  -7 -14  111.79   11.40
   1   7 -13   13.20    4.20
   1   7 -13    5.00    8.60
   1   7 -13   -3.50    5.10
   1  -7 -13    2.90    6.00
   1  -7 -13    4.30    3.10
   1  -7 -13    5.20    6.40
   1   7 -12   54.59    7.30
   1   7 -12   45.80   17.30
   1   7 -12   55.99   11.20
   1  -7 -12   32.60   11.10
   1  -7 -12   63.69    8.10
   1   7 -11  410.76   18.00
   1   7 -11  457.15   52.79
   1   7 -11  455.55   30.70
   1  -7 -11  430.46   19.20
   1  -7 -11  436.16   29.80
   1  -7 -11  479.45   36.40
   1   7 -10  650.53   22.30
   1   7 -10  639.14   34.70
   1   7 -10  666.33   52.39
   1  -7 -10  631.44   23.10
   1  -7 -10  616.84   34.20
   1   7  -9  291.17   13.60
   1   7  -9  320.97   23.10
   1   7  -9  305.57   33.00
   1  -7  -9  308.07   15.40
  -1  -7   9  318.27   13.00
   1  -7  -9  288.77   21.50
   1   7  -8  287.57   30.80
   1   7  -8  255.07   19.60
  -1   7   8  228.58   21.30
   1   7  -8  234.88   11.60
   1  -7  -8  223.08   18.40
  -1  -7   8  237.28   10.80
  -1   7   7   39.20    7.90
   1   7  -7   53.39    5.30
   1   7  -7   36.80   11.60
   1   7  -7   39.20    7.70
  -1  -7   7   41.40    7.40
   1  -7  -7   56.79    8.80
  -1  -7   7   49.99    4.90
  -1   7   6    0.20    3.30
   1   7  -6    5.10    1.80
   1   7  -6    4.40    2.80
   1   7  -6    2.00    4.20
   1  -7  -6    5.70    3.00
  -1  -7   6    3.10    1.50
  -1  -7   6    6.10    3.30
   1   7  -5 1304.17   29.70
   1   7  -5 1378.06   57.89
  -1   7   5 1348.27   42.10
   1   7  -5 1341.67   23.70
   1   7  -5 1380.56   42.60
   1  -7  -5 1313.07   36.50
  -1  -7   5 1318.47   29.30
  -1  -7   5 1314.87   37.80
   1   7  -4  137.39    7.10
   1   7  -4  150.78    4.90
   1   7  -4  143.49   12.70
  -1   7   4  141.99   11.20
   1   7  -4  173.98   18.50
   1  -7  -4  149.09   10.00
   1  -7  -4  146.09    9.30
  -1  -7   4  141.39    7.20
  -1  -7   4  136.09   10.90
   1  -7  -4  139.29    6.10
  -1  -7   4  141.59    7.70
   1   7  -3 1181.28   38.50
   1   7  -3 1192.08   21.20
   1   7  -3 1157.08   25.10
  -1   7   3 1111.79   30.50
   1  -7  -3 1153.88   23.50
  -1  -7   3 1119.29   35.00
  -1  -7   3 1149.98   22.60
   1  -7  -3 1185.58   31.30
  -1  -7   3 1188.18   29.60
   1  -7  -3 1128.09   27.10
  -1  -7   3 1107.99   24.70
  -1  -7   3 1158.68   20.40
  -1   7   2  183.58    9.20
  -1   7   2  175.18    5.10
   1   7  -2  185.28   14.30
   1   7  -2  169.38    7.10
   1   7  -2  175.68    5.60
   1  -7  -2  181.58   10.80
   1  -7  -2  180.78   17.60
  -1  -7   2  174.98    5.30
  -1  -7   2  181.98   14.00
  -1  -7   2  176.78    7.30
  -1  -7   2  183.78    6.90
   1  -7  -2  179.48    5.30
   1  -7  -2  164.68    8.20
  -1  -7   2  184.68   10.70
   1  -7  -2  172.78    6.80
  -1   7   1 5394.86   87.29
  -1   7   1 5410.26   84.99
  -1   7   1 5262.37  118.39
  -1   7   1 5320.57   97.29
   1   7  -1 5297.97   86.99
   1  -7  -1 5406.76  118.49
   1  -7  -1 5415.56   97.19
  -1  -7   1 5590.54  113.99
   1  -7  -1 5372.56   84.79
   1  -7  -1 5348.27   86.99
  -1  -7   1 5312.67   87.19
  -1   7   0 1135.69   22.60
   1   7   0 1149.89   21.50
  -1   7   0 1246.88   44.50
   1   7   0 1173.08   22.70
  -1   7   0 1181.98   23.80
  -1   7   0 1182.58   31.30
   1  -7   0 1158.68   42.30
   1  -7   0 1113.79   30.00
   1  -7   0 1152.68   23.30
   1  -7   0 1171.28   22.60
  -1  -7   0 1160.28   22.90
  -1   7  -1 5852.41  122.79
  -1   7  -1 5973.10   94.89
  -1   7  -1 5704.53   94.99
  -1  -7  -1 5882.21   93.39
   1  -7   1 5787.22   94.09
   1  -7   1 5939.01   94.79
   1  -7   1 5876.41  103.09
   1  -7   1 6193.68  121.79
   1   7   2  307.87    7.70
  -1   7  -2  292.87    7.70
  -1   7  -2  321.37   20.80
  -1   7  -2  299.67    9.10
   1   7   2  301.97    8.50
  -1   7  -2  299.07   13.50
  -1  -7  -2  306.87    8.10
  -1  -7  -2  301.87    7.90
   1  -7   2  278.77    8.10
   1  -7   2  311.37   19.00
   1  -7   2  293.67    7.40
  -1   7  -3  605.64   29.30
  -1   7  -3  637.04   20.40
  -1   7  -3  619.94   13.00
   1   7   3  633.44   16.40
  -1   7  -3  623.14   14.60
  -1   7  -3  616.04   16.70
  -1  -7  -3  631.34   13.30
   1  -7   3  637.14   27.40
  -1  -7  -3  609.04   12.90
  -1   7  -4  525.25   18.10
  -1   7  -4  570.54   13.30
  -1   7  -4  521.15   28.00
  -1   7  -4  531.15   15.90
   1   7   4  550.04   17.90
  -1   7  -4  552.04   11.70
   1  -7   4  531.05   15.20
  -1  -7  -4  565.64   12.20
  -1  -7  -4  513.95   14.20
   1  -7   4  553.24   26.10
  -1   7  -5 3827.02   71.29
  -1   7  -5 3741.83   68.69
  -1   7  -5 3911.11   93.39
   1  -7   5 3732.53   67.09
   1  -7   5 3856.21   88.89
  -1  -7  -5 3806.12   71.09
  -1   7  -6   82.19    6.50
  -1   7  -6   79.99    6.80
   1  -7   6   96.09   12.30
  -1  -7  -6   91.79    8.50
   1  -7   6   88.19    6.10
  -1   7  -7   20.80    3.70
  -1   7  -7   16.20    3.40
  -1   7  -7   26.40    7.70
  -1   7  -7   14.30    7.60
  -1  -7  -7   16.60    4.30
   1  -7   7   20.60    6.80
  -1   7  -8  244.68   21.80
  -1   7  -8  225.48   11.50
  -1   7  -8  212.98   26.90
  -1   7  -8  207.68   11.50
  -1  -7  -8  217.38    8.50
   1  -7   8  239.48   22.20
  -1  -7  -8  210.88   16.60
  -1   7  -9  275.87   25.30
  -1   7  -9  281.17   14.00
  -1   7  -9  278.07   13.40
  -1   7  -9  277.97   33.10
  -1  -7  -9  305.37   30.00
  -1  -7  -9  279.97   10.50
  -1   7 -10  771.32   24.40
  -1   7 -10  802.52   56.39
  -1   7 -10  760.82   43.10
  -1   7 -10  754.72   25.60
  -1  -7 -10  816.32   49.90
  -1  -7 -10  740.03   20.00
  -1  -7 -10  766.82   36.70
  -1   7 -11   16.00   12.40
  -1   7 -11   13.80    4.20
  -1   7 -11    8.40    7.10
  -1   7 -11   23.60    4.70
  -1  -7 -11    6.50    7.70
  -1  -7 -11   16.40    6.80
  -1  -7 -11   21.20    3.70
  -1   7 -12   -1.60    4.60
  -1   7 -12    0.00    2.50
  -1   7 -12   -3.90    2.50
  -1   7 -12   -0.70    9.10
  -1  -7 -12   -6.00    5.60
  -1  -7 -12   -3.90    4.70
  -1  -7 -12   -2.60    1.60
  -1   7 -13   19.20    5.30
  -1   7 -13    8.90    8.40
  -1   7 -13    9.40   10.80
  -1  -7 -13    6.90    6.70
  -1  -7 -13    7.40    7.90
  -1   7 -14  -15.70    6.80
  -1   7 -14   -6.20    3.00
  -1   7 -14   -8.90   10.10
  -1  -7 -14  -12.80    7.20
  -1   7 -15  -19.70   12.80
  -1  -7 -15    6.40    7.70
   1  -8 -16  -11.50    7.90
   1   8 -15  371.66   19.90
   1   8 -15  416.56   51.49
   1   8 -15  334.77   33.60
   1  -8 -15  384.56   32.20
   1  -8 -15  365.76   36.30
   1   8 -14  283.17   43.10
   1   8 -14  332.77   31.20
   1   8 -14  320.77   22.50
   1  -8 -14  330.57   29.00
   1  -8 -14  310.87   18.00
   1  -8 -14  359.46   36.60
   1   8 -13   60.39   12.90
   1   8 -13   88.49    9.20
   1   8 -13   57.19   16.00
   1  -8 -13   71.09    8.60
   1  -8 -13   56.89   11.60
   1   8 -12   81.39   20.10
   1   8 -12   86.99   14.70
   1   8 -12  117.19   10.00
   1  -8 -12   87.59   16.90
   1  -8 -12  113.59   11.30
   1  -8 -12  112.19   17.30
   1   8 -11 1548.25   83.59
   1   8 -11 1465.65   58.09
   1   8 -11 1390.06   38.20
   1  -8 -11 1482.75   55.59
   1  -8 -11 1487.05   41.10
   1   8 -10  444.96   18.40
   1   8 -10  413.96   41.80
   1   8 -10  515.35   31.60
   1  -8 -10  422.76   27.40
  -1  -8  10  460.15   16.90
   1  -8 -10  461.65   20.60
  -1   8   9  156.98   18.70
   1   8  -9  152.28   17.00
   1   8  -9  142.29    9.70
  -1  -8   9  144.99    8.90
   1  -8  -9  130.59   14.80
   1  -8  -9  139.99   11.30
   1   8  -8  214.08   18.20
   1   8  -8  213.98   11.30
   1   8  -8  232.68   28.60
  -1   8   8  197.68   19.70
  -1  -8   8  225.38   18.00
  -1  -8   8  195.68   10.10
   1  -8  -8  229.88   13.40
   1   8  -7    7.30    6.70
   1   8  -7    9.50    2.70
   1   8  -7    8.00    4.10
   1  -8  -7    5.10    3.30
  -1  -8   7    5.40    3.20
  -1  -8   7    8.60    2.50
   1   8  -6  142.49    8.40
   1   8  -6  148.49   14.30
   1   8  -6  156.08    5.30
  -1   8   6  150.98   14.80
  -1  -8   6  154.58    8.40
  -1  -8   6  150.58   13.00
   1  -8  -6  145.59   11.50
  -1   8   5   69.19    8.80
   1   8  -5   85.69    6.20
   1   8  -5   67.69    9.90
   1   8  -5   79.29    3.70
   1   8  -5   78.09   14.00
  -1  -8   5   85.09    9.10
  -1  -8   5   80.49    5.80
   1  -8  -5   82.79    7.70
   1   8  -4 2125.29   43.20
  -1   8   4 2186.98   52.69
   1   8  -4 2411.06   38.30
   1   8  -4 2317.77   61.59
   1  -8  -4 2297.57   51.29
   1  -8  -4 2293.07   41.20
  -1  -8   4 2141.69   42.80
  -1  -8   4 2199.88   36.60
  -1  -8   4 2267.57   55.79
  -1  -8   4 2167.48   45.70
  -1  -8   4 2226.98   38.80
   1  -8  -4 2174.68   46.30
  -1   8   3  154.18    9.90
   1   8  -3  147.39    7.20
   1   8  -3  143.59    5.20
   1   8  -3  162.48   14.50
  -1  -8   3  156.18   10.00
  -1  -8   3  145.79    6.10
   1  -8  -3  151.28    8.10
  -1  -8   3  157.08   13.10
  -1  -8   3  147.49    7.30
   1  -8  -3  141.19   10.10
   1  -8  -3  147.89    6.70
  -1  -8   3  153.58    4.90
   1   8  -2  146.19   14.20
   1   8  -2  136.19    6.60
  -1   8   2  130.99    7.90
  -1   8   2  137.29    4.80
   1   8  -2  142.59    5.20
  -1  -8   2  150.18   13.70
  -1  -8   2  133.89    6.10
  -1  -8   2  140.59    6.70
   1  -8  -2  124.19    9.60
   1  -8  -2  131.29    4.80
   1  -8  -2  152.58   17.10
   1  -8  -2  134.49    6.30
  -1  -8   2  148.39   10.20
  -1  -8   2  148.79    5.00
  -1   8   1   17.50    5.40
   1   8  -1   22.60    2.00
  -1   8   1   22.70    2.20
  -1   8   1   21.60    2.60
   1   8  -1   25.30    2.70
  -1   8   1   14.30    3.50
  -1  -8   1   16.00    2.30
   1  -8  -1   22.90    2.10
   1  -8  -1   24.40    6.40
   1  -8  -1   14.30    3.60
   1  -8  -1   20.00    2.40
  -1  -8   1   21.00    1.90
   1   8   0   39.70    3.00
  -1   8   0   39.40    3.30
  -1   8   0   43.80    5.90
  -1   8   0   40.90    3.20
   1  -8   0   26.40    6.60
   1  -8   0   40.50    3.30
  -1  -8   0   42.20    3.20
   1  -8   0   40.60    3.00
   1  -8   0   39.20    5.50
  -1   8  -1 4390.66   72.49
  -1   8  -1 4139.59  100.69
  -1   8  -1 4356.16   72.59
   1   8   1 4380.06   70.19
  -1   8  -1 4254.57   82.99
   1  -8   1 4399.66   81.69
   1  -8   1 4296.27   69.39
   1  -8   1 4325.97   71.59
   1  -8   1 4242.48   71.99
  -1  -8  -1 4350.76   70.69
   1  -8   1 4457.85  100.39
   1   8   2 1722.93   30.50
  -1   8  -2 1780.22   31.00
   1   8   2 1655.53   32.00
  -1   8  -2 1670.73   55.29
  -1   8  -2 1759.62   42.20
  -1   8  -2 1837.42   33.60
   1  -8   2 1713.03   52.39
   1  -8   2 1772.12   32.10
  -1  -8  -2 1799.12   31.10
   1  -8   2 1799.52   34.10
  -1  -8  -2 1774.32   31.50
   1  -8   2 1739.53   30.40
  -1   8  -3 2184.18   39.30
  -1   8  -3 2204.58   48.70
  -1   8  -3 2120.89   41.70
   1   8   3 2099.19   40.80
  -1   8  -3 2247.28   37.10
  -1   8  -3 2154.28   63.79
   1  -8   3 2210.18   41.30
   1  -8   3 2150.48   35.50
   1  -8   3 2124.99   36.80
  -1  -8  -3 2097.19   37.00
   1  -8   3 2045.00   58.19
  -1   8  -4  691.53   33.80
   1   8   4  673.43   20.00
  -1   8  -4  683.83   16.30
  -1   8  -4  753.12   14.80
  -1   8  -4  678.73   19.20
  -1   8  -4  712.23   23.10
  -1  -8  -4  688.53   15.40
  -1  -8  -4  703.73   14.80
   1  -8   4  676.03   30.50
   1  -8   4  654.93   18.20
  -1   8  -5 1803.22   42.40
  -1   8  -5 1843.52   31.50
   1   8   5 1872.91   43.20
  -1   8  -5 1784.22   38.60
   1  -8   5 1666.33   36.40
  -1  -8  -5 1793.92   31.90
  -1  -8  -5 1764.72   36.70
   1  -8   5 1851.61   55.39
  -1   8  -6 1197.08   30.10
  -1   8  -6 1171.98   47.90
  -1   8  -6 1212.98   32.40
   1  -8   6 1276.87   46.10
  -1  -8  -6 1169.18   31.40
   1  -8   6 1204.58   28.40
  -1   8  -7   46.40    5.30
  -1   8  -7   41.00    9.50
  -1   8  -7   49.60    6.10
   1  -8   7   40.80    4.70
   1  -8   7   33.70    7.50
  -1  -8  -7   50.79    7.00
  -1   8  -8   15.60    5.80
  -1   8  -8   14.60    4.60
  -1   8  -8   14.50    8.60
  -1   8  -8   24.20    4.70
   1  -8   8   21.60    7.60
  -1  -8  -8   20.20    5.20
  -1   8  -9  428.56   31.70
  -1   8  -9  410.96   17.50
  -1   8  -9  431.16   18.20
  -1   8  -9  397.76   39.60
  -1  -8  -9  411.06   12.70
   1  -8   9  406.26   30.90
  -1  -8  -9  376.86   22.00
  -1   8 -10  153.68   10.70
  -1   8 -10  152.78   20.60
  -1  -8 -10  122.29   13.80
  -1  -8 -10  137.89    7.40
  -1  -8 -10  118.79   20.30
  -1   8 -11  134.29   25.20
  -1   8 -11  144.59   22.70
  -1   8 -11  180.68   12.00
  -1   8 -11  183.38   12.60
  -1  -8 -11  168.38   25.50
  -1  -8 -11  186.68   18.20
  -1  -8 -11  172.58    8.80
  -1   8 -12   21.30    5.20
  -1   8 -12   11.90   10.40
  -1   8 -12    8.50    4.10
  -1   8 -12   14.40    7.80
  -1  -8 -12   14.20    6.20
  -1  -8 -12   19.80    8.90
  -1   8 -13    3.60   13.70
  -1   8 -13   20.40    4.90
  -1   8 -13   16.30    9.20
  -1  -8 -13   -3.40    7.90
  -1  -8 -13   13.20    6.30
  -1  -8 -13    8.30    4.60
  -1   8 -14   -0.70    7.10
  -1   8 -14  -11.70   10.60
  -1   8 -14   -6.60    2.60
  -1  -8 -14  -15.70    6.90
  -1   8 -15   16.10   19.60
  -1   8 -15    5.70   12.00
  -1  -8 -15   20.70    9.70
  -1  -8 -15   18.90    5.40
  -1  -8 -15    9.00   13.30
   1   9 -15    8.20    9.70
   1   9 -15   16.00   15.50
   1   9 -15   13.80    5.00
   1  -9 -15    4.80    6.70
   1  -9 -15    6.80    9.40
   1   9 -14   47.80   12.40
   1   9 -14   88.99   10.20
   1   9 -14   52.69   21.20
   1  -9 -14   89.89   18.80
   1  -9 -14   63.69    9.10
   1  -9 -14   68.89   12.50
   1   9 -13    7.90   15.40
   1   9 -13   35.50   10.70
   1   9 -13   28.00    5.90
   1  -9 -13   26.80    6.20
   1  -9 -13   20.00    7.90
   1  -9 -13   22.20   10.20
   1   9 -12   96.79   15.60
   1   9 -12  113.29   10.30
   1   9 -12   85.59   23.50
   1  -9 -12   91.39   17.60
   1  -9 -12  114.09   11.90
   1  -9 -12  120.89   16.30
   1   9 -11   95.39    8.80
   1   9 -11   65.99   19.10
   1  -9 -11  105.59   14.10
   1  -9 -11   80.49   10.40
   1   9 -10  485.85   19.80
   1   9 -10  509.75   32.40
   1   9 -10  510.65   47.20
   1  -9 -10  533.85   23.30
  -1  -9  10  510.95   18.50
   1  -9 -10  520.05   28.40
  -1   9   9   71.59   12.50
   1   9  -9  103.39    8.30
   1   9  -9   99.49   14.40
   1   9  -9   63.79   15.90
  -1  -9   9   93.59    7.40
  -1  -9   9  100.19   14.40
   1  -9  -9   88.49    9.90
   1  -9  -9  103.49   12.00
  -1   9   8  126.19   15.40
   1   9  -8  100.09   19.40
   1   9  -8  130.59    9.00
   1   9  -8  122.59   17.20
  -1  -9   8  132.69   14.30
   1  -9  -8  133.49   12.50
   1  -9  -8  142.79   11.60
  -1  -9   8  129.89    8.40
   1   9  -7  927.11   39.70
  -1   9   7  861.11   37.60
   1   9  -7  920.91   54.59
   1   9  -7  891.71   25.40
   1  -9  -7  900.71   21.60
   1  -9  -7  965.40   30.80
  -1  -9   7  916.31   35.00
  -1  -9   7  905.91   24.60
   1  -9  -7  902.41   31.60
  -1   9   6  170.18   15.30
   1   9  -6  176.68   16.50
   1   9  -6  179.38    9.70
   1   9  -6  173.58    6.00
   1   9  -6  174.08   22.80
   1  -9  -6  168.28   11.60
  -1  -9   6  171.28    9.10
   1  -9  -6  187.18   12.60
   1  -9  -6  178.18    7.90
  -1  -9   6  172.88   13.90
   1   9  -5  405.26   10.20
  -1   9   5  453.15   22.10
   1   9  -5  408.76   24.70
   1   9  -5  457.55   34.00
   1   9  -5  397.96   14.50
   1  -9  -5  409.76   18.70
  -1  -9   5  405.46   14.20
  -1  -9   5  379.56   20.50
   1  -9  -5  399.96   12.50
   1  -9  -5  386.26   16.10
  -1   9   4   51.99    7.10
   1   9  -4   46.00    3.10
   1   9  -4   37.90    3.90
   1  -9  -4   49.90    6.90
   1  -9  -4   46.00    4.80
  -1  -9   4   55.59    8.50
  -1  -9   4   41.40    2.50
  -1  -9   4   43.40    4.10
   1  -9  -4   48.90    4.10
  -1  -9   4   43.80    3.30
  -1  -9   4   41.70    5.60
   1   9  -3  115.79    4.90
  -1   9   3  108.79    8.40
   1   9  -3  110.99   13.00
   1   9  -3  111.69    6.50
  -1  -9   3  119.89   12.60
   1  -9  -3  101.59    7.10
  -1  -9   3  104.99    8.70
   1  -9  -3  108.79   15.90
  -1  -9   3  102.39    6.20
   1  -9  -3  109.59    9.60
   1  -9  -3  118.29    6.20
  -1  -9   3  109.39    4.40
  -1  -9   3  114.49    5.70
  -1   9   2 7256.47  114.69
   1   9  -2 7000.10  118.89
   1   9  -2 7540.95  151.08
   1  -9  -2 7379.96  118.79
  -1  -9   2 7229.78  118.19
  -1  -9   2 7237.08  130.59
   1  -9  -2 7462.75  162.78
   1  -9  -2 7432.46  132.09
  -1  -9   2 7473.65  119.49
  -1  -9   2 7379.56  148.29
   1  -9  -2 7453.75  114.99
  -1   9   1  158.38   18.00
   1   9  -1  161.98    7.40
  -1   9   1  155.08    6.10
   1   9  -1  158.08    5.80
   1  -9  -1  146.79    6.90
   1  -9  -1  151.28   16.90
   1  -9  -1  161.98    6.20
  -1  -9   1  164.98    7.20
   1  -9  -1  157.88   11.20
  -1  -9   1  159.88   16.40
  -1  -9   1  161.18    6.80
  -1   9   0  346.47   10.60
  -1   9   0  362.36   26.00
   1   9   0  371.06   10.80
   1   9   0  357.56    9.60
  -1   9   0  330.97   16.70
  -1   9   0  364.26   11.60
  -1  -9   0  359.26   25.90
   1  -9   0  337.57   16.40
   1  -9   0  360.86   11.30
   1  -9   0  366.76   10.60
  -1  -9   0  367.66   11.00
   1  -9   0  393.16   26.30
  -1   9  -1 1417.46   52.69
  -1   9  -1 1366.36   28.50
   1   9   1 1382.36   26.50
  -1   9  -1 1418.96   38.30
  -1   9  -1 1425.06   28.80
   1  -9   1 1365.06   25.80
  -1  -9  -1 1394.96   27.10
   1  -9   1 1359.26   36.30
   1  -9   1 1370.76   49.80
   1  -9   1 1351.06   27.70
   1  -9   1 1372.56   28.10
  -1  -9  -1 1374.86   25.90
  -1   9  -2  177.08   17.70
   1   9   2  185.98    6.20
  -1   9  -2  191.28    7.90
  -1   9  -2  175.88   11.80
   1   9   2  175.18    7.20
  -1  -9  -2  200.48    6.90
   1  -9   2  189.48    6.20
  -1  -9  -2  178.48    6.30
   1  -9   2  182.88    8.00
   1  -9   2  187.18    7.10
   1  -9   2  195.78   17.10
  -1   9  -3  478.65   13.60
  -1   9  -3  491.85   29.20
  -1   9  -3  486.25   11.70
   1   9   3  464.95   14.30
  -1   9  -3  485.45   20.00
  -1   9  -3  474.95   15.00
  -1  -9  -3  485.55   11.70
   1  -9   3  473.35   10.70
  -1  -9  -3  498.05   12.00
   1  -9   3  479.15   12.00
   1  -9   3  488.35   26.30
  -1   9  -4   39.10    4.10
  -1   9  -4   26.10    7.20
   1   9   4   35.30    4.50
  -1   9  -4   27.80    4.90
  -1   9  -4   40.60    3.50
  -1   9  -4   34.70    2.70
   1  -9   4   43.00    4.30
  -1  -9  -4   38.60    2.80
  -1   9  -5 2053.89   66.89
  -1   9  -5 2100.49   39.00
  -1   9  -5 2092.39   36.30
  -1   9  -5 2091.39   49.00
   1   9   5 2098.19   46.50
  -1   9  -5 2136.29   44.10
   1  -9   5 2081.49   42.20
   1  -9   5 2078.59   61.39
  -1  -9  -5 1968.80   38.40
  -1  -9  -5 2085.99   36.50
  -1   9  -6   14.50    3.40
  -1   9  -6   17.90    2.10
  -1   9  -6   12.80    6.10
  -1   9  -6   16.10    3.70
   1  -9   6   15.40    5.70
  -1  -9  -6   21.90    2.30
   1  -9   6   16.20    3.20
  -1  -9  -6   12.50    2.60
  -1   9  -7    0.60    2.00
  -1   9  -7    5.40    4.40
  -1   9  -7    4.50    2.30
  -1  -9  -7    6.80    1.40
  -1  -9  -7    4.30    2.20
   1  -9   7    4.50    1.80
   1  -9   7    4.90    4.10
  -1   9  -8   -0.30    4.00
  -1   9  -8    5.40    5.10
  -1   9  -8    2.40    1.50
  -1   9  -8    3.50    6.60
  -1  -9  -8    4.70    3.00
   1  -9   8    3.50    5.20
  -1   9  -9   -2.10    1.40
  -1   9  -9    3.50    7.70
  -1   9  -9    1.60    2.50
  -1   9  -9    2.20    4.80
  -1  -9  -9    3.50    2.20
   1  -9   9    0.40    4.40
  -1   9 -10   60.69    8.30
  -1   9 -10   59.49   19.20
  -1   9 -10   61.29   13.50
  -1   9 -11  125.19   11.40
  -1   9 -11  126.59   20.20
  -1   9 -11  121.39   10.20
  -1   9 -11   78.79   20.50
  -1  -9 -11   99.09   21.70
  -1  -9 -11  113.99   13.20
  -1   9 -12   22.60    5.30
  -1   9 -12   10.50    7.80
  -1   9 -12   -3.90   10.40
  -1  -9 -12   12.20    5.10
  -1  -9 -12   26.90   13.20
  -1   9 -13  120.89   11.60
  -1   9 -13  109.99   19.20
  -1   9 -13   65.79   20.10
  -1  -9 -13   88.69   11.50
  -1  -9 -13   99.39   14.00
  -1  -9 -13   79.59   16.80
  -1   9 -14  -12.70    7.00
  -1   9 -14  -22.60   11.10
  -1  -9 -14   -2.50    4.20
  -1   9 -15   -2.90   15.20
  -1   9 -15  -11.10   10.70
  -1  -9 -15  -19.50    8.90
   1  10 -15  -22.90   14.40
   1  10 -15   -3.10    8.80
   1  10 -14  -16.90   10.40
   1  10 -14  -13.70    6.20
   1  10 -14   -6.30    2.60
   1 -10 -14   -7.70    6.90
   1 -10 -14   -2.70    4.20
   1  10 -13   29.40    5.90
   1  10 -13   14.30   11.80
   1  10 -13   19.40    8.50
   1 -10 -13   16.40   10.00
   1 -10 -13   16.60    6.00
   1 -10 -13   17.50    6.50
   1  10 -12  112.09   10.00
   1  10 -12   74.19   20.70
   1  10 -12   89.59   15.00
   1 -10 -12  105.09   12.50
   1 -10 -12  122.59   15.50
   1  10 -11   69.19    7.80
   1  10 -11   61.89   18.60
   1 -10 -11   74.99   11.70
   1 -10 -11   93.39   10.80
   1  10 -10  376.66   28.60
   1  10 -10  344.37   46.70
   1  10 -10  359.36   17.00
   1 -10 -10  358.16   19.80
   1 -10 -10  362.66   22.70
  -1 -10  10  355.66   16.00
   1  10  -9   12.70    3.30
   1  10  -9   28.50   11.00
   1  10  -9   13.40    6.20
  -1  10   9    8.60    5.90
  -1 -10   9   19.00    3.80
  -1 -10   9   10.10    5.70
   1 -10  -9    8.80    4.20
   1 -10  -9   13.50    4.60
   1  10  -8   95.19   19.40
  -1  10   8  155.08   16.90
   1  10  -8  143.79   20.00
   1  10  -8  135.99    9.50
  -1 -10   8  137.09    8.80
   1 -10  -8  141.39   12.30
  -1 -10   8  132.09   14.10
   1 -10  -8  161.98   12.80
   1  10  -7  628.24   45.80
   1  10  -7  645.24   33.80
   1  10  -7  612.14   14.20
  -1  10   7  603.94   30.80
   1  10  -7  618.64   20.60
   1 -10  -7  662.73   26.00
   1 -10  -7  593.04   23.70
  -1 -10   7  577.94   19.20
   1 -10  -7  623.84   17.30
  -1 -10   7  598.44   28.20
   1  10  -6   35.50   10.20
  -1  10   6   39.90    7.60
   1  10  -6   59.09    3.50
   1  10  -6   52.59   10.00
   1  10  -6   62.59    5.90
  -1 -10   6   36.40    6.80
  -1 -10   6   47.50    4.90
   1 -10  -6   57.79    8.00
   1 -10  -6   50.69    6.20
   1 -10  -6   53.39    4.50
   1  10  -5 1277.47   30.80
   1  10  -5 1308.67   24.80
   1  10  -5 1241.58   47.50
  -1  10   5 1259.17   39.80
   1 -10  -5 1327.87   38.60
   1 -10  -5 1227.08   31.80
  -1 -10   5 1283.07   42.50
  -1 -10   5 1257.77   30.10
   1 -10  -5 1318.87   28.20
  -1  10   4    9.10    3.30
   1  10  -4   16.60    2.10
   1  10  -4    8.10    4.30
   1  10  -4   14.60    2.90
  -1 -10   4   11.00    2.00
   1 -10  -4    9.30    2.40
  -1 -10   4   13.90    1.70
  -1 -10   4   12.90    4.20
  -1 -10   4   16.30    3.80
   1 -10  -4   13.10    2.60
  -1 -10   4   10.30    3.30
   1 -10  -4   14.10    3.90
  -1  10   3  109.99    8.60
   1  10  -3  113.69    6.90
   1  10  -3  117.99    5.20
   1  10  -3  111.59   14.10
  -1 -10   3  104.89   13.00
   1 -10  -3  124.09    6.70
  -1 -10   3  129.29    6.40
   1 -10  -3  116.89    4.80
  -1 -10   3  122.79    7.10
  -1 -10   3  133.79   10.40
   1 -10  -3  121.49   10.70
  -1  10   2 1015.60   27.20
   1  10  -2 1105.49   45.30
   1  10  -2 1027.00   24.10
   1  10  -2 1028.60   21.10
  -1  10   2 1016.20   20.60
  -1 -10   2 1043.80   20.70
   1 -10  -2  995.90   32.50
   1 -10  -2 1030.40   23.80
  -1 -10   2 1031.90   32.50
  -1 -10   2 1036.60   42.80
  -1 -10   2 1020.00   23.40
  -1 -10   2 1050.39   24.30
   1 -10  -2 1061.19   21.00
   1 -10  -2 1032.00   49.90
   1  10  -1  448.06   13.40
  -1  10   1  435.06   12.10
   1  10  -1  458.85   11.80
  -1  10   1  473.15   32.20
   1 -10  -1  454.05   12.10
  -1 -10   1  452.55   29.00
  -1 -10   1  466.75   13.70
   1 -10  -1  444.16   13.60
   1 -10  -1  431.06   30.40
   1 -10  -1  423.76   19.70
  -1  10   0 2626.24   81.59
  -1  10   0 2742.03   62.09
  -1  10   0 2630.34   57.59
   1  10   0 2651.73   48.50
  -1  10   0 2662.13   49.60
   1  10   0 2653.93   46.30
   1 -10   0 2848.42   82.39
  -1 -10   0 2611.24   46.10
   1 -10   0 2651.63   49.10
  -1 -10   0 2627.54   48.30
   1 -10   0 2652.73   46.20
   1 -10   0 2805.92   62.09
   1 -10   0 2747.72   48.10
  -1 -10   0 2836.62   83.79
  -1  10  -1   28.10    7.90
  -1  10  -1   30.60    3.30
   1  10   1   33.20    2.80
  -1  10  -1   41.00    3.80
   1 -10   1   28.10    3.10
   1 -10   1   25.20    6.40
   1 -10   1   34.60    2.70
   1 -10   1   24.60    4.80
   1 -10   1   32.50    3.40
  -1 -10  -1   36.50    3.20
  -1 -10  -1   36.00    2.80
  -1  10  -2 1275.07   43.00
  -1  10  -2 1342.47   28.40
   1  10   2 1293.37   25.10
  -1  10  -2 1309.47   52.19
   1  10   2 1261.67   30.20
   1 -10   2 1281.07   26.80
   1 -10   2 1345.47   35.90
  -1 -10  -2 1393.66   26.40
   1 -10   2 1272.17   28.20
  -1 -10  -2 1289.87   25.30
   1 -10   2 1428.86   28.30
   1 -10   2 1330.67   49.40
  -1  10  -3  223.38    7.50
  -1  10  -3  231.38    9.20
   1  10   3  222.68    7.00
  -1  10  -3  207.78    9.80
   1  10   3  227.58    9.60
  -1  10  -3  231.98   21.30
   1 -10   3  220.28    6.80
  -1 -10  -3  229.78    7.60
  -1 -10  -3  251.17    8.00
   1 -10   3  233.78    8.00
   1 -10   3  218.28   18.50
  -1  10  -4    2.90    3.70
  -1  10  -4    3.10    1.70
  -1  10  -4    2.00    1.20
   1  10   4    3.10    1.70
  -1  10  -4    4.10    1.20
   1 -10   4    2.60    1.50
  -1 -10  -4    3.80    1.20
   1 -10   4    4.10    3.60
  -1  10  -5  526.35   12.70
  -1  10  -5  478.15   31.40
  -1  10  -5  522.45   17.80
  -1  10  -5  533.45   14.90
   1  10   5  531.45   18.80
  -1  10  -5  529.05   22.60
   1 -10   5  500.55   16.30
  -1 -10  -5  508.45   12.70
   1 -10   5  527.95   28.60
  -1 -10  -5  484.45   13.00
  -1  10  -6  300.27   16.60
  -1  10  -6  295.27   25.30
  -1  10  -6  302.57   13.60
  -1  10  -6  303.67   10.70
  -1  10  -6  309.07    9.00
  -1 -10  -6  295.57    9.00
   1 -10   6  288.77   12.40
   1 -10   6  312.77   22.80
  -1 -10  -6  302.47   10.90
  -1  10  -7   -0.90    2.30
  -1  10  -7    0.00    1.30
  -1  10  -7    1.50    4.30
   1 -10   7    0.00    1.20
  -1 -10  -7    3.00    1.90
   1 -10   7   -1.00    2.80
  -1 -10  -7    0.20    0.80
  -1  10  -8   -6.60    5.80
  -1  10  -8    0.80    3.80
  -1  10  -8   -2.70    2.10
  -1  10  -8    0.20    1.80
  -1 -10  -8    1.90    0.90
   1 -10   8    1.20    1.80
  -1 -10  -8    1.60    2.10
   1 -10   8   -3.30    3.70
  -1  10  -9   13.60    9.70
  -1  10  -9    9.60    3.40
  -1  10  -9   11.20    5.60
  -1  10  -9   19.00    4.40
  -1 -10  -9   11.60    3.70
   1 -10   9   10.10    5.80
  -1  10 -10   82.79   15.70
  -1  10 -10  105.99   10.80
  -1  10 -10   76.09   20.80
  -1  10 -10  107.59    9.60
  -1 -10 -10  105.29   10.90
  -1  10 -11  334.57   32.50
  -1  10 -11  357.26   18.10
  -1  10 -11  388.66   44.30
  -1  10 -11  332.77   19.10
  -1 -10 -11  358.06   36.60
  -1 -10 -11  361.26   26.90
  -1  10 -12    0.20    8.00
  -1  10 -12   14.30    5.30
  -1  10 -12    4.00    9.60
  -1 -10 -12   10.80    5.20
  -1 -10 -12    2.40    7.70
  -1  10 -13  -11.90   11.40
  -1  10 -13    2.30    7.90
  -1  10 -13    3.50    3.90
  -1 -10 -13    4.30    4.60
  -1 -10 -13   -2.70    7.80
  -1 -10 -13    5.60    4.50
  -1  10 -14  -18.10   11.40
  -1  10 -14   -8.40    7.80
  -1  10 -15  113.09   22.90
  -1 -10 -15  125.79   15.60
  -1 -10 -15  130.39   22.50
   1  11 -15    5.60    9.20
   1  11 -15  -10.40   12.00
   1 -11 -15   -8.40   10.10
   1 -11 -15    1.40    5.40
   1 -11 -15    9.10    6.20
   1  11 -14    5.10   13.40
   1  11 -14    5.00    3.70
   1  11 -14    4.90    7.90
   1 -11 -14    4.80    5.90
   1 -11 -14    9.00    9.30
   1 -11 -14    5.10    5.80
   1  11 -13   24.10   14.60
   1  11 -13   25.50    9.90
   1 -11 -13   37.40    8.90
   1 -11 -13   35.80   13.20
   1 -11 -13   26.40    7.00
   1  11 -12   -5.20    7.90
   1  11 -12    0.40    2.50
   1  11 -12    5.00    6.20
   1 -11 -12    3.70    4.10
   1 -11 -12   -7.00    3.40
   1  11 -11  114.19   17.00
   1  11 -11  129.49   10.50
   1  11 -11  112.99   24.20
   1 -11 -11  129.49   14.00
  -1 -11  11  133.19    9.80
   1 -11 -11  140.29   14.40
   1  11 -10  143.09   10.70
   1  11 -10  117.79   23.70
   1  11 -10  139.09   19.00
   1 -11 -10  170.48   14.90
  -1 -11  10  151.88   10.40
  -1 -11  10  172.78   18.90
   1 -11 -10  167.68   14.80
  -1  11   9  296.17   24.70
   1  11  -9  281.77   34.30
   1  11  -9  309.97   15.30
   1  11  -9  282.27   25.60
  -1 -11   9  276.17   13.60
  -1 -11   9  302.87   22.90
   1 -11  -9  300.47   18.80
   1 -11  -9  340.17   20.00
   1  11  -8  514.55   32.40
  -1  11   8  512.85   29.70
   1  11  -8  472.25   42.30
   1  11  -8  522.45   19.80
   1  11  -8  515.55   13.20
  -1 -11   8  517.75   27.90
  -1 -11   8  547.85   18.90
   1 -11  -8  504.15   22.20
   1 -11  -8  517.65   24.30
   1 -11  -8  530.55   16.40
   1  11  -7   89.79    7.50
  -1  11   7   79.49   11.70
   1  11  -7  104.09    5.10
   1  11  -7   79.59   17.80
   1  11  -7   72.49   14.20
   1 -11  -7   96.79    8.80
   1 -11  -7  105.09   11.20
   1 -11  -7  101.59    6.70
  -1 -11   7  112.39   13.10
  -1 -11   7   88.89    7.10
  -1  11   6    1.60    2.60
   1  11  -6    2.20    1.10
   1  11  -6    0.50    2.40
   1  11  -6    0.30    1.10
   1  11  -6   -7.10    3.00
  -1 -11   6   -0.20    1.30
   1 -11  -6   -0.20    1.00
   1 -11  -6    2.80    1.60
  -1 -11   6    1.20    2.50
   1 -11  -6   -1.80    2.30
   1  11  -5    0.70    1.10
   1  11  -5    2.30    0.80
   1  11  -5    3.20    3.30
  -1  11   5    3.10    2.60
   1 -11  -5    0.00    1.10
  -1 -11   5   -0.40    1.90
   1 -11  -5    1.00    1.40
  -1 -11   5   -1.00    1.60
   1 -11  -5    0.20    2.90
  -1 -11   5    1.00    1.00
   1  11  -4  698.33   36.10
  -1  11   4  627.04   24.20
   1  11  -4  672.33   15.60
   1  11  -4  649.64   19.60
  -1 -11   4  669.83   32.10
  -1 -11   4  645.34   23.90
  -1 -11   4  672.93   16.90
  -1 -11   4  670.63   19.70
   1 -11  -4  674.73   18.50
   1 -11  -4  662.73   20.70
   1 -11  -4  654.03   26.50
   1  11  -3  697.33   16.20
   1  11  -3  755.52   38.20
  -1  11   3  701.83   23.40
  -1  11   3  676.53   14.80
   1  11  -3  721.33   20.00
  -1 -11   3  683.73   15.20
  -1 -11   3  723.53   35.10
   1 -11  -3  671.03   26.90
  -1 -11   3  717.33   19.90
  -1 -11   3  700.33   26.10
  -1 -11   3  703.33   18.20
   1 -11  -3  722.03   19.10
   1 -11  -3  687.63   43.10
   1 -11  -3  688.73   15.50
  -1  11   2   33.60    4.90
   1  11  -2   35.60    3.00
  -1  11   2   35.00    2.80
   1  11  -2   36.90    3.80
   1 -11  -2   39.30    3.90
   1 -11  -2   23.50    7.90
   1 -11  -2   40.70    3.30
   1 -11  -2   26.40    5.60
  -1 -11   2   32.10    3.50
  -1 -11   2   27.80    5.50
  -1 -11   2   34.90    2.80
  -1 -11   2   37.70    4.00
   1  11  -1  159.98    7.60
  -1  11   1  158.88    6.80
  -1  11   1  159.98   19.50
   1  11  -1  164.08    6.50
  -1 -11   1  164.68   12.70
  -1 -11   1  164.78    8.10
   1 -11  -1  134.89   17.90
   1 -11  -1  170.38    7.00
   1 -11  -1  152.18    7.70
   1 -11  -1  159.78   12.40
  -1 -11   1  169.98   19.20
  -1 -11   1  159.88    6.30
  -1 -11   1  155.78    7.70
  -1  11   0  213.28    9.40
   1  11   0  209.98    7.50
  -1  11   0  190.68   24.50
  -1  11   0  199.78    8.40
   1  11   0  222.28    8.60
  -1  11   0  209.98   14.50
  -1 -11   0  219.78    8.80
  -1 -11   0  228.18   22.40
   1 -11   0  228.48    8.70
   1 -11   0  206.38   21.80
   1 -11   0  220.18    7.60
   1 -11   0  212.18   14.20
  -1  11  -1  550.24   16.20
  -1  11  -1  543.35   15.80
   1  11   1  559.84   14.40
  -1  11  -1  539.05   23.60
   1 -11   1  539.75   22.70
   1 -11   1  605.14   16.10
   1 -11   1  553.84   15.60
   1 -11   1  570.14   33.70
  -1 -11  -1  538.35   13.60
   1 -11   1  550.64   13.60
  -1 -11  -1  542.35   14.80
  -1  11  -2  619.44   25.30
  -1  11  -2  589.14   17.30
  -1  11  -2  599.74   17.00
   1  11   2  573.34   16.90
   1  11   2  546.95   19.00
   1 -11   2  578.94   32.60
  -1 -11  -2  582.54   14.40
   1 -11   2  592.74   14.00
  -1 -11  -2  615.14   15.30
   1 -11   2  603.14   16.00
   1 -11   2  587.44   16.80
   1 -11   2  591.14   23.10
  -1  11  -3 2292.17   40.20
  -1  11  -3 2180.28   45.10
  -1  11  -3 2294.17   56.29
  -1  11  -3 2231.28   74.19
   1  11   3 2180.78   43.90
   1  11   3 2240.38   39.20
  -1  11  -3 2252.87   43.60
  -1 -11  -3 2265.07   40.50
   1 -11   3 2278.67   41.30
  -1 -11  -3 2249.38   40.20
   1 -11   3 2192.38   44.30
   1 -11   3 2264.47   39.70
   1 -11   3 2293.47   69.69
  -1  11  -4  355.06   10.40
  -1  11  -4  364.16   19.30
  -1  11  -4  372.06   12.70
   1  11   4  370.16   14.40
  -1  11  -4  338.77   13.80
  -1  11  -4  379.96   28.30
   1 -11   4  371.66   10.30
   1 -11   4  350.66   24.20
   1 -11   4  351.86    8.90
   1 -11   4  352.56   13.30
  -1 -11  -4  371.26   10.50
  -1 -11  -4  376.06   10.60
  -1  11  -5   63.99   12.10
  -1  11  -5   72.89    9.10
  -1  11  -5   73.89    4.30
  -1  11  -5   76.69    6.60
   1  11   5   69.29    6.50
  -1  11  -5   72.59    5.20
  -1 -11  -5   76.59    4.40
   1 -11   5   81.89    6.30
   1 -11   5   79.29   12.20
  -1  11  -6  666.43   15.70
   1  11   6  684.63   23.30
  -1  11  -6  652.73   21.70
  -1  11  -6  658.13   18.20
  -1  11  -6  692.43   27.10
  -1  11  -6  687.73   39.60
  -1 -11  -6  633.84   16.30
   1 -11   6  652.83   20.40
   1 -11   6  695.93   34.80
  -1 -11  -6  683.93   15.80
  -1  11  -7  437.96   11.90
  -1  11  -7  423.66   17.50
  -1  11  -7  432.76   21.30
  -1  11  -7  431.06   32.40
  -1  11  -7  447.26   14.30
  -1 -11  -7  407.36   13.80
   1 -11   7  463.55   29.40
   1 -11   7  446.36   16.40
  -1  11  -8   37.60    9.60
  -1  11  -8   49.99    6.30
  -1  11  -8   63.19    8.70
  -1 -11  -8   62.49    5.80
   1 -11   8   48.90    5.70
  -1  11  -9   31.60    5.40
  -1  11  -9   29.40    6.10
  -1  11  -9   25.80    9.20
  -1  11  -9   41.40   13.80
   1 -11   9   55.19   12.50
  -1 -11  -9   42.40    6.30
  -1  11 -10   -1.00    6.80
  -1  11 -10   -9.00    6.40
  -1  11 -10    7.20    3.00
  -1  11 -10    1.10    2.20
   1 -11  10   -4.30    6.30
  -1 -11 -10    1.30    2.30
  -1  11 -11   43.70   13.00
  -1  11 -11   43.90    7.70
  -1  11 -11   39.30    6.60
  -1  11 -11   45.00   17.10
  -1 -11 -11   35.20    5.70
  -1  11 -12  289.57   41.80
  -1  11 -12  277.97   16.70
  -1  11 -12  280.47   32.30
  -1 -11 -12  280.97   33.80
  -1  11 -13   80.49   25.10
  -1  11 -13   75.39   17.40
  -1 -11 -13   56.39   10.00
  -1 -11 -13   96.59   11.70
  -1 -11 -13   60.59   18.30
  -1  11 -14   -6.60    8.00
  -1  11 -14   -0.80   13.30
  -1 -11 -14   -8.20    3.60
  -1 -11 -14  -17.40    7.90
  -1 -11 -14   -9.10    5.60
  -1  11 -15   -1.20    9.90
  -1 -11 -15   -1.70   10.70
   1  12 -15   -7.80   14.20
   1 -12 -15  -14.40    8.60
   1 -12 -15   -7.70    4.90
   1  12 -14  260.47   20.00
   1  12 -14  246.68   29.20
   1 -12 -14  331.87   38.80
   1 -12 -14  252.37   20.40
   1 -12 -14  254.97   20.30
   1  12 -13  -11.00    9.50
   1  12 -13    4.80    3.00
   1 -12 -13   -3.60    4.00
   1 -12 -13    2.40    4.40
   1  12 -12   15.00   13.50
   1  12 -12   14.60    4.30
   1  12 -12    9.90    6.70
   1 -12 -12    3.90    5.20
   1 -12 -12   11.30    5.50
   1  12 -11   94.99   22.30
   1  12 -11  136.19   11.10
   1  12 -11  156.48   21.30
   1 -12 -11  128.29   13.90
   1 -12 -11  135.89   13.10
   1  12 -10  109.29   24.10
  -1  12  10  133.19   18.40
   1  12 -10  140.59   19.20
   1  12 -10  125.49   10.30
  -1 -12  10  156.08   18.00
   1 -12 -10  143.69   14.70
   1 -12 -10  145.39   12.80
  -1 -12  10  131.59    9.60
   1  12  -9  968.90   48.00
  -1  12   9 1034.80   45.10
   1  12  -9 1007.70   66.59
   1  12  -9  948.21   30.00
   1 -12  -9 1024.10   37.40
  -1 -12   9 1002.10   42.20
  -1 -12   9 1002.10   32.90
   1  12  -8   48.30   11.20
  -1  12   8   55.79   10.20
   1  12  -8   57.39   15.90
   1  12  -8   74.29    7.40
   1  12  -8   82.49    4.70
   1 -12  -8   70.69    5.80
  -1 -12   8   57.69    9.90
   1 -12  -8   94.59   11.30
  -1 -12   8   76.09    7.10
   1 -12  -8   70.09    8.20
   1  12  -7  718.93   16.90
   1  12  -7  667.03   22.80
   1  12  -7  724.33   38.80
  -1  12   7  731.63   33.20
   1  12  -7  755.92   51.79
   1 -12  -7  731.33   20.50
  -1 -12   7  664.73   21.80
   1 -12  -7  693.63   23.70
   1 -12  -7  705.63   29.70
  -1 -12   7  723.03   33.00
   1  12  -6   -2.10    4.50
   1  12  -6    0.80    0.80
  -1  12   6    0.40    2.80
   1  12  -6    0.00    4.00
   1  12  -6    0.90    1.10
  -1 -12   6   -1.10    1.70
   1 -12  -6    0.00    1.40
   1 -12  -6    1.60    2.90
  -1 -12   6    0.40    1.30
   1 -12  -6    0.40    0.90
   1  12  -5   80.89    4.60
   1  12  -5   57.39   10.80
  -1  12   5   79.99    9.80
   1  12  -5   90.49    7.00
   1 -12  -5   74.69    6.80
  -1 -12   5   79.29    4.90
  -1 -12   5   80.99    3.90
  -1 -12   5   94.99    8.80
   1 -12  -5   71.19    9.80
  -1 -12   5   80.39    6.60
  -1 -12   5   87.69   12.20
   1 -12  -5   81.79    6.00
   1  12  -4   13.00    5.40
   1  12  -4   18.60    2.40
  -1  12   4   16.60    3.90
   1  12  -4    8.20    2.50
   1 -12  -4   15.30    4.50
  -1 -12   4    9.80    2.30
  -1 -12   4   18.10    6.50
   1 -12  -4   14.60    6.50
  -1 -12   4   12.60    3.80
  -1 -12   4   15.40    2.00
  -1 -12   4   11.50    2.40
   1 -12  -4   14.00    2.80
  -1  12   3   46.30    6.10
   1  12  -3   40.70    3.40
  -1  12   3   39.50    3.00
   1  12  -3   23.30    7.30
   1  12  -3   43.30    4.50
   1 -12  -3   28.10    5.90
  -1 -12   3   32.00    7.70
  -1 -12   3   37.00    3.90
   1 -12  -3   45.90   12.10
  -1 -12   3   40.60    3.10
  -1 -12   3   29.80    5.90
   1 -12  -3   40.00    4.20
  -1 -12   3   34.70    4.20
   1 -12  -3   41.20    3.20
  -1  12   2  291.87    9.40
   1  12  -2  296.17    9.60
   1  12  -2  361.46   27.90
   1  12  -2  278.07   11.30
  -1  12   2  285.57   13.90
  -1 -12   2  290.67   11.60
  -1 -12   2  305.87   17.90
   1 -12  -2  238.98   25.30
   1 -12  -2  289.47   17.70
   1 -12  -2  267.87   11.10
   1 -12  -2  290.47    9.50
  -1 -12   2  294.77   24.90
  -1 -12   2  316.27   11.70
  -1 -12   2  304.97    9.20
  -1  12   1   76.99    4.90
   1  12  -1   82.79    5.70
   1  12  -1   87.09    4.80
   1 -12  -1   73.19    4.40
  -1 -12   1   76.59    5.60
  -1 -12   1   84.69    4.70
   1 -12  -1  100.19   10.60
  -1 -12   1   70.39    5.30
  -1 -12   1   60.59    8.60
   1 -12  -1   85.49    5.10
  -1 -12   1   95.99   15.30
   1 -12  -1   78.79    5.70
  -1  12   0  735.33   42.90
  -1  12   0  701.13   18.30
   1  12   0  712.63   18.20
  -1 -12   0  727.83   18.80
  -1 -12   0  730.03   16.90
   1 -12   0  686.63   18.00
   1 -12   0  682.73   27.60
   1 -12   0  696.83   16.60
   1 -12   0  671.03   40.30
   1 -12   0  695.23   19.20
  -1 -12   0  723.03   42.20
  -1  12  -1  175.18    8.70
  -1  12  -1  189.18   14.30
  -1  12  -1  198.68   22.30
  -1  12  -1  155.88    8.00
   1  12   1  173.28    7.30
  -1 -12  -1  174.88    7.80
   1 -12   1  167.48    6.90
   1 -12   1  162.48   12.80
   1 -12   1  182.88    8.40
   1 -12   1  201.28   21.00
  -1 -12  -1  182.98    7.20
   1 -12   1  158.28    7.90
  -1  12  -2 1323.57   30.00
   1  12   2 1323.47   26.50
  -1  12  -2 1334.57   30.50
  -1  12  -2 1364.66   41.90
   1  12   2 1299.27   30.50
  -1  12  -2 1326.97   57.59
  -1 -12  -2 1357.46   26.90
   1 -12   2 1298.17   28.50
   1 -12   2 1327.67   26.20
   1 -12   2 1328.47   53.79
   1 -12   2 1253.97   37.80
   1 -12   2 1348.57   30.00
  -1 -12  -2 1352.46   27.70
  -1  12  -3  136.69   17.80
  -1  12  -3  159.68   13.40
   1  12   3  154.38    6.10
   1  12   3  148.69    9.70
  -1  12  -3  162.48    8.30
   1 -12   3  152.48    6.00
   1 -12   3  160.48   17.80
   1 -12   3  158.38    8.40
  -1 -12  -3  158.58    6.70
  -1 -12  -3  164.98    7.00
   1 -12   3  158.88    7.20
  -1  12  -4  470.15   12.70
  -1  12  -4  447.56   14.90
  -1  12  -4  513.85   34.60
   1  12   4  456.95   16.60
  -1  12  -4  490.95   23.40
  -1 -12  -4  454.35   12.60
   1 -12   4  406.76   27.40
  -1 -12  -4  477.35   12.90
   1 -12   4  462.15   15.90
   1 -12   4  450.25   12.50
  -1  12  -5  405.06   13.90
  -1  12  -5  393.36   20.90
  -1  12  -5  404.76   11.60
   1  12   5  400.06   16.20
  -1  12  -5  427.46   31.90
  -1  12  -5  389.86   15.90
  -1 -12  -5  419.86   11.70
   1 -12   5  399.86   15.00
   1 -12   5  418.06   27.30
  -1 -12  -5  393.66   11.50
   1  12   6    0.00    2.00
  -1  12  -6    4.80    2.10
  -1  12  -6    0.30    2.40
  -1  12  -6    0.30    4.10
  -1  12  -6    2.90    1.40
   1 -12   6   -0.80    3.30
   1 -12   6    1.20    1.50
  -1  12  -7   57.69    6.50
  -1  12  -7   58.09    8.40
  -1  12  -7   73.19    4.50
  -1  12  -7   62.59    5.40
  -1  12  -7   43.10   10.60
   1 -12   7   59.79    6.00
  -1 -12  -7   67.49    4.70
  -1  12  -8   89.99    6.40
  -1  12  -8   93.69    5.20
  -1  12  -8   94.69   11.00
  -1  12  -8   84.19   15.70
  -1  12  -8   93.69    8.60
  -1  12  -8   71.99   17.70
   1 -12   8   77.39    7.10
   1 -12   8   98.39   15.80
  -1 -12  -8   98.59    6.20
  -1  12  -9  166.38   11.90
  -1  12  -9  168.08   14.60
  -1  12  -9  190.38   24.20
   1 -12   9  200.58   22.00
  -1 -12  -9  173.98    9.70
  -1  12 -10   -1.80    5.50
  -1  12 -10    5.30    3.20
  -1  12 -10    2.30    3.60
  -1  12 -10   -9.40    7.70
   1 -12  10    2.50    9.20
  -1 -12 -10    1.50    2.00
  -1  12 -11  957.30   55.89
  -1  12 -11  922.01   32.00
  -1  12 -11  934.01   69.79
  -1 -12 -11  909.71   27.90
  -1  12 -12  105.69   25.50
  -1  12 -12   92.99   10.40
  -1  12 -12  107.29   20.10
  -1 -12 -12   87.99    8.60
  -1 -12 -12   85.99   12.90
  -1 -12 -12   78.99   17.20
  -1  12 -13   48.10   20.40
  -1  12 -13   52.59   14.80
  -1 -12 -13   48.10   16.70
  -1 -12 -13   34.00    7.80
  -1  12 -14    1.80   27.90
  -1  12 -14   41.50   18.90
  -1 -12 -14   33.30   13.90
  -1 -12 -14   32.60    8.90
   1  13 -15   57.69   14.20
   1  13 -15   39.30   21.10
   1 -13 -15   54.09    8.50
   1 -13 -15   43.60   16.80
   1  13 -14   64.29   15.40
   1 -13 -14   83.49   19.70
   1 -13 -14   99.49   12.70
   1  13 -13   43.90   13.00
   1  13 -13   48.20   18.70
   1  13 -13   47.70    7.70
   1 -13 -13   66.79    9.60
   1 -13 -13   46.40    9.40
   1  13 -12    1.80   12.40
   1  13 -12    1.90    7.60
   1 -13 -12   14.00    5.80
   1  13 -11   -9.40    8.90
   1  13 -11    0.20    2.50
   1  13 -11   -7.70    4.20
   1 -13 -11   -1.80    3.70
   1 -13 -11   -4.30    2.70
  -1  13  10   -5.10    5.10
   1  13 -10   10.00    3.40
   1  13 -10    2.80    6.40
   1  13 -10    0.80    7.90
   1 -13 -10    3.50    2.90
  -1 -13  10   -0.50    4.20
   1 -13 -10    6.00    2.30
  -1 -13  10   10.60    3.10
   1 -13 -10    6.70    4.70
   1  13  -9  285.37   26.60
   1  13  -9  290.57   10.00
   1  13  -9  316.17   15.80
  -1  13   9  276.17   22.90
  -1 -13   9  262.37   13.80
   1 -13  -9  311.27   20.70
   1 -13  -9  311.87   13.20
  -1 -13   9  295.77   22.80
  -1  13   8  703.43   34.50
   1  13  -8  700.43   17.40
   1  13  -8  780.22   56.39
   1  13  -8  649.93   39.50
   1  13  -8  729.63   24.80
  -1 -13   8  703.13   33.90
  -1 -13   8  742.73   23.70
   1 -13  -8  713.93   21.20
   1 -13  -8  709.23   31.30
   1 -13  -8  698.63   24.40
   1  13  -7  762.52   18.80
   1  13  -7  697.83   40.20
   1  13  -7  774.72   53.89
   1  13  -7  725.23   24.20
  -1  13   7  738.53   33.30
   1 -13  -7  772.82   21.80
   1 -13  -7  751.12   24.00
   1 -13  -7  802.52   32.80
  -1 -13   7  738.13   34.60
  -1 -13   7  728.53   23.20
   1  13  -6  178.08   10.70
  -1  13   6  180.78   15.40
   1  13  -6  169.18   20.00
   1  13  -6  221.08   26.90
  -1 -13   6  176.78   10.30
   1 -13  -6  185.58   10.80
  -1 -13   6  175.58   17.20
   1 -13  -6  183.08    9.80
   1 -13  -6  192.58   15.70
   1  13  -5 2096.19   73.09
  -1  13   5 2054.09   54.79
   1  13  -5 2107.79   46.00
   1  13  -5 2083.69   47.90
   1 -13  -5 2063.99   46.40
  -1 -13   5 2195.58   66.29
  -1 -13   5 2089.59   50.49
  -1 -13   5 2086.79   39.90
  -1 -13   5 2054.59   36.60
   1 -13  -5 2070.09   57.29
  -1 -13   5 2163.38   45.80
  -1  13   4    6.00    1.30
  -1  13   4    6.30    2.90
   1  13  -4    6.30    1.90
   1  13  -4    6.50    5.30
   1  13  -4    8.10    1.90
  -1 -13   4    6.80    1.50
   1 -13  -4   18.30    5.70
  -1 -13   4    9.20    2.30
  -1 -13   4    7.90    3.90
  -1 -13   4    7.30    4.30
  -1 -13   4    7.80    2.30
   1 -13  -4   10.70    6.20
  -1  13   3  341.47   16.30
   1  13  -3  357.06   13.80
   1  13  -3  360.96   11.60
  -1  13   3  349.57   10.20
   1  13  -3  358.96   29.40
  -1 -13   3  340.27   10.20
   1 -13  -3  342.07   16.30
  -1 -13   3  363.36   12.80
   1 -13  -3  349.87   10.70
  -1 -13   3  350.96   27.00
  -1 -13   3  357.26   19.50
   1 -13  -3  364.96   20.80
  -1 -13   3  364.66   13.90
   1 -13  -3  330.37   31.80
  -1  13   2 1165.08   32.90
   1  13  -2 1213.18   28.80
   1  13  -2 1198.28   26.00
  -1  13   2 1214.38   26.10
   1 -13  -2 1224.38   32.80
  -1 -13   2 1108.69   36.00
  -1 -13   2 1261.27   40.30
   1 -13  -2 1175.58   59.59
  -1 -13   2 1274.47   28.90
   1 -13  -2 1252.27   40.70
  -1 -13   2 1221.98   24.90
  -1 -13   2 1231.08   54.19
   1 -13  -2 1294.87   26.10
  -1  13   1  450.35   13.80
   1  13  -1  496.85   15.50
  -1 -13   1  477.95   13.20
  -1 -13   1  485.45   16.00
  -1 -13   1  486.85   15.60
   1 -13  -1  479.45   23.60
   1 -13  -1  471.95   36.40
   1 -13  -1  473.65   14.00
   1 -13  -1  491.75   16.40
   1 -13  -1  490.95   13.40
  -1 -13   1  509.95   35.10
  -1 -13   1  506.05   24.50
   1  13   0 1546.55   32.60
  -1  13   0 1592.94   33.20
  -1  13   0 1531.85   66.39
   1 -13   0 1602.74   66.19
  -1 -13   0 1654.63   68.29
   1 -13   0 1557.54   46.30
   1 -13   0 1568.84   30.70
   1 -13   0 1534.05   32.50
   1 -13   0 1532.05   34.00
  -1 -13   0 1545.75   30.70
  -1 -13   0 1577.54   33.30
  -1  13  -1 2280.97   59.19
   1  13   1 2182.38   41.40
  -1  13  -1 2147.29   43.70
  -1  13  -1 2187.68   44.60
  -1  13  -1 2101.89   78.99
   1 -13   1 2143.89   40.00
   1 -13   1 2174.68   43.40
  -1 -13  -1 2232.28   42.40
   1 -13   1 2225.28   43.40
  -1 -13  -1 2190.28   40.40
   1 -13   1 2166.98   76.69
   1 -13   1 2150.38   56.09
  -1 -13  -1 2299.27   84.69
  -1  13  -2   15.20    3.10
  -1  13  -2   15.10    6.90
  -1  13  -2   16.20    5.00
   1  13   2   16.60    2.40
   1  13   2   13.40    3.00
  -1  13  -2   15.30    3.10
  -1 -13  -2   18.20    2.50
   1 -13   2   11.60    5.40
   1 -13   2   22.50    3.10
   1 -13   2   12.80    2.60
   1 -13   2    9.10    3.30
  -1 -13  -2   16.40    2.70
  -1  13  -3   89.69   16.10
  -1  13  -3   94.99    7.10
  -1  13  -3  100.19   11.40
  -1  13  -3  109.89    7.10
   1  13   3  105.79    5.20
   1  13   3  105.19    7.20
   1 -13   3   98.59    6.70
   1 -13   3  105.69   15.10
  -1 -13  -3  100.39    5.50
  -1 -13  -3  100.89    5.60
   1 -13   3  102.99    5.10
   1 -13   3   98.59    6.00
  -1  13  -4   65.59    5.50
  -1  13  -4   74.39   14.40
  -1  13  -4   70.19    4.60
  -1  13  -4   63.59    6.20
   1 -13   4   50.79    9.80
  -1 -13  -4   71.89    4.70
   1 -13   4   64.69    5.80
  -1 -13  -4   68.99    4.60
   1 -13   4   71.59    3.90
   1 -13   4   60.49    4.30
  -1  13  -5   14.10    7.60
   1  13   5   17.10    3.60
  -1  13  -5   18.30    3.40
  -1  13  -5   23.70    2.80
  -1  13  -5   12.00    4.50
   1 -13   5   17.10    3.60
   1 -13   5    8.80    5.00
  -1 -13  -5   18.60    2.50
  -1 -13  -5   21.20    2.70
  -1  13  -6  175.48    9.20
  -1  13  -6  180.28   21.80
  -1  13  -6  186.38   15.20
  -1  13  -6  185.48   11.50
   1  13   6  184.78   11.00
  -1 -13  -6  181.18    7.50
   1 -13   6  179.18   10.40
   1 -13   6  183.98   19.00
  -1 -13  -6  170.78    7.40
  -1  13  -7  214.78   10.30
  -1  13  -7  229.78   16.80
  -1  13  -7  233.28   25.10
  -1  13  -7  217.48   12.70
   1 -13   7  220.08   11.80
   1 -13   7  255.87   22.70
  -1  13  -8    7.10    3.00
  -1  13  -8   10.40    4.70
  -1  13  -8    8.30    2.70
  -1  13  -8    9.10    1.90
   1 -13   8   10.60    3.20
  -1 -13  -8    7.00    1.40
   1 -13   8   10.00    5.20
  -1  13  -9  390.06   23.00
  -1  13  -9  421.16   36.20
  -1  13  -9  426.46   15.40
  -1  13  -9  416.16   12.50
  -1  13  -9  422.36   19.50
  -1  13  -9  403.26   44.10
  -1 -13  -9  425.96   12.70
   1 -13   9  403.06   17.40
  -1 -13  -9  405.66   13.40
   1 -13   9  437.96   31.50
  -1  13 -10  238.38   28.70
  -1  13 -10  294.57   19.90
  -1  13 -10  240.88   36.60
  -1  13 -10  288.47   16.40
  -1 -13 -10  285.47   11.60
   1 -13  10  337.67   28.40
  -1  13 -11   51.49   12.80
  -1  13 -11   30.90   14.60
  -1 -13 -11   70.49    6.50
   1 -13  11   49.99   12.20
  -1  13 -12  109.89   11.10
  -1  13 -12   89.79   25.30
  -1  13 -12   85.99   18.20
  -1 -13 -12   87.49    7.40
  -1  13 -13   15.00    8.30
  -1  13 -13   -2.60   16.20
  -1 -13 -13    9.40   10.90
  -1 -13 -13   14.40    3.10
  -1 -13 -13   10.70    6.80
  -1  13 -14  -11.30   16.90
  -1  13 -14  -16.30   14.90
  -1 -13 -14   -2.40    2.20
  -1 -13 -14   -0.20   10.80
   1  14 -15  -17.30   14.40
   1  14 -15   18.80   10.70
   1 -14 -15    2.50    4.40
   1 -14 -15   14.00   13.50
   1  14 -14  122.59   31.80
   1  14 -14  136.29   21.90
   1 -14 -14  118.79   22.70
   1 -14 -14  169.58   19.50
   1 -14 -14  182.98   15.10
   1  14 -13   -4.00    7.40
   1  14 -13   11.20    4.40
   1  14 -13    0.60   13.80
   1 -14 -13   -5.40    5.80
   1 -14 -13    9.30    4.30
   1  14 -12  126.49   11.00
   1  14 -12   84.49   16.40
   1  14 -12  145.09   29.80
   1 -14 -12  122.49   11.90
   1  14 -11   -5.00    4.30
   1  14 -11  -17.00    7.70
   1  14 -11    2.00    2.90
  -1 -14  11   -1.60    4.60
   1 -14 -11    2.70    2.70
   1 -14 -11   -2.10    2.40
   1 -14 -11   -1.40    4.60
   1  14 -10    1.00    2.70
   1  14 -10    2.10    4.90
   1  14 -10    9.20    8.30
   1 -14 -10   -4.40    4.00
  -1 -14  10    3.50    5.10
  -1  14   9  130.19   16.90
   1  14  -9  102.39   23.40
   1  14  -9  143.19    7.10
   1  14  -9  141.49   11.10
   1  14  -9  155.38   20.90
   1 -14  -9  139.99    9.00
  -1 -14   9  139.89   17.10
  -1 -14   9  125.09    9.80
   1 -14  -9  138.59   14.50
   1 -14  -9  140.19   12.10
   1  14  -8   60.39   18.40
   1  14  -8   68.59   13.30
   1  14  -8   89.59    8.60
   1  14  -8   92.49    5.60
  -1 -14   8   65.79   11.00
   1 -14  -8   95.09    8.50
  -1 -14   8   91.79    8.60
   1 -14  -8   86.39   11.20
   1 -14  -8   82.99    7.00
   1  14  -7  245.58    9.20
  -1  14   7  204.88   17.60
   1  14  -7  222.18   23.90
   1  14  -7  224.78   12.90
   1  14  -7  234.48   29.60
  -1 -14   7  256.77   20.80
   1 -14  -7  248.08   18.90
   1 -14  -7  241.88   12.80
   1 -14  -7  233.38   11.30
  -1 -14   7  238.28   12.50
   1  14  -6   27.00   10.80
   1  14  -6   29.70    3.20
   1  14  -6   32.10    9.20
   1  14  -6   20.00    4.40
  -1  14   6   26.30    6.00
   1 -14  -6   21.90    4.10
   1 -14  -6   25.60    3.70
  -1 -14   6   24.50    4.20
   1 -14  -6   25.90    6.70
  -1  14   5  399.46   21.20
   1  14  -5  401.86   16.30
   1  14  -5  424.76   32.10
   1  14  -5  418.56   12.60
   1 -14  -5  430.56   15.50
  -1 -14   5  401.56   10.80
  -1 -14   5  400.96   16.00
   1 -14  -5  400.76   23.10
   1 -14  -5  354.56   36.30
  -1 -14   5  410.06   13.10
  -1 -14   5  404.86   19.70
  -1 -14   5  358.46   26.30
  -1  14   4   15.50    4.40
  -1  14   4   21.50    2.30
   1  14  -4   25.80    3.10
   1  14  -4   25.80    8.20
   1 -14  -4    7.40    7.10
   1 -14  -4   27.50    2.90
   1 -14  -4   19.60    5.50
  -1 -14   4   25.30    3.50
  -1 -14   4   26.80    6.10
  -1 -14   4   19.30    3.60
  -1 -14   4   19.90    6.60
   1 -14  -4   17.30    3.40
  -1 -14   4   24.90    2.50
   1  14  -3   -0.60    3.20
   1  14  -3    4.70    1.50
  -1  14   3    3.60    2.50
  -1  14   3    1.90    1.20
   1  14  -3    3.40    1.30
   1 -14  -3    6.60    4.80
  -1 -14   3    4.60    1.70
  -1 -14   3    2.40    1.00
   1 -14  -3    0.90    1.20
  -1 -14   3    8.50    4.30
  -1 -14   3    3.50    1.50
   1 -14  -3    0.50    2.70
  -1 -14   3    5.10    4.40
   1 -14  -3    4.20    1.50
   1  14  -2  106.09    7.10
   1  14  -2   95.39    5.50
  -1  14   2   80.69    8.20
  -1  14   2   91.59    5.60
  -1 -14   2   95.69    6.80
  -1 -14   2   93.89    6.80
  -1 -14   2  105.49    5.50
   1 -14  -2  106.29   12.00
   1 -14  -2  108.09    6.00
   1 -14  -2   91.99    6.70
  -1 -14   2   95.49   11.10
  -1 -14   2  120.49   18.30
   1  14  -1 2154.98   43.60
   1  14  -1 2092.59   40.10
  -1  14   1 2098.39   41.50
  -1 -14   1 2167.58   79.59
  -1 -14   1 2166.68   44.50
  -1 -14   1 2175.98   59.09
   1 -14  -1 2281.67   60.39
   1 -14  -1 2191.98   41.70
  -1 -14   1 2103.69   39.90
   1 -14  -1 2194.18   84.29
  -1 -14   1 2101.99   55.69
   1 -14  -1 2105.49   44.00
   1 -14  -1 2113.49   40.20
   1  14   0  392.16   13.20
  -1  14   0  342.17   32.30
  -1  14   0  384.66   13.40
   1 -14   0  375.46   13.00
   1 -14   0  395.16   21.90
   1 -14   0  372.26   11.70
  -1 -14   0  387.46   11.90
  -1 -14   0  368.06   13.30
  -1 -14   0  386.46   14.60
  -1 -14   0  384.56   22.00
   1 -14   0  386.66   14.20
  -1 -14   0  455.95   35.80
   1 -14   0  378.46   32.50
   1  14   1 1015.70   23.50
  -1  14  -1  962.80   25.10
  -1  14  -1 1077.99   55.69
   1 -14   1  987.90   33.80
   1 -14   1  997.00   22.20
   1 -14   1 1035.60   52.59
  -1 -14  -1  986.50   22.40
   1 -14   1  997.10   35.90
  -1 -14  -1 1026.10   24.40
  -1 -14  -1  998.60   55.99
   1 -14   1 1007.10   25.30
  -1  14  -2  332.87   30.50
   1  14   2  287.97   13.40
   1  14   2  296.77   10.30
  -1  14  -2  289.27   19.40
  -1  14  -2  307.97   12.70
  -1  14  -2  296.57   12.60
   1 -14   2  295.07   12.00
   1 -14   2  309.97   18.50
  -1 -14  -2  294.67   10.20
  -1 -14  -2  319.47   11.20
   1 -14   2  284.67   26.60
   1 -14   2  281.97    9.60
   1 -14   2  285.57   12.10
  -1  14  -3   11.10    6.90
  -1  14  -3   10.20    2.50
  -1  14  -3   22.10    5.70
   1  14   3   11.90    2.80
   1  14   3   17.30    2.30
  -1  14  -3   16.70    3.10
   1 -14   3   17.80    3.60
   1 -14   3   14.80    2.90
   1 -14   3   21.30    2.50
   1 -14   3   11.10    5.70
  -1 -14  -3   18.40    2.70
  -1 -14  -3   17.30    2.80
   1  14   4   96.09    4.90
  -1  14  -4  109.59    7.40
  -1  14  -4  120.79   13.00
   1  14   4   96.69    8.00
  -1  14  -4  113.19   18.10
  -1  14  -4   92.69    7.40
   1 -14   4   98.79    6.00
  -1 -14  -4  102.29    5.80
   1 -14   4   89.19    7.00
   1 -14   4   89.19   14.40
   1 -14   4  103.29    5.00
  -1 -14  -4  101.59    5.80
   1  14   5   20.80    5.50
  -1  14  -5   32.80    3.30
  -1  14  -5   29.00    9.30
  -1  14  -5   30.20    4.20
  -1  14  -5   32.90    5.50
  -1  14  -5   21.20    6.00
  -1 -14  -5   31.30    3.30
   1 -14   5   29.90    4.80
   1 -14   5   21.80    7.60
  -1 -14  -5   29.70    3.20
  -1  14  -6    3.00    1.30
   1  14   6   -0.10    2.30
  -1  14  -6    3.10    4.10
  -1  14  -6    6.90    2.40
  -1  14  -6    5.00    3.50
  -1  14  -6    4.80    1.90
  -1 -14  -6    3.40    1.40
  -1 -14  -6    4.40    1.50
   1 -14   6    2.40    1.50
   1 -14   6    1.00    3.70
  -1  14  -7   28.40   10.10
  -1  14  -7   42.20    6.00
  -1  14  -7   44.90    5.00
  -1  14  -7   41.10    4.00
  -1  14  -7   32.60    7.20
  -1 -14  -7   44.40    3.90
   1 -14   7   38.50    6.80
   1 -14   7   29.80    8.80
  -1  14  -8 1691.63   38.30
  -1  14  -8 1711.93   33.90
  -1  14  -8 1734.03   53.19
  -1  14  -8 1765.62   75.59
  -1  14  -8 1677.13   44.00
  -1 -14  -8 1648.83   33.80
   1 -14   8 1671.63   41.10
   1 -14   8 1708.63   63.99
  -1  14  -9  167.08   24.80
  -1  14  -9  166.98    7.60
  -1  14  -9  173.18   16.40
  -1  14  -9  177.18   12.80
  -1  14  -9  172.18    9.70
  -1  14  -9  121.89   23.90
   1 -14   9  112.29   25.60
  -1 -14  -9  158.78    7.60
  -1  14 -10   -0.20    1.20
  -1  14 -10   -0.70    2.10
  -1  14 -10   -8.80    5.30
  -1  14 -10   -9.50    8.80
  -1 -14 -10   -0.30    1.30
   1 -14  10   -2.30    5.00
  -1 -14 -10   -0.30    1.00
  -1  14 -11   23.00   16.00
  -1  14 -11   18.20    5.20
  -1  14 -11    9.30    8.20
   1 -14  11   -1.80    7.00
  -1 -14 -11   11.60    2.30
  -1  14 -12  129.19   22.90
  -1  14 -12  153.68   13.30
  -1  14 -12  131.69   29.70
  -1 -14 -12  150.58    7.00
  -1  14 -13   10.70   16.70
  -1  14 -13   -3.80    8.10
  -1 -14 -13    5.10    7.20
  -1 -14 -13  -15.60    8.80
  -1  14 -14  241.58   42.70
  -1 -14 -14  227.38   22.30
  -1 -14 -14  319.87   42.90
   1  15 -15   88.59   16.60
   1 -15 -15   82.59    9.90
   1 -15 -15   51.79   12.30
   1 -15 -15  104.29   23.20
   1  15 -14   42.80   15.10
   1  15 -14   63.29   23.40
   1 -15 -14   37.30    6.30
   1 -15 -14   44.90   10.50
   1  15 -13   29.30    9.80
   1  15 -13   22.70   18.70
   1 -15 -13   31.30    8.70
   1  15 -12  127.09    7.20
   1  15 -12  140.39   12.00
   1  15 -12   90.09   16.90
   1  15 -12   84.29   25.10
   1 -15 -12  134.89   17.00
   1 -15 -12  132.39   10.90
   1 -15 -12  117.29    9.50
   1  15 -11    0.30    1.40
   1  15 -11   12.10    9.60
   1  15 -11   -2.90    2.40
   1  15 -11   -1.00    4.50
   1 -15 -11    0.60    2.10
  -1 -15  11    1.60    5.80
   1 -15 -11   -1.30    2.10
   1  15 -10  124.09   26.00
  -1  15  10  161.18   19.00
   1  15 -10  170.08   22.90
   1  15 -10  136.29   11.50
   1  15 -10  148.89    7.50
  -1 -15  10  152.48   18.60
   1 -15 -10  166.08   17.40
   1 -15 -10  153.08    9.90
  -1  15   9   17.80    6.40
   1  15  -9   40.20   17.10
   1  15  -9   11.90    3.50
   1  15  -9   12.80    2.40
   1  15  -9    5.30    6.60
   1 -15  -9    9.70    3.00
   1 -15  -9    9.80    5.30
  -1 -15   9    5.00    2.80
  -1 -15   9    6.50    4.80
   1  15  -8  637.34   23.60
   1  15  -8  582.24   40.40
  -1  15   8  619.14   31.70
   1  15  -8  573.04   16.30
   1  15  -8  596.84   51.89
   1 -15  -8  612.24   21.60
  -1 -15   8  589.14   33.00
  -1 -15   8  624.14   22.40
   1 -15  -8  622.84   30.80
   1 -15  -8  577.14   19.90
  -1  15   7  292.07   21.00
   1  15  -7  289.57   14.90
   1  15  -7  315.77   35.90
   1  15  -7  248.18    9.80
   1  15  -7  243.08   26.10
   1 -15  -7  274.57   14.10
  -1 -15   7  287.77   23.20
  -1 -15   7  252.07   13.30
   1 -15  -7  275.07   20.10
   1 -15  -7  279.27   12.90
   1  15  -6    3.20    2.00
   1  15  -6    3.80    4.20
   1  15  -6    3.80    1.60
   1 -15  -6    5.90    4.20
  -1 -15   6    4.20    3.20
   1 -15  -6    3.40    2.20
  -1 -15   6    1.50    2.20
   1 -15  -6    8.00    6.60
  -1  15   5 1298.67   41.60
   1  15  -5 1343.67   28.20
   1  15  -5 1237.88   33.60
   1  15  -5 1280.67   59.79
  -1 -15   5 1317.37   33.70
  -1 -15   5 1271.67   52.89
   1 -15  -5 1330.67   32.40
  -1 -15   5 1295.87   25.60
  -1 -15   5 1330.97   34.80
   1 -15  -5 1315.27   45.60
   1 -15  -5 1292.97   74.59
  -1 -15   5 1307.87   39.90
   1  15  -4  885.51   49.40
   1  15  -4  939.61   21.90
   1  15  -4  875.01   25.90
  -1  15   4  977.80   22.90
  -1  15   4  924.81   31.70
   1 -15  -4  957.90   59.79
  -1 -15   4  916.91   34.30
  -1 -15   4  914.31   23.90
   1 -15  -4  942.71   37.30
   1 -15  -4  946.11   25.70
  -1 -15   4  927.71   20.40
  -1 -15   4  881.71   45.10
  -1 -15   4  954.10   26.70
   1 -15  -4  977.40   21.20
   1  15  -3  550.64   15.40
   1  15  -3  550.24   39.00
  -1  15   3  548.85   22.00
  -1  15   3  568.54   14.80
   1  15  -3  536.45   18.60
   1 -15  -3  568.24   15.30
   1 -15  -3  498.05   41.90
   1 -15  -3  549.95   27.80
   1 -15  -3  547.35   18.30
  -1 -15   3  553.54   17.80
  -1 -15   3  546.85   18.60
  -1 -15   3  568.34   26.90
  -1 -15   3  566.64   14.60
  -1 -15   3  564.14   37.20
  -1  15   2   98.19    9.30
  -1  15   2  100.69    5.90
   1  15  -2  109.09    7.50
   1  15  -2  112.69    6.20
   1 -15  -2   97.79   12.10
   1 -15  -2  112.89    6.40
  -1 -15   2   81.19   10.90
  -1 -15   2  111.29    5.90
  -1 -15   2  110.29    7.70
  -1 -15   2  115.29    7.60
   1 -15  -2   93.99    5.70
   1 -15  -2   72.79   15.70
   1 -15  -2  108.89    7.50
   1  15  -1  230.78   10.50
   1  15  -1  234.48    9.10
  -1  15   1  224.28    9.60
  -1 -15   1  233.68   10.90
   1 -15  -1  237.98   27.80
  -1 -15   1  254.67   27.60
  -1 -15   1  237.68    9.10
   1 -15  -1  226.68    9.70
   1 -15  -1  213.18   16.80
  -1 -15   1  218.98   10.80
   1 -15  -1  215.48   10.70
  -1 -15   1  241.38   18.00
  -1  15   0    4.00    1.50
   1  15   0    4.60    1.60
  -1  15   0    5.00    4.60
   1 -15   0    6.00    3.90
  -1 -15   0    5.60    2.90
   1 -15   0    4.80    4.90
   1 -15   0    8.40    2.40
  -1 -15   0    8.00    2.50
   1 -15   0    5.30    1.60
  -1 -15   0   -4.00    4.00
  -1 -15   0    7.90    1.80
  -1 -15   0    4.70    3.60
   1 -15   0    6.60    1.80
  -1  15  -1    0.30    1.00
   1  15   1    0.70    0.80
  -1  15  -1   -3.70    3.40
   1 -15   1    0.20    0.90
   1 -15   1    0.60    3.10
  -1 -15  -1   -0.40    0.60
  -1 -15  -1    3.20    5.20
   1 -15   1   -0.30    0.70
   1 -15   1    0.30    1.10
  -1 -15  -1   -0.20    0.80
   1 -15   1   -3.50    3.40
  -1  15  -2  100.99   12.30
   1  15   2  124.39    9.00
  -1  15  -2  121.39    8.10
   1  15   2  130.79    6.70
  -1  15  -2  130.49   20.90
  -1  15  -2  103.89    7.40
  -1 -15  -2  130.09    6.70
   1 -15   2  125.29   19.10
   1 -15   2  116.49    7.30
   1 -15   2  118.89    7.80
   1 -15   2  111.79    5.90
   1 -15   2  120.99   12.30
  -1 -15  -2  118.19    6.90
  -1  15  -3   26.80    6.80
  -1  15  -3   44.50    5.30
   1  15   3   42.80    5.20
  -1  15  -3   33.60   10.60
  -1  15  -3   42.60    4.90
   1  15   3   41.80    3.40
  -1 -15  -3   42.20    3.90
   1 -15   3   47.30    3.70
  -1 -15  -3   37.30    3.90
   1 -15   3   29.90    8.50
   1 -15   3   49.50    4.70
   1 -15   3   40.10    4.90
  -1  15  -4  176.98   10.00
  -1  15  -4  179.18   10.60
   1  15   4  172.78    6.90
  -1  15  -4  166.68   22.90
   1  15   4  161.88   10.60
  -1  15  -4  158.08   15.10
   1 -15   4  188.58    7.00
   1 -15   4  177.58   20.70
   1 -15   4  189.38   10.50
  -1 -15  -4  170.88    7.80
  -1 -15  -4  187.68    8.20
   1  15   5  417.26   22.30
  -1  15  -5  444.06   13.30
  -1  15  -5  450.95   36.40
  -1  15  -5  442.86   25.10
  -1  15  -5  420.96   17.60
  -1  15  -5  413.46   15.80
  -1 -15  -5  448.26   13.30
   1 -15   5  423.16   11.10
   1 -15   5  459.35   17.30
  -1 -15  -5  417.76   13.20
   1 -15   5  414.46   12.50
   1 -15   5  412.56   30.30
  -1  15  -6  139.09   10.20
  -1  15  -6  135.29    8.60
  -1  15  -6  111.89   13.10
  -1  15  -6  139.39   21.40
   1  15   6  145.69   10.30
  -1  15  -6  146.59    7.10
   1 -15   6  141.69   18.60
  -1 -15  -6  135.89    6.80
   1 -15   6  136.89    9.40
  -1 -15  -6  145.99    7.20
  -1  15  -7   57.69    4.60
  -1  15  -7   45.90    8.80
  -1  15  -7   58.29    6.10
  -1  15  -7   60.09    7.20
  -1 -15  -7   58.79    4.60
   1 -15   7   64.19    6.90
   1 -15   7   40.00    9.00
  -1  15  -8  214.88   13.70
  -1  15  -8  245.68    9.50
  -1  15  -8  250.27   28.90
  -1  15  -8  225.88   11.70
  -1  15  -8  231.18   19.40
  -1 -15  -8  238.38    9.60
   1 -15   8  224.58   13.00
   1 -15   8  282.17   25.30
  -1  15  -9  467.55   26.90
  -1  15  -9  443.16   20.80
  -1  15  -9  447.96   17.20
  -1  15  -9  540.35   50.59
  -1  15  -9  468.15   39.80
  -1  15  -9  416.86   13.50
  -1 -15  -9  447.36   14.30
   1 -15   9  491.45   35.20
  -1  15 -10    0.90    3.40
  -1  15 -10   -7.60    6.60
  -1 -15 -10    3.50    1.50
   1 -15  10    1.40    5.70
  -1  15 -11   -4.90    6.90
  -1  15 -11    0.60   10.90
  -1  15 -11   -1.40    2.70
  -1 -15 -11   -6.60    5.00
  -1 -15 -11    0.10    1.50
  -1 -15 -11    1.80    2.60
   1 -15  11   -2.20    6.60
  -1  15 -12  180.18   33.00
  -1  15 -12  259.17   33.60
  -1 -15 -12  220.68   20.30
  -1  15 -13   15.40   19.60
  -1  15 -13   -1.50    9.30
  -1 -15 -13   13.00    7.30
  -1 -15 -13   -3.20   10.90
  -1  15 -14   -7.60   10.40
  -1 -15 -14   -6.40   14.00
  -1 -15 -14    4.20    7.90
   1  16 -14   -5.00    8.70
   1  16 -14  -26.00   13.70
   1 -16 -14    7.70    7.80
   1  16 -13  -14.90    6.90
   1 -16 -13   -7.60    6.00
   1  16 -12    2.20    7.60
   1  16 -12    7.60   13.20
   1  16 -12    7.30    3.40
   1  16 -12    9.10    2.50
   1 -16 -12    7.00    4.00
   1 -16 -12   -4.60    5.30
   1 -16 -12    5.30    3.10
   1  16 -11  167.88    8.40
   1  16 -11  186.78   13.80
   1  16 -11  111.69   27.00
   1  16 -11  155.38   23.70
   1 -16 -11  166.78   11.00
  -1 -16  11  162.88   21.60
   1 -16 -11  169.48   18.60
   1  16 -10   18.10    4.50
   1  16 -10   27.40    9.60
   1  16 -10    7.00   12.90
  -1  16  10   14.30    6.60
   1 -16 -10   22.00    4.70
  -1 -16  10   12.90    6.20
   1 -16 -10   17.90    6.80
   1  16  -9   -4.90    4.60
   1  16  -9    1.80    1.60
   1  16  -9   -0.30    7.90
   1  16  -9    2.30    2.20
  -1  16   9   -8.30    4.20
   1 -16  -9    6.10    2.80
  -1 -16   9   -0.50    4.50
   1 -16  -9    1.70    2.30
   1  16  -8  233.48   34.40
   1  16  -8  281.07   15.60
   1  16  -8  240.98   27.40
  -1  16   8  259.67   21.40
   1  16  -8  265.17   10.30
   1 -16  -8  247.88   22.70
  -1 -16   8  272.17   23.50
   1 -16  -8  257.97   12.90
  -1 -16   8  243.18   13.60
   1  16  -7 1288.37   73.49
   1  16  -7 1188.28   27.10
   1  16  -7 1184.18   34.60
   1  16  -7 1218.18   59.49
  -1  16   7 1240.58   44.80
  -1 -16   7 1266.17   51.09
  -1 -16   7 1199.28   33.30
   1 -16  -7 1218.08   31.90
   1 -16  -7 1217.68   45.90
   1  16  -6  191.78   11.90
   1  16  -6  176.18   23.20
   1  16  -6  186.58    8.50
  -1  16   6  176.48   15.40
  -1 -16   6  195.68   11.60
   1 -16  -6  187.48   17.10
  -1 -16   6  184.38   20.00
   1 -16  -6  186.18   10.60
  -1 -16   6  201.38    7.10
   1 -16  -6  199.48   30.50
  -1 -16   6  198.78    8.70
   1  16  -5  288.57   10.80
  -1  16   5  301.87   18.80
   1  16  -5  275.97   28.00
   1  16  -5  262.87   16.00
   1 -16  -5  298.37   13.50
  -1 -16   5  314.57   18.80
  -1 -16   5  297.27   25.80
   1 -16  -5  289.47   21.30
   1 -16  -5  316.37   36.00
  -1 -16   5  303.67    9.50
  -1 -16   5  284.07   14.00
  -1 -16   5  306.67   12.00
   1  16  -4   15.30    2.70
   1  16  -4   10.10    2.60
  -1  16   4    9.20    3.40
   1  16  -4   21.20    9.80
  -1  16   4   13.40    2.10
  -1 -16   4   19.90    2.60
   1 -16  -4   16.40    5.50
  -1 -16   4   12.80    3.00
  -1 -16   4   17.20    3.70
  -1 -16   4   15.90    4.70
   1 -16  -4   15.50    2.60
  -1 -16   4   13.40    7.30
   1 -16  -4    5.30    6.10
   1 -16  -4   16.70    3.50
   1  16  -3  133.99   20.40
  -1  16   3  104.49    5.80
   1  16  -3  110.79    6.40
   1  16  -3  109.89    8.10
  -1  16   3  100.69    9.70
  -1 -16   3  127.99   13.40
   1 -16  -3  113.19   13.10
  -1 -16   3  107.19    8.00
  -1 -16   3  117.99    6.00
  -1 -16   3   98.39    7.20
   1 -16  -3   95.39   19.80
   1 -16  -3  103.29    7.80
   1 -16  -3  120.59    6.60
   1  16  -2  385.76   12.60
  -1  16   2  362.26   18.20
  -1  16   2  374.36   12.60
   1  16  -2  368.36   14.70
  -1 -16   2  378.56   14.80
   1 -16  -2  378.16   15.00
   1 -16  -2  374.86   23.40
  -1 -16   2  360.06   11.80
  -1 -16   2  363.76   14.80
  -1 -16   2  394.56   23.40
  -1 -16   2  386.86   33.20
   1 -16  -2  369.86   12.70
   1 -16  -2  384.96   36.30
   1 -16  -2  372.16   12.40
   1  16  -1    6.20    2.00
  -1  16   1    1.40    1.40
   1 -16  -1    3.80    1.70
  -1 -16   1    2.20    5.40
  -1 -16   1    3.60    1.60
   1 -16  -1    5.80    2.10
   1 -16  -1    2.90    5.70
   1 -16  -1    5.00    1.60
   1 -16  -1    0.70    2.60
  -1 -16   1    2.30    3.30
  -1 -16   1    5.30    2.00
  -1 -16   1    3.90    1.80
  -1  16   0  352.66   13.60
   1  16   0  369.96   13.60
  -1  16   0  356.56   35.30
  -1 -16   0  366.06   15.00
   1 -16   0  383.66   23.10
  -1 -16   0  454.85   38.40
  -1 -16   0  390.56   14.30
   1 -16   0  358.96   12.10
   1 -16   0  370.96   34.40
  -1 -16   0  369.76   12.20
  -1 -16   0  375.96   23.50
   1 -16   0  390.66   14.00
   1 -16   0  369.36   14.70
  -1  16  -1   39.70   12.00
   1  16   1   47.20    4.50
  -1  16  -1   46.40    5.00
  -1 -16  -1   30.90    7.50
   1 -16   1   26.50    9.30
   1 -16   1   50.39    4.20
  -1 -16  -1   57.19    5.90
   1 -16   1   44.00    4.70
   1 -16   1   39.70    7.60
  -1 -16  -1   43.80    3.90
  -1 -16  -1   35.30   11.80
   1 -16   1   46.00    5.00
   1  16   2  298.57   10.80
  -1  16  -2  292.27   31.10
   1  16   2  281.67   14.50
  -1  16  -2  292.27   13.30
   1 -16   2  309.17   13.20
   1 -16   2  316.17   30.10
  -1 -16  -2  305.17   33.40
  -1 -16  -2  302.27   11.80
  -1 -16  -2  303.97   10.90
   1 -16   2  304.47   19.90
   1 -16   2  303.57   12.70
   1 -16   2  301.37   10.50
  -1  16  -3 1705.13   74.49
   1  16   3 1540.45   37.80
   1  16   3 1586.64   31.80
  -1  16  -3 1553.84   37.30
  -1  16  -3 1547.15   51.79
  -1  16  -3 1593.94   38.10
   1 -16   3 1594.84   34.80
   1 -16   3 1566.04   36.80
   1 -16   3 1573.04   47.60
  -1 -16  -3 1567.34   33.40
   1 -16   3 1570.14   31.40
  -1 -16  -3 1575.54   32.60
   1 -16   3 1522.15   65.39
  -1  16  -4  512.05   19.50
  -1  16  -4  576.64   29.60
  -1  16  -4  548.55   18.90
   1  16   4  512.25   13.80
  -1  16  -4  485.85   39.60
   1  16   4  520.45   19.90
   1 -16   4  526.75   18.60
   1 -16   4  508.65   15.90
  -1 -16  -4  488.05   15.00
  -1 -16  -4  544.65   15.90
   1 -16   4  495.85   35.10
   1 -16   4  529.75   13.90
  -1  16  -5  633.44   31.50
  -1  16  -5  642.54   22.70
  -1  16  -5  644.54   20.90
  -1  16  -5  574.54   43.80
   1  16   5  622.94   22.70
   1 -16   5  609.04   18.50
   1 -16   5  599.04   37.50
  -1 -16  -5  613.74   17.20
  -1 -16  -5  643.64   17.30
   1 -16   5  607.74   21.10
   1 -16   5  629.54   14.80
  -1  16  -6   12.00    5.20
  -1  16  -6   16.40    4.00
  -1  16  -6    7.50    6.30
  -1  16  -6   18.40    4.00
  -1 -16  -6   15.90    2.80
   1 -16   6    9.50    3.80
   1 -16   6    4.90    5.30
  -1  16  -7   23.20    3.30
  -1  16  -7   18.60    4.50
  -1  16  -7   16.80    5.70
   1  16   7   12.00    3.00
  -1  16  -7    9.50    7.40
  -1  16  -7   16.70    3.40
  -1 -16  -7   23.10    3.20
   1 -16   7   14.80    7.30
   1 -16   7   16.60    4.10
  -1  16  -8    6.30    6.50
  -1  16  -8    4.60    1.70
  -1  16  -8    1.70    4.00
  -1  16  -8    0.10    2.00
  -1  16  -8    2.80    2.10
  -1 -16  -8    2.20    2.90
  -1  16  -9    8.80   11.00
  -1  16  -9   14.20    4.10
  -1  16  -9    7.40    7.90
   1 -16   9    9.50    7.10
  -1 -16  -9   17.40    3.20
  -1  16 -10   14.10   12.00
  -1  16 -10    1.40    6.60
  -1  16 -10   10.30    4.30
   1 -16  10   12.30    7.70
  -1 -16 -10   10.80    2.40
  -1  16 -11  296.77   34.40
  -1  16 -11  185.28   33.40
  -1  16 -11  233.58   16.10
  -1 -16 -11  249.08   21.80
  -1 -16 -11  216.58   12.70
  -1 -16 -11  245.48   10.40
   1 -16  11  237.28   28.20
  -1  16 -12   15.20   14.00
  -1  16 -12   -7.30    7.90
  -1 -16 -12   -6.40    5.80
  -1  16 -13   37.60   14.40
  -1  16 -13   21.60   18.30
  -1 -16 -13   10.50    9.30
  -1 -16 -13   32.90   14.00
  -1  16 -14    4.90   12.80
  -1  16 -14    5.40   22.20
  -1 -16 -14   18.70    8.80
  -1 -16 -14    3.70   11.90
   1  17 -13   11.60   14.30
   1  17 -13   16.70   10.00
   1 -17 -13   10.50    5.90
   1 -17 -13    4.90    7.60
   1  17 -12   -5.30    6.90
   1  17 -12   12.00   10.30
   1  17 -12   10.60    2.90
  -1 -17  12    5.80    9.20
   1 -17 -12    8.50    3.70
   1  17 -11   -2.20    2.70
   1  17 -11  -17.00   10.80
   1  17 -11   -9.10    5.50
   1  17 -11   -3.10    1.50
   1 -17 -11   -7.60    4.80
  -1 -17  11   -4.20    5.00
   1 -17 -11   -4.40    2.10
   1  17 -10  189.08   14.20
   1  17 -10  174.28    8.70
   1  17 -10  243.58   37.70
   1  17 -10  205.08   26.20
  -1  17  10  178.38   19.40
   1 -17 -10  175.48   11.40
   1 -17 -10  191.28   19.70
  -1 -17  10  151.38   19.40
   1  17  -9   54.19    5.00
   1  17  -9   65.19    8.20
  -1  17   9   36.00    8.80
   1  17  -9   24.30   14.70
   1  17  -9   47.10   11.60
   1 -17  -9   62.69    7.10
   1 -17  -9   50.89   10.10
  -1 -17   9   42.40    9.50
   1  17  -8    4.70    1.90
   1  17  -8    4.50    6.00
   1  17  -8    6.20    2.90
  -1  17   8   -1.60    4.30
  -1 -17   8    1.20    5.40
   1 -17  -8    2.20    8.60
   1 -17  -8    6.00    4.80
   1  17  -7  306.87   37.30
  -1  17   7  337.17   22.80
   1  17  -7  353.06   17.30
   1  17  -7  297.27   11.50
   1  17  -7  282.07   29.80
   1 -17  -7  310.77   40.40
  -1 -17   7  332.87   15.90
   1 -17  -7  320.37   14.80
   1 -17  -7  300.57   23.30
  -1 -17   7  313.67   25.50
   1  17  -6   55.39    6.70
   1  17  -6   42.30   12.80
   1  17  -6   55.39    4.70
   1 -17  -6   47.10   16.40
  -1 -17   6   48.00   10.40
  -1 -17   6   55.79    3.80
  -1 -17   6   64.19    8.40
  -1 -17   6   50.49    4.90
   1 -17  -6   51.89    6.00
   1  17  -5   96.19    6.10
   1  17  -5   88.89    8.00
  -1  17   5  104.29   11.60
  -1 -17   5   86.89    6.50
  -1 -17   5   71.99    7.10
   1 -17  -5   90.39    7.70
   1 -17  -5   53.99   14.00
  -1 -17   5   99.99   11.30
  -1 -17   5   85.59    5.10
   1 -17  -5   75.99   13.70
  -1  17   4  597.34   15.40
   1  17  -4  631.54   17.60
   1  17  -4  581.24   21.90
  -1  17   4  575.54   25.00
   1  17  -4  620.14   44.00
   1 -17  -4  587.04   31.50
  -1 -17   4  582.34   15.60
   1 -17  -4  622.04   16.70
  -1 -17   4  602.74   19.20
  -1 -17   4  606.54   21.10
  -1 -17   4  610.84   28.90
   1 -17  -4  603.84   20.70
   1 -17  -4  662.23   52.49
  -1 -17   4  616.54   40.20
   1  17  -3   92.69    6.00
   1  17  -3   76.19    6.80
  -1  17   3   87.59    5.40
  -1  17   3   63.99    8.30
  -1 -17   3   81.39   11.70
   1 -17  -3   76.99    5.60
   1 -17  -3   81.29    7.00
   1 -17  -3   84.99    5.70
  -1 -17   3   86.19    5.30
  -1 -17   3   81.59    6.80
  -1 -17   3   67.49   13.80
  -1 -17   3   84.89    7.30
   1 -17  -3   71.19   17.00
  -1  17   2    5.00    1.40
   1  17  -2    7.40    2.20
  -1  17   2    7.20    3.60
   1  17  -2    4.00    1.60
  -1 -17   2    9.20    2.90
  -1 -17   2    4.30    1.50
   1 -17  -2    8.80    2.10
   1 -17  -2   10.90    5.10
   1 -17  -2    2.80    1.70
   1 -17  -2    3.60    4.80
  -1 -17   2    2.00    3.20
  -1 -17   2    4.90    2.20
  -1 -17   2    7.90    7.00
   1 -17  -2    8.30    2.30
   1  17  -1  263.37   11.90
  -1  17   1  249.38   10.90
   1 -17  -1  233.78    9.70
  -1 -17   1  233.58   12.00
  -1 -17   1  262.77   10.10
  -1 -17   1  244.38   29.30
  -1 -17   1  267.57   12.30
   1 -17  -1  258.47   11.10
  -1 -17   1  240.08   19.10
   1 -17  -1  243.28   19.30
   1 -17  -1  243.38   29.90
   1 -17  -1  248.58   12.10
  -1  17   0    2.60    1.20
  -1 -17   0   -2.00    3.30
   1 -17   0   -0.90    4.20
   1 -17   0    2.20    1.30
  -1 -17   0    2.30    4.40
  -1 -17   0    1.10    1.30
   1 -17   0    0.80    3.50
  -1 -17   0    2.70    1.70
  -1 -17   0    3.70    1.40
   1 -17   0    3.10    1.50
   1 -17   0    3.00    1.80
  -1  17  -1  185.38   10.10
   1  17   1  184.08    9.20
  -1  17  -1  172.48   24.60
   1 -17   1  189.08   10.00
   1 -17   1  191.58    8.50
  -1 -17  -1  190.78   10.90
  -1 -17  -1  209.98   10.20
  -1 -17  -1  187.18   17.60
   1 -17   1  191.08   25.00
  -1 -17  -1  207.38   27.30
   1 -17   1  201.18   16.70
   1 -17   1  179.58   10.10
  -1  17  -2  383.16   36.40
   1  17   2  407.06   13.60
  -1  17  -2  397.76   16.10
   1  17   2  394.66   18.00
   1 -17   2  437.16   15.90
   1 -17   2  416.56   23.80
  -1 -17  -2  400.76   25.30
   1 -17   2  432.66   16.20
   1 -17   2  460.85   37.10
   1 -17   2  405.86   13.10
  -1 -17  -2  404.16   13.40
  -1 -17  -2  434.86   15.40
  -1 -17  -2  401.96   16.40
  -1  17  -3   12.00    3.00
   1  17   3   15.50    2.60
   1  17   3    7.30    2.70
  -1  17  -3   11.50    6.90
  -1 -17  -3   19.50    2.90
   1 -17   3   17.60    3.50
  -1 -17  -3   12.50    2.60
   1 -17   3   15.00    8.00
   1 -17   3   13.40    2.50
   1 -17   3    6.00    4.00
   1 -17   3   12.20    3.00
  -1  17  -4   82.29    7.50
  -1  17  -4   83.49   12.20
  -1  17  -4   75.89    7.10
   1  17   4   89.89    5.20
  -1  17  -4   84.79   17.20
   1  17   4   83.49    8.20
   1 -17   4   87.89    6.30
  -1 -17  -4   86.09    5.80
  -1 -17  -4   87.29    6.10
   1 -17   4   56.89   12.80
   1 -17   4   84.39    5.00
   1 -17   4   82.39    7.20
  -1  17  -5   20.30    4.20
  -1  17  -5   18.60    9.30
  -1  17  -5   17.00    6.60
  -1  17  -5   22.30    4.40
   1  17   5   16.00    3.70
   1 -17   5   25.30    2.70
   1 -17   5   20.90    3.90
   1 -17   5   25.60    3.50
   1 -17   5   17.20    7.60
  -1 -17  -5   30.40    3.90
  -1 -17  -5   24.70    3.20
  -1  17  -6  211.48   27.10
  -1  17  -6  212.58   13.10
  -1  17  -6  216.28   12.50
  -1  17  -6  212.18   19.10
   1 -17   6  203.58   12.00
  -1 -17  -6  216.38   14.40
  -1 -17  -6  227.08    9.50
   1 -17   6  194.78   21.90
   1  17   7   78.69    6.90
  -1  17  -7   89.69   18.00
  -1  17  -7   85.29   12.50
   1 -17   7   94.79    8.40
  -1 -17  -7  100.99    6.30
  -1  17  -8   58.29    7.40
  -1  17  -8   39.10   11.30
  -1 -17  -8   54.09    4.70
   1 -17   8   31.30    9.50
  -1  17  -9  292.77   40.60
  -1  17  -9  286.77   34.00
  -1  17  -9  289.97   17.20
   1 -17   9  308.67   29.00
  -1 -17  -9  271.87   11.20
  -1  17 -10   53.29   15.40
  -1  17 -10   90.09    9.70
  -1  17 -10   70.59   22.50
  -1 -17 -10   92.39    8.70
  -1 -17 -10   92.59    6.50
  -1 -17 -10   80.79   13.20
   1 -17  10   67.19   14.30
  -1  17 -11  -13.70    9.80
  -1  17 -11  -11.90    6.80
  -1  17 -11   -0.10    3.20
  -1 -17 -11   -2.10    5.80
   1 -17  11   -6.10    6.50
  -1 -17 -11   -0.20    1.70
  -1  17 -12   -0.90   15.30
  -1  17 -12   -2.70    8.20
  -1 -17 -12   -9.10    5.50
  -1 -17 -12   -3.20    3.70
   1 -17  12    2.90    8.20
  -1  17 -13    7.70   17.30
  -1 -17 -13   22.50    9.50
  -1  17 -14   -3.20   11.40
  -1 -17 -14   -7.90    6.90
   1  18 -14  -19.80    8.70
   1  18 -13   28.10   12.10
   1  18 -13   46.70   20.40
   1 -18 -13   11.30    9.00
   1  18 -12  -14.30   11.40
   1  18 -12    6.70    8.50
  -1 -18  12   13.10   10.50
   1 -18 -12   -2.20   13.50
   1 -18 -12    3.80    6.10
   1 -18 -12   10.80    4.30
   1  18 -11   10.00    2.60
   1  18 -11    9.50   12.80
   1  18 -11    5.60    3.40
   1  18 -11    4.60    6.50
   1 -18 -11   -8.80   11.60
   1 -18 -11   -9.30    6.50
  -1 -18  11    3.90    7.60
   1  18 -10   67.39   15.60
   1  18 -10  102.79   10.70
  -1  18  10   69.99   12.20
   1  18 -10   85.19    6.20
   1  18 -10   80.19   22.90
  -1 -18  10  114.29   18.30
   1 -18 -10   83.59   14.10
   1 -18 -10   70.69   22.50
   1  18  -9  102.99   24.60
   1  18  -9  100.59    9.80
  -1  18   9   57.99   10.90
   1  18  -9   86.99    6.30
   1 -18  -9   74.69   20.00
   1 -18  -9   63.29   11.60
  -1 -18   9   73.69   13.10
   1 -18  -9  104.89    8.80
   1  18  -8    2.00    8.80
   1  18  -8   -2.40    6.60
   1  18  -8    5.10    2.00
   1  18  -8    3.30    2.20
  -1  18   8    1.40    4.10
   1 -18  -8    8.40   11.90
   1 -18  -8   -0.50    2.40
   1 -18  -8    5.60    5.40
  -1 -18   8    1.90    4.80
   1  18  -7   70.79   21.40
   1  18  -7  108.49    6.90
   1  18  -7  120.79   10.20
  -1  18   7  124.59   14.50
   1 -18  -7   73.79   20.40
   1 -18  -7  144.19   17.20
  -1 -18   7  108.09    9.30
   1 -18  -7   99.89    8.60
  -1 -18   7  111.99   17.30
  -1  18   6  240.98   18.80
   1  18  -6  245.18   10.40
   1  18  -6  239.48   13.90
   1  18  -6  255.67   28.30
  -1 -18   6  231.08    8.40
   1 -18  -6  294.07   23.20
  -1 -18   6  251.87   10.70
   1 -18  -6  211.08   33.30
  -1 -18   6  270.37   14.30
  -1 -18   6  270.17   25.60
   1 -18  -6  268.07   13.70
   1  18  -5  201.18   25.80
   1  18  -5  176.48    8.70
  -1  18   5  172.88   14.90
  -1  18   5  172.18    6.90
   1  18  -5  154.38   10.60
   1 -18  -5  183.58   18.00
  -1 -18   5  185.78   15.20
  -1 -18   5  189.88    9.80
  -1 -18   5  181.28    7.60
  -1 -18   5  174.48   11.20
  -1 -18   5  171.98   21.90
   1 -18  -5  177.78   11.00
   1 -18  -5  121.89   23.40
   1  18  -4   19.90    3.70
   1  18  -4   37.30    4.00
  -1  18   4   24.30    5.20
   1  18  -4   23.20   10.30
  -1  18   4   26.60    3.10
  -1 -18   4   18.10    8.50
   1 -18  -4   28.40    5.10
  -1 -18   4   32.10    4.50
   1 -18  -4   28.10    3.50
   1 -18  -4   20.90    4.10
   1 -18  -4   24.00    7.00
  -1 -18   4   16.70    6.10
  -1 -18   4   33.20    4.80
  -1 -18   4   29.90    3.40
   1  18  -3   16.50    3.20
  -1  18   3   23.10    5.30
  -1  18   3   21.10    2.90
   1  18  -3   25.40    3.50
   1 -18  -3   17.10    5.80
  -1 -18   3   19.90    3.90
  -1 -18   3   13.10    2.40
   1 -18  -3   24.50    3.50
   1 -18  -3   21.00   11.20
   1 -18  -3   16.90    3.70
  -1 -18   3   20.00    4.20
  -1 -18   3   10.30    5.10
  -1  18   2    2.40    1.40
   1  18  -2    2.80    1.40
  -1  18   2    3.00    2.40
   1  18  -2    3.80    1.50
  -1 -18   2   -0.10    1.70
  -1 -18   2   -1.70    4.00
  -1 -18   2   -0.40    3.50
  -1 -18   2    2.10    1.20
   1 -18  -2    2.60    6.00
   1 -18  -2    3.60    1.40
   1 -18  -2    1.40    1.40
   1 -18  -2    6.50    4.80
  -1 -18   2    4.00    1.80
   1 -18  -2    2.60    2.00
  -1  18   1  132.09    8.10
   1  18  -1  133.19    8.60
  -1 -18   1  158.78   25.00
   1 -18  -1  168.68   19.50
   1 -18  -1  125.49    8.90
  -1 -18   1  122.49    8.60
  -1 -18   1  138.69    9.30
  -1 -18   1  128.99    7.20
   1 -18  -1  129.99    7.30
   1 -18  -1  139.19    8.30
  -1  18   0  113.99    7.70
   1  18   0  103.79    7.30
   1 -18   0  116.79    7.90
  -1 -18   0  118.29   16.70
   1 -18   0  110.29    6.70
  -1 -18   0  110.19    7.80
  -1 -18   0  108.69    6.70
   1 -18   0  110.29    8.20
  -1 -18   0   96.39   19.70
  -1 -18   0  101.19    8.10
  -1  18  -1 1784.92   83.69
  -1  18  -1 1785.12   41.10
   1  18   1 1856.41   39.10
   1 -18   1 1746.63   79.39
  -1 -18  -1 1805.22   42.60
  -1 -18  -1 1867.21   40.20
   1 -18   1 1820.52   37.20
  -1 -18  -1 1813.92   60.19
  -1 -18  -1 1805.12   37.30
   1 -18   1 1821.72   41.40
   1 -18   1 1898.91   41.20
   1  18   2    6.20    2.80
  -1  18  -2    6.10    2.10
   1  18   2    3.10    1.60
  -1  18  -2    6.10    7.30
  -1 -18  -2    4.00    1.60
  -1 -18  -2    3.90    2.30
   1 -18   2    5.70    1.70
  -1 -18  -2    3.80    3.60
   1 -18   2    7.20    2.90
   1 -18   2   -1.30    2.80
  -1 -18  -2    3.90    7.60
   1 -18   2    7.40    5.90
  -1 -18  -2    3.20    2.00
   1 -18   2    4.10    2.10
   1  18   3   28.50    3.40
  -1  18  -3   23.90    9.30
   1  18   3   27.20    4.60
   1 -18   3   28.20    6.80
  -1 -18  -3   31.80    4.10
  -1 -18  -3   28.50    7.80
   1 -18   3   24.10    4.20
  -1 -18  -3   31.20    3.80
  -1 -18  -3   30.00   11.70
   1 -18   3   21.20    8.70
   1 -18   3   32.60    4.40
   1 -18   3   28.70    3.40
  -1 -18  -3   35.30    5.30
   1  18   4  221.58   13.50
   1  18   4  227.68    8.90
  -1  18  -4  227.78   28.70
  -1  18  -4  231.28   13.00
   1 -18   4  200.98   25.50
   1 -18   4  220.98    8.80
   1 -18   4  250.07   12.90
  -1 -18  -4  224.38   15.00
   1 -18   4  234.08   10.70
  -1 -18  -4  240.08   16.00
  -1  18  -5   14.10    3.80
  -1  18  -5   -2.60    5.60
   1  18   5    2.30    2.70
   1 -18   5    8.90    2.40
  -1 -18  -5    6.20    1.80
   1 -18   5    3.10    6.40
   1 -18   5    2.60    2.50
  -1 -18  -5    6.20    2.20
   1 -18   5    5.10    1.60
   1  18   6    5.90    3.80
  -1  18  -6    3.60    7.40
  -1  18  -6    6.40    2.70
   1 -18   6    3.30    6.00
   1 -18   6   10.20    2.60
   1  18   7  127.19    8.80
  -1  18  -7   85.99   18.50
  -1  18  -7  123.99   10.40
  -1 -18  -7  135.79    7.70
   1 -18   7  139.49   20.00
  -1  18  -8   -3.60    5.50
  -1  18  -8    2.90    2.10
  -1 -18  -8    4.50    1.90
   1 -18   8   -1.70    5.50
  -1  18  -9   -9.10    5.60
  -1  18  -9    8.20   10.00
  -1  18  -9   -0.70    2.20
  -1 -18  -9   -2.80    4.10
  -1 -18  -9    1.20    1.50
  -1 -18  -9   -2.10    2.00
   1 -18   9    1.00    5.10
  -1  18 -10  301.67   35.70
  -1  18 -10  325.57   45.20
  -1  18 -10  290.17   17.90
  -1 -18 -10  301.07   12.40
  -1 -18 -10  304.97   25.40
  -1 -18 -10  269.97   14.90
   1 -18  10  291.07   30.40
  -1  18 -11   77.99   22.10
  -1  18 -11   75.99   18.50
  -1 -18 -11  115.99    7.50
   1 -18  11  107.29   19.50
  -1 -18 -11   80.79   14.10
  -1 -18 -11   98.99   12.00
  -1  18 -12   -1.70   12.20
  -1  18 -12   -2.50   10.20
  -1 -18 -12   17.20    3.30
  -1 -18 -12   10.70    3.70
  -1 -18 -12   11.80    7.20
   1 -18  12    9.70   10.00
  -1  18 -13  106.69   25.50
  -1 -18 -13  102.59   16.20
  -1 -18 -13  138.29    8.70
   1  19 -14  -15.30    9.10
   1 -19 -14  -14.10    7.40
   1 -19 -13    1.50    2.40
   1 -19 -13   -1.30    7.40
   1  19 -12  238.78   31.00
   1  19 -12  187.98   10.00
   1 -19 -12  214.28   10.70
  -1 -19  12  230.08   26.40
   1 -19 -12  164.98   12.50
   1 -19 -12  214.48   22.40
   1  19 -11  270.17   32.20
   1  19 -11  222.28   11.10
   1  19 -11  244.58   20.70
   1  19 -11  316.47   46.70
  -1 -19  11  271.07   26.90
   1 -19 -11  253.17   25.10
   1 -19 -11  238.28   14.30
  -1  19  10   -0.50    6.00
   1  19 -10    5.30   13.60
   1  19 -10   10.70    9.60
   1  19 -10   15.40    4.60
   1 -19 -10    6.40    7.50
   1 -19 -10   11.40    3.60
   1 -19 -10   12.80   12.00
   1  19  -9   28.60    4.00
   1  19  -9   14.50    8.60
  -1  19   9   23.00    7.00
   1  19  -9   20.90   14.80
   1  19  -9   30.40    6.10
  -1 -19   9   21.70    8.00
   1 -19  -9   11.00    6.60
   1 -19  -9    8.40   14.30
   1 -19  -9   23.40    5.00
   1  19  -8  104.79    7.00
   1  19  -8  101.59   10.00
   1 -19  -8   77.69   23.70
   1 -19  -8  111.79    9.30
  -1 -19   8   95.09   15.80
   1  19  -7   68.29    7.50
   1  19  -7   58.89   14.30
  -1  19   7   48.60    9.00
   1  19  -7   69.39    5.60
   1  19  -7   41.50   15.30
   1 -19  -7   55.59   17.20
  -1 -19   7   69.99    7.70
   1 -19  -7   59.49   11.50
   1 -19  -7   66.69    7.40
  -1 -19   7   58.69   12.50
   1  19  -6  474.35   20.60
   1  19  -6  498.25   16.20
  -1  19   6  476.85   26.60
   1  19  -6  502.85   41.70
   1 -19  -6  576.24   53.19
   1 -19  -6  551.64   20.50
   1 -19  -6  524.85   31.70
  -1 -19   6  536.35   21.30
  -1 -19   6  497.75   35.40
  -1 -19   6  500.55   13.80
  -1 -19   6  485.65   16.30
   1  19  -5 1281.67   36.50
  -1  19   5 1328.27   27.30
  -1  19   5 1318.87   44.20
   1  19  -5 1354.36   30.90
   1  19  -5 1365.96   69.59
   1 -19  -5 1420.76   36.40
  -1 -19   5 1338.47   28.30
  -1 -19   5 1372.76   33.00
  -1 -19   5 1368.56   62.99
   1 -19  -5 1311.17   30.80
  -1 -19   5 1398.86   38.40
   1 -19  -5 1397.36   52.29
   1 -19  -5 1359.06   29.40
  -1 -19   5 1399.36   46.70
   1 -19  -5 1304.37   79.79
  -1  19   4  782.32   19.50
   1  19  -4  812.02   21.60
   1  19  -4  761.82   25.70
   1  19  -4  831.82   53.89
  -1  19   4  736.63   30.20
   1 -19  -4  752.92   21.10
  -1 -19   4  815.42   26.00
   1 -19  -4  895.51   64.09
  -1 -19   4  817.22   24.10
  -1 -19   4  809.72   41.80
  -1 -19   4  852.91   50.39
   1 -19  -4  788.62   25.40
   1 -19  -4  797.02   20.90
   1 -19  -4  770.82   37.80
  -1 -19   4  788.12   19.80
   1  19  -3 1625.34   35.40
   1  19  -3 1603.14   40.30
  -1  19   3 1537.05   45.40
  -1  19   3 1654.03   34.80
  -1 -19   3 1651.93   34.30
   1 -19  -3 1609.04   56.39
  -1 -19   3 1788.02   41.60
   1 -19  -3 1658.33   35.70
   1 -19  -3 1697.53   40.80
  -1 -19   3 1660.83   39.50
   1 -19  -3 1704.63   87.49
  -1 -19   3 1688.23   75.79
  -1 -19   3 1711.53   55.79
   1  19  -2  786.42   24.70
  -1  19   2  819.62   22.00
  -1  19   2  768.52   30.20
  -1 -19   2  790.32   36.90
   1 -19  -2  865.71   26.10
  -1 -19   2  843.92   25.50
  -1 -19   2  827.42   25.20
   1 -19  -2  816.62   38.20
   1 -19  -2  834.22   22.60
  -1 -19   2  849.81   54.29
   1 -19  -2  748.03   55.99
  -1 -19   2  819.42   21.00
   1  19  -1   86.89    7.10
  -1  19   1   89.69    6.80
  -1 -19   1   84.99    7.70
   1 -19  -1   86.69    7.70
  -1 -19   1  102.39    6.50
   1 -19  -1   90.79    6.90
   1 -19  -1   79.29    6.00
   1 -19  -1  102.99   13.90
  -1 -19   1   87.39   13.00
  -1 -19   1   91.59    7.60
   1 -19  -1   81.09   19.20
  -1  19   0 1272.27   31.80
   1  19   0 1239.08   31.30
  -1 -19   0 1239.48   28.90
   1 -19   0 1327.07   31.80
   1 -19   0 1238.78   33.00
  -1 -19   0 1291.77   34.00
   1 -19   0 1254.27   28.90
  -1 -19   0 1166.28   70.99
  -1 -19   0 1237.48   48.30
   1 -19   0 1317.67   70.69
  -1 -19   0 1384.36   33.10
   1 -19   0 1325.57   48.70
  -1  19  -1  163.38   10.00
   1  19   1  161.48    9.00
  -1  19  -1  117.09   21.80
  -1 -19  -1  159.98   17.10
   1 -19   1  145.99    9.50
   1 -19   1  149.69    7.90
   1 -19   1  183.88   17.00
  -1 -19  -1  160.98   10.50
   1 -19   1  170.88   10.00
  -1 -19  -1  181.38   13.50
   1 -19   1  140.39   24.80
  -1 -19  -1  165.08    9.50
   1  19   2   69.09    5.50
   1  19   2   79.39    8.70
  -1  19  -2   55.59   15.50
  -1  19  -2   74.99    7.10
   1 -19   2   66.19    6.40
   1 -19   2   64.99    5.20
  -1 -19  -2   71.99    7.30
   1 -19   2   68.59    6.70
   1 -19   2   52.19    9.40
  -1 -19  -2   49.00   15.80
  -1 -19  -2   72.69    6.30
  -1 -19  -2   63.29    5.20
   1 -19   2   84.69   26.60
  -1 -19  -2   45.70    9.70
  -1  19  -3  159.78   10.70
   1  19   3  157.68   11.20
  -1  19  -3  190.38   27.90
   1  19   3  156.58    7.90
   1 -19   3  183.78   37.70
   1 -19   3  165.08   10.40
  -1 -19  -3  130.79   25.00
   1 -19   3  163.08    7.90
  -1 -19  -3  180.98    9.50
   1 -19   3  187.28   19.50
  -1 -19  -3  160.28    8.40
  -1 -19  -3  177.18   10.90
  -1 -19  -3  160.98   17.40
   1 -19   3  157.38    9.60
   1  19   4    0.90    0.90
   1  19   4   -3.60    2.10
  -1  19  -4    0.10    1.80
  -1  19  -4    0.00    4.70
  -1 -19  -4    0.10    1.20
  -1 -19  -4    0.80    7.40
  -1 -19  -4   -7.00    3.10
   1 -19   4   -0.70    5.10
  -1 -19  -4    0.40    2.10
   1 -19   4    2.70    1.50
  -1 -19  -4    1.80    1.30
   1 -19   4   -1.10    1.20
   1 -19   4    2.20    1.80
  -1  19  -5   16.00    9.20
  -1  19  -5   13.20    3.50
   1 -19   5   11.60    3.10
  -1 -19  -5   14.20    2.90
   1 -19   5   19.30    8.60
   1 -19   5   16.70    3.30
  -1 -19  -5   15.30    2.90
  -1  19  -6    2.70    2.30
  -1  19  -6   -2.00    6.80
   1  19   6    6.50    3.60
   1 -19   6    5.20    2.70
   1 -19   6    6.80    1.60
  -1 -19  -6    3.10    1.60
  -1 -19  -6    5.30    1.90
  -1  19  -7    0.10    2.30
  -1  19  -7    1.40    6.30
   1  19   7   -2.50    1.80
   1 -19   7   -1.20    5.10
  -1 -19  -7    1.00    2.30
  -1 -19  -7    2.30    4.10
  -1 -19  -7    1.80    1.40
  -1  19  -8   65.19    9.80
  -1  19  -8   48.10   14.40
   1 -19   8   44.80   11.70
  -1 -19  -8   52.49   11.40
  -1 -19  -8   62.19    7.40
  -1 -19  -8   56.09    5.30
  -1  19  -9   72.39   20.10
  -1  19  -9  114.89   11.30
  -1 -19  -9  133.79   18.10
   1 -19   9   83.19   15.90
  -1 -19  -9  120.99    7.80
  -1  19 -10   26.50   14.10
  -1  19 -10   34.30   13.20
  -1  19 -10   47.10    7.90
   1 -19  10   26.80   10.90
  -1 -19 -10   31.90    6.30
  -1 -19 -10   36.80    9.60
  -1 -19 -10   48.50    4.90
  -1  19 -11   84.39   19.40
  -1  19 -11   58.99   24.00
   1 -19  11   95.49   17.60
  -1 -19 -11   69.49    8.90
  -1 -19 -11   55.69   11.70
  -1  19 -12   18.20   19.30
  -1  19 -12    6.30   19.00
  -1 -19 -12   30.30    4.60
   1 -19  12   24.30   12.80
  -1 -19 -12   28.00   10.70
  -1 -19 -12   21.70    5.60
  -1  19 -13   14.50   13.60
  -1 -19 -13    1.10    7.80
   1  20 -13  -12.30    9.20
   1  20 -13  -13.30   14.60
   1 -20 -13   -6.40    6.30
   1 -20 -13    0.80    2.10
   1  20 -12   -4.70    7.90
   1  20 -12  -13.50   13.80
   1  20 -12   -0.90    2.50
   1 -20 -12    0.10    1.90
   1 -20 -12   -1.90    5.30
  -1 -20  12  -11.20    6.40
   1  20 -11   67.49   16.80
   1  20 -11   62.19    6.00
   1  20 -11   41.60   17.30
   1 -20 -11   42.50    7.00
  -1 -20  11   55.39   13.00
   1 -20 -11   43.80   22.50
   1 -20 -11   50.59   11.40
   1 -20 -11   70.49    6.40
   1  20 -10  432.06   15.70
   1  20 -10  414.36   51.69
   1  20 -10  490.05   42.80
  -1  20  10  511.05   28.90
   1  20 -10  462.65   23.10
   1 -20 -10  520.05   59.29
  -1 -20  10  507.05   36.00
   1 -20 -10  450.05   19.50
   1 -20 -10  488.75   16.80
   1 -20 -10  478.75   33.40
   1  20  -9   25.60   12.90
   1  20  -9   54.99    5.40
  -1  20   9   31.00    8.90
   1  20  -9   57.59    7.80
   1 -20  -9   42.80    6.50
   1 -20  -9   43.50    4.90
   1 -20  -9   26.80    9.90
  -1 -20   9   23.30    9.80
   1  20  -8  335.57   43.20
   1  20  -8  297.57   34.30
   1  20  -8  312.27   17.60
  -1  20   8  311.67   23.30
   1  20  -8  314.97   15.90
   1 -20  -8  294.97   25.60
   1 -20  -8  321.57   44.80
   1 -20  -8  356.86   17.40
  -1  20   7  352.56   23.20
   1  20  -7  296.67   33.60
   1  20  -7  321.87   17.40
   1  20  -7  320.47   40.20
   1  20  -7  344.67   13.60
  -1 -20   7  345.77   30.20
   1 -20  -7  311.37   12.90
   1 -20  -7  369.66   27.00
   1 -20  -7  348.67   21.10
   1 -20  -7  326.07   44.10
   1  20  -6    1.00    5.70
   1  20  -6    1.70    1.50
  -1  20   6    2.40    3.40
   1  20  -6    0.00    2.40
  -1 -20   6    1.00    5.60
   1 -20  -6   -1.60    4.80
   1 -20  -6    2.20    1.40
  -1 -20   6    1.60    1.60
  -1 -20   6    1.80    2.10
  -1 -20   6    1.50    1.20
   1 -20  -6   -8.80    7.10
   1 -20  -6    2.10    2.20
   1  20  -5   68.19   15.10
  -1  20   5   68.49    4.70
   1  20  -5   66.39    5.60
   1  20  -5   79.99    8.00
  -1  20   5   55.29    9.10
   1 -20  -5   42.60   15.90
   1 -20  -5   68.89    5.40
   1 -20  -5   57.29   11.10
  -1 -20   5   51.69    9.40
  -1 -20   5   77.39    8.10
  -1 -20   5   61.19    6.20
  -1 -20   5   52.89   12.20
   1 -20  -5   86.59    8.20
   1 -20  -5   82.29    6.30
  -1 -20   5   70.19    5.00
   1  20  -4  648.64   19.20
   1  20  -4  631.34   23.30
  -1  20   4  626.54   17.30
  -1  20   4  644.44   28.40
  -1 -20   4  652.03   32.90
   1 -20  -4  602.44   52.89
  -1 -20   4  687.83   46.80
   1 -20  -4  606.04   18.90
  -1 -20   4  668.23   21.90
  -1 -20   4  728.43   34.30
   1 -20  -4  721.83   37.00
  -1 -20   4  656.83   17.90
   1 -20  -4  656.13   23.30
  -1  20   3   11.10    4.20
  -1  20   3   11.20    2.30
   1 -20  -3    9.10    2.10
  -1 -20   3    9.70    3.10
   1 -20  -3    9.40    7.50
  -1 -20   3   10.40    2.30
  -1 -20   3    5.80    4.90
  -1 -20   3   14.80   10.00
   1 -20  -3    3.60    5.10
  -1 -20   3    6.10    2.60
   1 -20  -3   10.40    2.50
  -1  20   2  369.86   13.90
   1  20  -2  369.66   18.90
  -1  20   2  335.47   19.70
  -1 -20   2  444.76   48.60
   1 -20  -2  302.17   38.20
  -1 -20   2  370.86   16.10
  -1 -20   2  362.06   13.50
  -1 -20   2  358.36   25.00
   1 -20  -2  386.56   14.40
   1 -20  -2  310.37   24.00
   1 -20  -2  367.86   16.40
   1 -20  -2  354.76   13.40
  -1 -20   2  353.66   15.90
   1  20  -1  390.36   16.00
  -1  20   1  384.76   14.90
   1 -20  -1  390.46   15.00
   1 -20  -1  390.36   16.90
  -1 -20   1  391.46   26.60
   1 -20  -1  414.66   42.90
  -1 -20   1  382.36   38.30
   1 -20  -1  376.96   13.70
  -1 -20   1  376.56   14.00
  -1 -20   1  363.66   16.40
   1 -20  -1  389.86   26.50
  -1 -20   1  403.16   16.60
   1  20   0  187.58   10.30
  -1  20   0  181.58   10.50
  -1 -20   0  228.58   31.10
  -1 -20   0  180.68    9.10
  -1 -20   0  182.28   10.70
   1 -20   0  174.38    9.00
  -1 -20   0  175.58   11.20
   1 -20   0  188.58   11.30
  -1 -20   0  169.98   18.00
   1 -20   0  176.18   17.90
   1 -20   0  189.28   10.50
   1  20   1  365.66   14.20
  -1  20  -1  347.77   15.50
  -1  20  -1  392.96   40.90
  -1 -20  -1  367.36   16.50
   1 -20   1  342.87   23.70
   1 -20   1  350.96   15.50
  -1 -20  -1  348.57   13.10
  -1 -20  -1  321.67   38.30
  -1 -20  -1  362.46   25.90
  -1 -20  -1  340.47   14.50
   1 -20   1  362.86   15.70
   1 -20   1  374.56   15.50
   1 -20   1  320.47   36.00
   1  20   2   33.80    5.90
  -1  20  -2   45.80    5.70
   1  20   2   49.50    4.70
  -1  20  -2   49.00   14.80
   1 -20   2   48.30   10.00
   1 -20   2   46.80    5.40
  -1 -20  -2   51.09    4.90
  -1 -20  -2   49.40    5.40
   1 -20   2   46.50    5.80
   1 -20   2   51.89    4.90
  -1 -20  -2   27.80    7.70
  -1 -20  -2   39.50    5.90
   1 -20   2   38.60   12.30
  -1 -20  -2   43.80   15.30
   1  20   3  345.07   12.50
  -1  20  -3  317.57   15.80
   1  20   3  312.07   16.60
  -1  20  -3  389.56   39.80
   1 -20   3  338.87   14.60
  -1 -20  -3  343.97   13.20
   1 -20   3  375.86   35.80
  -1 -20  -3  356.96   42.60
   1 -20   3  377.86   24.10
  -1 -20  -3  316.17   15.60
   1 -20   3  343.07   12.30
  -1 -20  -3  349.87   14.00
   1 -20   3  348.47   15.50
  -1 -20  -3  334.17   25.30
   1  20   4  159.68    7.70
   1  20   4  161.38   12.40
  -1  20  -4  147.99   10.90
  -1  20  -4  121.59   22.90
   1 -20   4  171.58    9.70
  -1 -20  -4   99.29   22.80
   1 -20   4  165.78   10.90
  -1 -20  -4  144.59    8.30
  -1 -20  -4  150.98    8.80
   1 -20   4  149.59   24.10
  -1 -20  -4  157.08   11.00
  -1 -20  -4  142.19   17.20
   1 -20   4  155.38    7.70
   1  20   5  750.02   28.20
  -1  20  -5  731.03   26.80
  -1  20  -5  761.42   55.49
  -1 -20  -5  803.72   26.60
   1 -20   5  800.52   49.30
   1 -20   5  744.53   25.60
  -1 -20  -5  736.23   21.20
   1 -20   5  780.82   19.10
  -1 -20  -5  782.32   21.70
   1 -20   5  775.22   21.90
  -1 -20  -5  792.42   64.79
  -1 -20  -5  858.21   41.60
  -1  20  -6    3.10    5.50
  -1  20  -6    4.70    2.20
   1  20   6    3.70    3.10
  -1 -20  -6    5.30    1.90
  -1 -20  -6    3.20    6.10
   1 -20   6    3.00    1.50
  -1 -20  -6    2.80    2.00
   1 -20   6    6.30    2.10
   1 -20   6   -4.20    5.10
  -1  20  -7    2.20    2.00
  -1  20  -7   -6.10    6.00
   1  20   7   -2.40    2.20
   1 -20   7   -2.10    5.60
  -1 -20  -7    1.10    1.80
  -1 -20  -7   -5.80    4.70
  -1  20  -8   11.00    8.80
  -1  20  -8   13.00    4.80
  -1 -20  -8   11.60    3.90
  -1 -20  -8   19.70    3.70
  -1 -20  -8   11.50    6.70
   1 -20   8   12.90    7.70
  -1  20  -9   28.20   12.10
  -1  20  -9   43.70    7.50
  -1  20  -9   36.40   16.00
  -1 -20  -9   61.69    7.80
  -1 -20  -9   35.60   10.30
  -1 -20  -9   54.99    5.40
   1 -20   9   49.40   13.20
  -1  20 -10   17.20   17.10
  -1  20 -10   50.09   15.50
  -1 -20 -10   33.10    6.50
   1 -20  10   19.60   10.20
  -1 -20 -10   21.60   10.00
  -1  20 -11   14.00   10.50
   1 -20  11   16.50   11.50
  -1 -20 -11    8.50    4.00
  -1 -20 -11   15.80    3.20
  -1 -20 -11    4.30    7.60
  -1  20 -12   20.00   19.70
   1 -20  12   56.39   16.00
  -1 -20 -12   51.79    9.30
  -1 -20 -12   38.80    9.90
  -1  20 -13   21.90   14.10
  -1 -20 -13   37.50   13.90
  -1 -20 -13   49.90    6.30
   1  21 -13   14.00    9.40
   1 -21 -13   22.10    4.20
  -1 -21  13   13.90   12.80
   1  21 -12   -2.00    8.00
   1 -21 -12    1.00    2.10
   1  21 -11   10.50   11.70
   1  21 -11    5.80   10.30
   1 -21 -11   24.10    9.20
   1 -21 -11   16.70    3.60
  -1 -21  11   34.40   11.80
   1  21 -10   -3.80    6.60
   1  21 -10   -3.30    1.60
  -1  21  10   -5.40    4.40
   1  21 -10   -3.60    3.00
   1 -21 -10  -12.30   13.50
   1 -21 -10    0.00    1.80
  -1 -21  10  -10.30    6.40
   1 -21 -10   -4.70    5.90
   1  21  -9   57.29   20.20
   1  21  -9   85.89   10.00
   1  21  -9   82.49    6.60
   1  21  -9   65.89   16.50
   1 -21  -9   82.69   25.80
   1 -21  -9   74.69    8.00
  -1 -21   9   57.39   13.00
   1 -21  -9   85.59    6.70
   1  21  -8  129.09    8.40
   1  21  -8   97.19   19.70
   1  21  -8  136.19   17.60
  -1  21   8  109.09   15.50
   1  21  -8   97.29   24.10
   1 -21  -8  126.59   18.80
   1 -21  -8  105.49    9.80
   1 -21  -8  109.99   26.00
   1 -21  -8  121.79    7.90
  -1 -21   8   87.39   15.30
   1  21  -7  158.78   25.40
   1  21  -7  114.29   24.00
   1  21  -7  160.48    9.20
  -1  21   7  174.58   17.70
   1  21  -7  169.28   12.60
  -1 -21   7  154.38    7.00
   1 -21  -7  172.48   12.10
   1 -21  -7  103.89   23.30
  -1 -21   7  142.49   22.00
   1 -21  -7  153.48    8.90
   1 -21  -7  147.89   18.30
   1  21  -6    3.80    1.80
   1  21  -6   -1.70    5.50
   1  21  -6   -2.20    1.40
  -1  21   6   -5.20    3.50
   1 -21  -6   -6.30    8.10
  -1 -21   6    2.80    2.00
   1 -21  -6   -1.90    5.00
   1 -21  -6   -4.20    2.20
  -1 -21   6    6.20    6.40
   1 -21  -6   -0.40    1.30
  -1 -21   6    0.80    1.40
  -1  21   5    8.10    4.40
   1  21  -5    7.50    2.90
  -1  21   5   10.40    2.00
   1  21  -5    8.40    7.00
   1 -21  -5   13.00    4.00
   1 -21  -5    5.90    4.70
  -1 -21   5   15.40    8.30
  -1 -21   5    7.40    2.70
   1 -21  -5    3.20    7.80
   1 -21  -5    6.70    2.20
   1 -21  -5    9.60    2.80
  -1 -21   5   14.30    3.10
  -1 -21   5    8.30    6.00
  -1 -21   5   10.90    2.40
   1  21  -4  351.16   14.60
  -1  21   4  310.57   11.50
  -1  21   4  338.57   20.80
   1  21  -4  297.07   15.70
  -1 -21   4  292.47   15.60
   1 -21  -4  321.07   12.70
  -1 -21   4  320.87   23.40
   1 -21  -4  327.77   25.90
   1 -21  -4  314.47   41.90
  -1 -21   4  345.07   35.20
   1 -21  -4  331.37   13.20
  -1 -21   4  321.47   11.80
   1 -21  -4  367.96   25.20
  -1 -21   4  312.27   14.80
   1  21  -3 1001.80   30.20
  -1  21   3  938.81   34.90
  -1  21   3  972.80   24.80
  -1 -21   3 1042.60   61.69
   1 -21  -3  967.00   44.40
   1 -21  -3  963.10   25.40
   1 -21  -3 1044.50   30.80
   1 -21  -3 1023.90   26.10
  -1 -21   3 1006.00   43.90
  -1 -21   3 1038.70   30.50
  -1 -21   3 1012.60   29.50
  -1 -21   3  988.90   25.30
   1 -21  -3  922.81   66.09
  -1  21   2   83.09    6.60
   1  21  -2   77.59    7.50
  -1  21   2   92.49   10.80
   1 -21  -2   65.29   11.60
  -1 -21   2  104.49   14.60
  -1 -21   2   95.29    8.20
   1 -21  -2   85.09    6.90
  -1 -21   2   90.09    7.90
   1 -21  -2   81.09    7.90
   1 -21  -2   84.49    6.50
  -1 -21   2  103.39   20.50
  -1 -21   2   92.49    6.40
   1 -21  -2   61.09   17.10
   1  21  -1    2.50    2.50
  -1  21   1    1.20    1.30
  -1 -21   1    1.00    1.50
  -1 -21   1   -1.60    5.90
  -1 -21   1   -0.30    1.60
   1 -21  -1    1.40    1.50
  -1 -21   1    0.20    1.40
   1 -21  -1    3.60    1.90
  -1 -21   1   -1.60    3.50
   1 -21  -1   -0.30    3.60
   1 -21  -1    1.90    1.90
   1 -21  -1   -0.50    7.60
   1  21   0   58.39    5.90
  -1  21   0   72.09    6.60
   1 -21   0   68.29    7.10
  -1 -21   0   62.09    6.80
   1 -21   0   44.30   14.00
  -1 -21   0   77.29    7.20
  -1 -21   0   54.99   11.10
   1 -21   0   66.69    6.60
   1 -21   0   50.09    9.90
  -1 -21   0   52.39   16.00
  -1 -21   0   72.59    5.80
   1 -21   0   68.09    5.60
   1  21   1  161.18    9.50
  -1  21  -1  155.48   12.90
  -1 -21  -1  142.69   17.10
   1 -21   1  203.88   29.00
   1 -21   1  155.38   16.90
   1 -21   1  163.58    8.80
   1 -21   1  170.08   10.80
  -1 -21  -1  198.18   31.10
   1 -21   1  174.98   10.60
  -1 -21  -1  134.99   10.30
  -1 -21  -1  160.38    8.70
  -1 -21  -1  160.28    9.90
  -1  21  -2  403.96   17.60
  -1  21  -2  501.55   46.40
   1  21   2  379.76   20.00
   1  21   2  378.86   14.40
   1 -21   2  426.46   40.60
   1 -21   2  407.36   17.00
  -1 -21  -2  428.16   18.50
  -1 -21  -2  388.36   43.30
  -1 -21  -2  410.16   15.80
  -1 -21  -2  388.86   14.50
  -1 -21  -2  408.16   28.40
   1 -21   2  388.66   14.00
   1 -21   2  448.06   17.90
   1 -21   2  393.66   25.60
  -1  21  -3   58.39    6.90
  -1  21  -3   47.60   16.00
   1  21   3   69.09    5.60
   1  21   3   55.29    7.90
   1 -21   3   66.49   11.70
   1 -21   3   50.69   14.30
  -1 -21  -3   43.00    9.60
  -1 -21  -3   66.79   19.30
  -1 -21  -3   64.69    5.90
  -1 -21  -3   79.59    6.20
  -1 -21  -3   68.79    7.50
   1 -21   3   69.99    7.00
   1 -21   3   65.29    5.40
  -1  21  -4   -5.50    4.90
   1  21   4    0.00    1.00
   1  21   4   -1.00    2.70
  -1  21  -4   -0.20    1.60
   1 -21   4   -4.70    5.10
  -1 -21  -4   -4.20    7.10
   1 -21   4   -0.10    1.60
  -1 -21  -4    1.40    4.50
  -1 -21  -4   -1.90    1.30
   1 -21   4   -1.70    0.90
  -1 -21  -4    1.10    1.30
   1 -21   4   -0.50    1.60
  -1  21  -5   12.30   11.20
   1  21   5    9.80    2.20
   1  21   5    8.50    3.90
  -1  21  -5    7.60    3.10
  -1 -21  -5   14.00    6.90
   1 -21   5   10.30    3.40
   1 -21   5   12.80    7.30
   1 -21   5   12.80    2.90
  -1 -21  -5   12.30    3.70
  -1 -21  -5   13.80    2.90
  -1 -21  -5   14.40    3.10
   1 -21   5   11.80    2.40
   1  21   6  135.79   12.20
  -1  21  -6  137.79   11.40
   1 -21   6  145.99    8.20
  -1 -21  -6  145.59   11.10
   1 -21   6  138.69    6.80
  -1 -21  -6  161.48   19.10
  -1 -21  -6  100.09   23.50
  -1 -21  -6  135.59    8.40
   1 -21   6  152.48   22.90
  -1 -21  -6  134.49    8.20
   1  21   7  406.26   22.00
  -1  21  -7  408.66   42.10
  -1  21  -7  384.06   20.00
  -1 -21  -7  370.96   18.40
   1 -21   7  398.16   34.70
  -1 -21  -7  379.86   14.60
  -1 -21  -7  406.16   30.50
  -1  21  -8  130.99   11.90
  -1  21  -8   74.29   18.90
  -1 -21  -8  100.49   10.20
  -1 -21  -8   88.49   14.80
  -1 -21  -8  123.99    8.10
  -1  21  -9   20.80   11.60
  -1  21  -9   28.00    5.70
  -1  21  -9   67.69   22.10
  -1 -21  -9   33.10   10.30
  -1 -21  -9   26.70    5.50
   1 -21   9   25.80   10.80
  -1  21 -10   -5.60   11.10
  -1 -21 -10    1.80    2.00
  -1 -21 -10   -4.50    5.00
   1 -21  10   -0.90    7.30
  -1  21 -11   98.39   28.40
  -1 -21 -11   67.29   13.80
   1 -21  11   60.09   16.10
  -1  21 -12  -16.90    9.30
  -1  21 -12  -26.10   11.10
   1 -21  12  -16.20    9.60
  -1 -21 -12   -1.30    2.00
  -1  21 -13    9.10   13.40
   1 -21  13   -5.40   12.30
  -1 -21 -13  -11.60    9.40
   1  22 -13  -13.10   10.10
   1 -22 -13  -12.90    8.30
  -1 -22  13    0.50   11.60
   1  22 -12  118.09   23.90
   1  22 -12  101.99   28.80
   1 -22 -12   75.49   18.50
   1 -22 -12  133.69    9.40
  -1 -22  12  112.59   19.70
   1  22 -11   37.70   12.80
   1 -22 -11   52.19    5.90
  -1 -22  11   34.40   11.50
  -1  22  10   -6.70    5.20
   1  22 -10   11.30    9.30
   1 -22 -10    1.80    1.80
   1 -22 -10    4.00    6.30
  -1 -22  10   -3.00    6.70
   1  22  -9   27.60    6.00
  -1  22   9   29.60    8.10
   1  22  -9   31.10    5.70
   1  22  -9   19.00   13.80
   1  22  -9   26.90   10.70
   1 -22  -9   20.70    8.70
   1 -22  -9    8.40   12.90
   1 -22  -9   35.10    5.00
  -1 -22   9   31.00   10.30
   1  22  -8  117.49    8.00
   1  22  -8   81.69   22.70
   1  22  -8   81.09   19.20
   1  22  -8   94.39    9.70
   1 -22  -8  109.69    7.90
  -1 -22   8   79.39   15.40
   1 -22  -8   67.49   19.40
   1 -22  -8  109.49   10.10
   1 -22  -8   72.99   14.30
   1  22  -7    3.00    7.80
   1  22  -7   11.60    2.90
  -1  22   7    3.30    5.00
   1  22  -7    8.90    9.30
   1  22  -7    6.00    2.80
   1 -22  -7    6.00    2.30
  -1 -22   7   14.40    8.20
   1 -22  -7    3.10    8.80
   1 -22  -7    6.90    6.20
   1 -22  -7    6.20    3.60
   1  22  -6   70.89    6.30
  -1  22   6   40.70    8.40
   1  22  -6   53.89    7.40
   1  22  -6   32.00   11.10
   1 -22  -6   48.90    7.50
   1 -22  -6   40.10   17.60
  -1 -22   6   61.79    5.90
  -1 -22   6   44.60   12.90
   1 -22  -6   50.19   11.30
  -1 -22   6   57.59    4.80
   1 -22  -6   68.49    6.00
  -1  22   5  106.69   12.90
  -1  22   5  103.89    6.00
   1  22  -5   99.69    7.30
   1  22  -5  105.69    9.50
   1 -22  -5   56.29   20.80
   1 -22  -5  100.79    7.30
  -1 -22   5   67.89   15.80
  -1 -22   5   92.49    6.20
   1 -22  -5   93.19    6.80
  -1 -22   5  105.69    8.30
  -1 -22   5  115.39   14.50
   1 -22  -5   95.59    9.00
   1  22  -4  371.66   17.90
  -1  22   4  356.86   12.70
  -1  22   4  370.96   22.30
   1 -22  -4  365.66   14.50
  -1 -22   4  375.26   26.20
  -1 -22   4  373.46   16.40
   1 -22  -4  346.97   43.70
  -1 -22   4  365.16   13.00
   1 -22  -4  373.86   17.60
   1 -22  -4  352.56   27.50
  -1 -22   4  354.86   17.20
  -1 -22   4  379.26   37.30
   1 -22  -4  405.66   14.60
  -1  22   3  153.18   13.90
   1  22  -3  147.29   10.90
  -1  22   3  150.68    8.50
  -1 -22   3  160.98    8.50
   1 -22  -3  144.59   10.90
   1 -22  -3  152.78   18.50
  -1 -22   3  140.79   17.30
   1 -22  -3   96.59   22.10
  -1 -22   3  151.88   10.60
   1 -22  -3  144.29    8.90
   1 -22  -3  154.68    9.00
  -1 -22   3  116.59   21.80
  -1 -22   3  154.08   11.00
   1  22  -2    9.00    2.80
  -1  22   2   12.70    3.00
  -1  22   2    7.60    4.30
   1 -22  -2   11.80    3.10
   1 -22  -2    9.90    3.20
  -1 -22   2   13.40    3.50
  -1 -22   2   10.90    4.60
   1 -22  -2    1.40    8.30
   1 -22  -2   14.90    3.30
   1 -22  -2   -0.50    4.60
  -1 -22   2    9.40    5.70
  -1 -22   2    9.80    2.50
  -1 -22   2    2.40    7.00
  -1  22   1   70.09    6.80
  -1  22   1   53.99   10.90
   1  22  -1   70.49    7.00
   1 -22  -1   65.39    5.80
  -1 -22   1   74.99    7.50
   1 -22  -1   68.39    6.40
  -1 -22   1   73.19   18.60
   1 -22  -1   47.10   15.50
   1 -22  -1   44.50   10.50
  -1 -22   1   49.40   10.30
   1 -22  -1   71.59    7.20
  -1 -22   1   71.59    5.90
   1  22   0   15.30    4.50
  -1  22   0   16.90    4.40
   1 -22   0   14.30    6.60
  -1 -22   0    7.20    5.40
   1 -22   0   18.40    3.40
   1 -22   0   14.70    3.90
  -1 -22   0   17.80    4.30
   1 -22   0    5.60    9.70
  -1 -22   0   19.70    3.80
   1 -22   0   21.10    5.90
   1  22   1    1.60    1.70
  -1  22  -1    2.60    1.90
   1 -22   1    7.00    9.00
   1 -22   1    2.40    4.60
   1 -22   1    3.80    1.50
   1 -22   1    2.40    2.00
   1 -22   1    0.20    1.90
  -1 -22  -1    5.00    4.60
  -1 -22  -1    7.30    2.40
  -1 -22  -1    5.20    8.30
  -1 -22  -1    2.20    2.20
  -1  22  -2  283.87   36.10
  -1  22  -2  308.17   15.50
   1  22   2  285.97   12.40
   1  22   2  289.67   17.80
  -1 -22  -2  296.87   13.70
   1 -22   2  305.47   14.90
  -1 -22  -2  317.97   26.20
  -1 -22  -2  296.17   12.50
   1 -22   2  291.17   12.10
  -1 -22  -2  319.17   40.70
   1 -22   2  267.37   22.50
  -1 -22  -2  297.37   15.70
   1 -22   2  300.77   15.10
   1 -22   2  267.77   34.30
  -1  22  -3   19.30   10.10
   1  22   3   17.20    4.60
  -1  22  -3   17.60    4.20
   1  22   3   29.70    4.00
  -1 -22  -3   25.40    4.20
   1 -22   3   22.10    3.60
   1 -22   3   24.90    4.60
  -1 -22  -3   26.50    4.00
  -1 -22  -3   12.50    7.70
   1 -22   3   20.00    6.80
   1 -22   3   22.00    4.30
  -1 -22  -3   13.90   11.60
  -1 -22  -3   15.50    4.20
   1 -22   3   16.50   10.10
   1  22   4  213.08    9.70
   1  22   4  212.58   14.90
  -1  22  -4  228.68   33.50
  -1  22  -4  225.78   14.00
  -1 -22  -4  244.88   23.60
  -1 -22  -4  202.18   11.00
   1 -22   4  225.18   13.30
   1 -22   4  207.08    9.80
  -1 -22  -4  210.18   10.70
  -1 -22  -4  212.28   13.40
   1 -22   4  198.48   11.20
   1 -22   4  263.27   32.30
   1  22   5  114.29    6.70
   1  22   5  108.89   12.20
  -1  22  -5  107.19   10.10
  -1 -22  -5  105.59   25.30
  -1 -22  -5  113.99    8.00
  -1 -22  -5  120.89    7.90
  -1 -22  -5  120.39   16.50
   1 -22   5   91.59   18.30
  -1 -22  -5  130.89   10.40
   1 -22   5  104.49    7.90
   1 -22   5  122.69    6.80
  -1  22  -6  511.25   23.10
   1  22   6  574.74   24.60
  -1  22  -6  593.34   51.39
  -1 -22  -6  573.54   35.80
   1 -22   6  540.35   17.50
  -1 -22  -6  533.55   18.00
   1 -22   6  542.35   15.10
  -1 -22  -6  543.35   18.30
  -1 -22  -6  467.55   53.29
   1 -22   6  505.65   40.70
  -1 -22  -6  554.24   22.60
  -1  22  -7   -2.20    9.60
  -1  22  -7    9.80    3.40
  -1 -22  -7    8.40    2.60
  -1 -22  -7    6.30    2.60
   1 -22   7   11.50    7.90
  -1 -22  -7   -7.40    8.60
  -1 -22  -7    3.30    3.10
  -1 -22  -7   10.60    7.40
  -1  22  -8   -5.30    7.30
  -1  22  -8    6.10    3.40
  -1 -22  -8    8.10    3.50
  -1 -22  -8   -6.10    5.80
   1 -22   8   14.10    8.90
  -1 -22  -8   12.30    2.60
  -1  22  -9   21.70   13.90
  -1  22  -9    8.20   10.00
  -1 -22  -9    1.40    8.40
   1 -22   9   16.80    9.20
  -1 -22  -9   15.30    3.60
  -1  22 -10    4.50   17.00
   1 -22  10   23.60   12.00
  -1 -22 -10   16.70    6.50
  -1 -22 -10   -6.80    8.50
  -1  22 -11  -13.00    8.90
  -1 -22 -11   -0.70    2.10
  -1 -22 -11  -18.10    8.40
   1 -22  11   -9.20    8.20
  -1  22 -12   55.29   19.00
  -1 -22 -12   41.40    6.00
   1 -22  12   27.60   15.30
  -1 -22 -12   27.30   12.50
   1  23 -13  125.39   24.10
   1 -23 -13  124.99   21.50
  -1 -23  13   76.29   18.20
   1  23 -12   26.80   13.00
  -1 -23  12   19.90   10.20
   1 -23 -12   19.80   11.70
   1  23 -11  -13.30   12.60
   1  23 -11  -16.90    8.90
   1 -23 -11   -0.10    1.80
   1 -23 -11  -12.90    7.10
  -1 -23  11  -10.00    8.20
  -1  23  10  235.88   19.20
   1  23 -10  177.18   35.40
   1  23 -10  224.78   33.50
  -1 -23  10  178.98   26.10
   1 -23 -10  272.07   31.30
   1 -23 -10  244.08   12.40
   1  23  -9  304.77   45.00
   1  23  -9  266.67   35.30
  -1  23   9  309.77   22.00
   1 -23  -9  307.07   29.50
  -1 -23   9  296.17   31.30
   1 -23  -9  242.68   42.10
   1 -23  -9  323.67   16.80
   1  23  -8   92.99   19.20
   1  23  -8  151.28   12.90
  -1  23   8  155.58   18.40
   1 -23  -8  162.58   22.20
  -1 -23   8  102.69   17.50
   1 -23  -8  101.19   28.60
   1 -23  -8  137.29    8.90
   1  23  -7  162.78   12.10
   1  23  -7  116.29   25.80
   1  23  -7  104.59   21.70
   1  23  -7  161.38   13.40
  -1  23   7  156.28   17.80
   1 -23  -7  107.09   28.20
   1 -23  -7  156.58    9.50
  -1 -23   7  173.88   26.40
   1 -23  -7  145.09   19.20
  -1 -23   7  155.18    7.50
  -1 -23   7  145.79    9.10
  -1  23   6   21.00    7.40
   1  23  -6   18.60    4.60
   1 -23  -6   19.40   12.40
  -1 -23   6   22.60    3.50
  -1 -23   6   23.00    3.50
   1 -23  -6   28.10    4.20
   1 -23  -6    6.80    6.70
  -1 -23   6    8.40    8.50
   1 -23  -6   22.20    4.20
  -1  23   5  507.25   28.00
  -1  23   5  509.65   15.20
   1  23  -5  513.75   22.30
   1 -23  -5  518.75   34.40
  -1 -23   5  506.15   30.20
   1 -23  -5  464.95   20.70
   1 -23  -5  468.15   50.89
   1 -23  -5  490.15   17.50
  -1 -23   5  478.05   41.80
   1 -23  -5  484.25   16.30
  -1 -23   5  500.85   15.60
  -1 -23   5  502.25   19.30
  -1  23   4    9.80    2.40
   1  23  -4    8.40    3.20
  -1  23   4    6.40    3.80
   1 -23  -4   12.70    2.90
   1 -23  -4    5.70    2.80
  -1 -23   4    9.10    2.20
  -1 -23   4    9.70    3.70
   1 -23  -4    5.60    9.60
  -1 -23   4    5.10    7.90
  -1 -23   4    4.50    2.40
   1 -23  -4    7.40    2.40
  -1 -23   4    4.00    4.80
   1 -23  -4    7.10    6.20
   1  23  -3   46.80    6.60
  -1  23   3   46.10    5.00
  -1  23   3   33.60    7.10
   1 -23  -3   35.10   10.10
  -1 -23   3   25.00    8.80
  -1 -23   3   37.10    4.40
   1 -23  -3   30.70   12.90
   1 -23  -3   35.70    4.60
  -1 -23   3   25.90    5.20
  -1 -23   3   28.70    5.10
  -1 -23   3   28.20   11.30
   1 -23  -3   38.60    5.00
   1 -23  -3   31.70    5.90
  -1  23   2   79.89    6.80
   1  23  -2   66.99    7.40
  -1  23   2   44.30    8.10
   1 -23  -2   69.39    6.20
   1 -23  -2   62.09    7.40
   1 -23  -2   59.69   19.10
   1 -23  -2   51.69   11.40
  -1 -23   2   65.19   12.50
  -1 -23   2   49.00   15.40
  -1 -23   2   63.99    5.90
  -1 -23   2   60.29    7.00
   1 -23  -2   64.49    6.40
  -1 -23   2   61.19    7.30
  -1  23   1  129.39   13.90
   1  23  -1  121.89    9.40
  -1  23   1  134.29    9.20
   1 -23  -1  129.79    9.00
  -1 -23   1  125.59    8.00
   1 -23  -1  128.79   10.20
  -1 -23   1  117.89   16.90
  -1 -23   1   93.39   21.70
   1 -23  -1  132.39    8.50
   1 -23  -1  102.09   20.80
   1 -23  -1  146.89   18.00
  -1 -23   1  134.29   10.50
  -1 -23   1  125.69    9.80
  -1  23   0  403.16   17.00
   1  23   0  376.26   16.00
   1 -23   0  347.27   40.30
  -1 -23   0  384.96   16.70
  -1 -23   0  351.76   14.10
  -1 -23   0  400.26   44.10
   1 -23   0  375.46   16.10
   1 -23   0  367.16   14.40
   1 -23   0  381.26   27.80
  -1 -23   0  377.46   17.90
   1 -23   0  364.86   17.20
  -1 -23   0  369.36   28.00
   1  23   1 1377.16   38.50
  -1  23  -1 1417.46   37.50
   1 -23   1 1458.55   37.20
   1 -23   1 1460.65   55.99
  -1 -23  -1 1393.56   56.89
   1 -23   1 1363.86   32.80
   1 -23   1 1418.86   79.49
  -1 -23  -1 1409.86   33.60
   1 -23   1 1383.56   37.60
  -1 -23  -1 1488.35   36.90
  -1 -23  -1 1378.26   83.99
  -1 -23  -1 1398.76   39.10
   1  23   2  330.67   13.80
  -1  23  -2  306.07   38.80
   1  23   2  334.47   19.70
  -1  23  -2  324.17   16.30
  -1 -23  -2  341.27   27.10
   1 -23   2  315.87   15.70
  -1 -23  -2  308.87   16.50
   1 -23   2  328.57   15.90
   1 -23   2  321.47   12.90
  -1 -23  -2  344.57   15.20
  -1 -23  -2  321.77   13.50
   1 -23   2  339.17   38.90
  -1 -23  -2  361.16   44.00
   1 -23   2  345.77   26.00
  -1  23  -3   66.59    7.60
  -1  23  -3   42.00   13.60
   1  23   3   61.29    5.70
   1  23   3   62.09    8.50
  -1 -23  -3   60.19    7.50
  -1 -23  -3   70.79    6.90
   1 -23   3   74.19    5.80
   1 -23   3   53.39   14.80
   1 -23   3   73.29    7.10
   1 -23   3   65.69    7.60
  -1 -23  -3   42.30   10.00
  -1 -23  -3   65.59   20.80
  -1 -23  -3   70.29    6.10
   1 -23   3   53.59   10.60
   1  23   4  566.14   25.40
   1  23   4  589.14   17.40
  -1  23  -4  528.65   50.19
  -1  23  -4  556.84   23.20
   1 -23   4  586.34   46.90
   1 -23   4  530.45   19.80
  -1 -23  -4  604.84   20.00
  -1 -23  -4  464.05   62.39
  -1 -23  -4  597.54   37.20
  -1 -23  -4  562.14   18.50
  -1 -23  -4  537.75   22.40
   1 -23   4  558.54   17.20
   1  23   5   56.69    5.00
  -1  23  -5   51.49   16.10
   1  23   5   43.20    7.50
  -1 -23  -5   52.09    5.90
  -1 -23  -5   56.79    5.90
  -1 -23  -5   36.70   11.40
   1 -23   5   38.10   12.00
   1 -23   5   62.49    5.10
  -1  23  -6   39.80   13.90
   1  23   6   43.70    6.80
  -1  23  -6   56.49    8.00
   1 -23   6   38.20   12.50
  -1 -23  -6   53.39    5.70
  -1 -23  -6   54.59    5.70
   1 -23   6   59.09    5.90
  -1 -23  -6   42.80   12.70
   1 -23   6   56.29    4.90
  -1 -23  -6   51.39   27.70
  -1 -23  -6   38.80    7.10
  -1  23  -7  522.85   50.59
  -1  23  -7  556.04   25.00
  -1 -23  -7  613.64   38.30
   1 -23   7  513.35   41.90
  -1 -23  -7  514.75   18.30
  -1 -23  -7  550.54   63.09
  -1  23  -8  100.99   22.10
  -1  23  -8  105.79   11.20
  -1 -23  -8   91.79   16.50
  -1 -23  -8  128.79    8.60
   1 -23   8   78.99   16.00
  -1 -23  -8  104.69   29.90
  -1  23  -9   60.69   19.10
  -1 -23  -9   50.09   12.90
   1 -23   9   88.29   18.40
  -1  23 -10   -4.30   13.50
  -1  23 -10    3.30    9.50
   1 -23  10   -6.00   10.20
  -1  23 -11   47.40   15.90
  -1  23 -11   24.90   17.40
  -1 -23 -11   22.90   10.70
  -1 -23 -11   36.60    5.40
   1 -23  11   35.60   15.50
  -1  23 -12  -11.10   11.70
  -1 -23 -12  -10.00    8.20
   1 -23  12    3.50   11.80
   1  24 -12   48.80   17.70
  -1 -24  12   75.99   16.60
   1 -24 -12   62.79   18.60
   1  24 -11   49.60   15.90
   1  24 -11   40.40   19.50
   1 -24 -11   50.99   13.90
  -1 -24  11   46.90   13.40
   1  24 -10   -1.70   13.60
   1  24 -10   18.20   10.40
  -1  24  10   14.10    6.60
   1 -24 -10   22.30    4.40
   1 -24 -10   10.20    9.50
  -1 -24  10   22.80   11.10
   1  24  -9   -3.60   11.60
   1  24  -9   -2.40    7.30
  -1  24   9    4.20    6.50
  -1 -24   9   10.90    9.40
   1 -24  -9    8.60    2.70
   1  24  -8   68.89   18.90
   1  24  -8   68.59   20.70
   1 -24  -8   56.99   15.50
   1 -24  -8   89.69   15.80
  -1 -24   8   76.59   15.40
  -1  24   7  150.38   18.10
   1  24  -7  129.59   11.80
  -1 -24   7  123.99    7.00
   1 -24  -7   91.19   26.20
  -1 -24   7   88.89   16.80
  -1 -24   7  126.79    8.30
   1 -24  -7  125.49    9.00
  -1  24   6  116.99   15.10
   1  24  -6  114.59   11.60
   1 -24  -6   73.89   37.00
   1 -24  -6  112.19    8.30
  -1 -24   6  109.59    7.00
   1 -24  -6   84.89   14.70
  -1 -24   6   94.29    8.60
   1  24  -5  169.78   12.70
  -1  24   5  144.69   16.60
  -1  24   5  165.68    8.40
   1 -24  -5  163.58    9.30
   1 -24  -5  132.49   37.30
  -1 -24   5  180.48    9.00
   1 -24  -5  188.28   23.60
  -1 -24   5  193.58   29.00
   1 -24  -5  161.28    9.80
  -1 -24   5  201.18   19.70
  -1 -24   5  187.68   11.50
   1  24  -4  122.79   10.50
  -1  24   4  136.09    7.90
  -1  24   4  118.29   13.40
  -1 -24   4   81.39   18.80
  -1 -24   4  127.59   16.70
   1 -24  -4  150.18   19.30
  -1 -24   4  127.39   10.00
  -1 -24   4  122.89    7.80
   1 -24  -4  115.99    8.20
   1 -24  -4  120.49    8.20
  -1  24   3  174.08    9.70
  -1  24   3  166.08   15.10
   1  24  -3  168.38   11.80
  -1 -24   3  131.49   23.80
   1 -24  -3  167.28    9.60
  -1 -24   3  169.88   11.80
  -1 -24   3  168.28   11.50
  -1 -24   3  178.58    9.40
   1 -24  -3  156.38   30.40
   1 -24  -3  207.68   22.00
  -1 -24   3  180.18   19.70
   1 -24  -3  169.08   12.00
   1 -24  -3  169.88    9.80
  -1  24   2    0.90    1.40
   1  24  -2   -1.90    1.40
  -1  24   2   -1.70    2.70
  -1 -24   2   -1.90    3.70
  -1 -24   2   -0.30    1.30
   1 -24  -2    0.90    4.10
  -1 -24   2    0.00    1.80
  -1 -24   2   -3.90    1.80
   1 -24  -2   -2.00    1.60
   1 -24  -2   -1.80    1.80
   1 -24  -2    0.00    1.10
   1 -24  -2  -10.00    7.10
  -1 -24   2   -7.70    7.10
  -1  24   1   40.20    8.60
  -1  24   1   56.99    6.10
   1  24  -1   54.39    6.70
  -1 -24   1   31.40   12.40
   1 -24  -1   38.00   14.60
   1 -24  -1   51.29    5.60
  -1 -24   1   54.29    6.90
   1 -24  -1   55.39    6.30
  -1 -24   1   57.09    7.10
   1 -24  -1   47.80    6.50
  -1 -24   1   57.59    5.70
   1 -24  -1   36.70    9.40
  -1 -24   1   43.40   11.40
  -1  24   0  118.19    9.30
   1  24   0  135.09    9.80
  -1 -24   0  136.69    8.60
  -1 -24   0  116.29    9.50
   1 -24   0  131.29    8.60
   1 -24   0  142.19   18.90
  -1 -24   0  111.99   10.00
  -1 -24   0   93.69   15.70
   1 -24   0  137.09    9.80
   1 -24   0  124.99   10.30
  -1  24  -1   12.40    3.80
   1  24   1   20.70    3.90
   1 -24   1   23.60   12.90
  -1 -24  -1    9.30    3.70
   1 -24   1   19.90    4.20
  -1 -24  -1   13.80    3.80
   1 -24   1   15.00    7.40
  -1 -24  -1   12.00    5.90
   1 -24   1   15.50    4.00
   1 -24   1   13.70    3.00
  -1 -24  -1   16.00   11.00
   1  24   2   -1.80    1.20
  -1  24  -2    0.40    2.10
   1  24   2    1.60    3.10
  -1 -24  -2  -10.30    8.30
  -1 -24  -2    2.30    1.60
   1 -24   2    1.10    1.40
   1 -24   2    9.70    6.10
   1 -24   2    2.50    7.70
  -1 -24  -2   -1.50    2.00
   1 -24   2   -1.30    1.50
   1 -24   2   -0.60    2.00
  -1 -24  -2   -3.30    4.50
  -1  24  -3  226.98   14.10
  -1  24  -3  257.47   36.00
   1  24   3  211.38   10.70
   1  24   3  204.08   15.50
   1 -24   3  220.08   13.20
   1 -24   3  251.17   33.10
   1 -24   3  221.38   10.50
  -1 -24  -3  227.08   11.50
   1 -24   3  200.98   21.10
  -1 -24  -3  245.58   23.70
  -1 -24  -3  185.88   14.10
  -1 -24  -3  228.58   12.20
   1 -24   3  224.18   12.70
  -1 -24  -3  269.27   40.20
   1  24   4  185.68   14.90
  -1  24  -4  194.58   13.30
   1  24   4  170.78    9.10
  -1 -24  -4  181.78   10.10
   1 -24   4  197.58   11.70
  -1 -24  -4  215.18   22.80
   1 -24   4  206.18   29.90
   1 -24   4  191.58    9.60
  -1 -24  -4  202.18   11.30
   1  24   5    4.30    1.80
  -1  24  -5   -2.90    1.80
  -1  24  -5   14.30    7.00
   1  24   5   -2.50    3.50
  -1 -24  -5    2.80    6.40
   1 -24   5    1.10    2.50
   1 -24   5   -1.60    7.70
  -1 -24  -5    5.90    2.30
   1 -24   5    6.80    2.20
  -1 -24  -5    1.80    2.10
   1  24   6 1090.19   37.30
  -1  24  -6 1071.79   36.40
  -1  24  -6 1031.10   72.19
   1 -24   6 1089.69   28.50
  -1 -24  -6 1066.99   28.10
   1 -24   6 1121.69   63.09
  -1 -24  -6 1078.99   29.20
  -1 -24  -6 1152.68   53.99
   1 -24   6 1095.69   25.20
  -1 -24  -6  983.80   82.09
  -1  24  -7   15.50    4.20
  -1  24  -7    3.90   12.10
  -1 -24  -7    9.20    9.30
   1 -24   7    9.20    9.50
  -1 -24  -7    4.60   15.00
  -1 -24  -7   23.90    4.30
  -1  24  -8   39.50   15.90
  -1 -24  -8   35.80   12.40
   1 -24   8   24.70   11.10
  -1  24  -9    2.10   12.40
  -1  24  -9   -1.90    9.40
   1 -24   9   -6.90    8.50
  -1 -24  -9  -10.40    7.30
  -1 -24  -9    0.30    2.20
  -1  24 -10   44.60   17.90
  -1  24 -10   19.70   18.20
   1 -24  10   48.30   15.70
  -1 -24 -10   36.50   13.00
  -1 -24 -10   62.49    6.80
  -1  24 -11  -14.40   10.70
  -1  24 -11  -18.90   14.90
   1 -24  11   -6.40   11.00
  -1  24 -12  -10.30   11.20
   1 -24  12   -5.30   12.80
  -1 -25  12    3.20   12.00
   1  25 -11    9.10   10.30
   1 -25 -11  -14.10    6.80
  -1 -25  11  -13.10    8.80
  -1  25  10   13.60    5.60
   1  25 -10   -8.30   14.50
   1  25 -10   17.80   11.50
   1 -25 -10    7.50    7.80
  -1 -25  10   15.70    9.70
   1  25  -9   95.09   27.40
  -1  25   9  127.19   17.50
   1 -25  -9  163.38   23.60
  -1 -25   9  164.88   26.10
   1 -25  -9  148.79    9.90
   1  25  -8   31.30   15.30
  -1  25   8    6.10    6.80
  -1 -25   8    9.80    9.10
   1 -25  -8   21.90    4.30
   1 -25  -8   11.50    9.60
  -1  25   7  152.28   19.00
   1  25  -7  137.99   28.70
   1  25  -7  154.78   12.90
   1 -25  -7  171.28   10.70
  -1 -25   7  179.28   27.50
  -1 -25   7  153.68    9.90
  -1 -25   7  159.58    8.10
  -1  25   6   38.10    9.30
   1  25  -6   45.30    7.90
   1 -25  -6   41.20    5.20
   1 -25  -6   31.90    4.60
  -1 -25   6   24.00   10.50
  -1 -25   6   36.40    5.60
  -1 -25   6   39.60    4.70
   1 -25  -6   31.80   10.10
   1  25  -5   12.80    4.60
  -1  25   5    7.40    2.20
  -1  25   5    2.70    4.90
  -1 -25   5   20.20   11.90
   1 -25  -5    8.90    6.60
  -1 -25   5   -1.10    5.90
   1 -25  -5    5.40    2.40
  -1 -25   5   11.30    2.80
  -1 -25   5   11.00    3.30
   1 -25  -5    9.30    3.00
  -1  25   4   16.90    3.10
   1  25  -4   31.90    6.40
  -1  25   4   19.20    6.30
  -1 -25   4   17.80    7.90
   1 -25  -4   20.70    3.90
  -1 -25   4   12.20    9.40
  -1 -25   4   19.10    4.50
   1 -25  -4   11.00    7.10
   1 -25  -4   21.20    3.80
  -1  25   3   39.10    9.60
   1  25  -3   49.00    6.90
  -1  25   3   46.70    5.40
   1 -25  -3   46.30    5.20
   1 -25  -3   54.99   12.10
  -1 -25   3   55.19   15.00
  -1 -25   3   52.69    5.40
  -1 -25   3   51.29    7.00
   1 -25  -3   53.69    6.20
  -1 -25   3   40.90    9.80
  -1  25   2   -1.80    2.80
   1  25  -2    2.60    2.20
  -1 -25   2   -0.80    2.30
  -1 -25   2   -1.10    5.10
   1 -25  -2   -5.50   10.10
   1 -25  -2   -0.40    4.70
  -1 -25   2    2.70    2.00
  -1 -25   2    2.70    2.10
   1 -25  -2    3.30    2.10
  -1 -25   2  -16.30    7.70
  -1  25   1    0.00    1.50
  -1  25   1    1.00    4.10
   1  25  -1    0.70    1.80
  -1 -25   1   -4.70    3.10
   1 -25  -1    7.20    9.80
  -1 -25   1   -8.10    7.50
   1 -25  -1   -4.10    3.70
   1 -25  -1    3.30    1.70
   1 -25  -1    2.00    1.90
  -1 -25   1   -0.30    1.60
  -1 -25   1   -2.10    0.90
  -1  25   0  499.25   19.90
   1  25   0  504.25   19.60
   1 -25   0  495.95   33.30
  -1 -25   0  501.65   17.60
   1 -25   0  411.46   47.60
   1 -25   0  496.55   17.70
  -1 -25   0  442.76   32.50
   1 -25   0  516.95   23.80
  -1 -25   0  521.75   20.70
  -1 -25   0  474.35   52.09
   1  25   1  300.27   14.20
  -1  25  -1  305.17   15.80
   1 -25   1  275.07   25.60
  -1 -25  -1  278.87   39.90
  -1 -25  -1  321.77   15.50
   1 -25   1  311.57   13.40
   1 -25   1  263.77   15.00
  -1 -25  -1  309.07   27.00
  -1 -25  -1  279.07   13.00
   1 -25   1  298.27   39.50
   1 -25   1  310.87   15.70
   1  25   2  126.89   13.20
   1  25   2  142.39    9.30
  -1  25  -2  138.79   10.90
  -1 -25  -2  146.69    9.10
  -1 -25  -2  150.88   10.40
  -1 -25  -2  137.39   19.90
   1 -25   2  133.79   10.50
  -1 -25  -2   93.69   23.10
   1 -25   2   93.49   20.60
   1 -25   2  142.09   11.00
   1 -25   2  136.09    8.60
   1 -25   2  143.99   18.50
  -1  25  -3   81.29    8.70
  -1  25  -3   41.40   19.90
   1  25   3   65.49    6.00
   1  25   3   64.59    9.90
  -1 -25  -3   43.50   10.70
   1 -25   3   59.99   11.70
  -1 -25  -3   63.59    7.00
  -1 -25  -3   36.80   17.10
   1 -25   3   72.69    6.30
  -1 -25  -3   65.19    6.40
   1 -25   3   71.69    6.90
   1 -25   3   43.30   15.30
  -1  25  -4  577.24   24.40
   1  25   4  575.24   21.40
   1  25   4  579.14   27.10
  -1 -25  -4  599.14   20.20
   1 -25   4  609.64   22.00
   1 -25   4  584.94   18.20
  -1 -25  -4  573.74   20.40
  -1 -25  -4  627.04   39.20
   1 -25   4  634.24   51.69
  -1  25  -5   -0.60    3.70
   1  25   5    2.00    1.90
   1  25   5    1.30    3.70
  -1 -25  -5   -2.70    2.00
   1 -25   5   -0.50    2.20
   1 -25   5    6.10    8.20
   1 -25   5    3.90    1.70
  -1 -25  -5    6.50    2.60
   1  25   6  384.96   22.10
  -1  25  -6  428.56   48.30
  -1  25  -6  409.56   21.50
  -1 -25  -6  481.85   36.50
   1 -25   6  484.45   41.90
  -1 -25  -6  366.46   50.59
  -1 -25  -6  388.96   15.90
   1 -25   6  401.76   16.50
  -1  25  -7    2.00    2.60
   1  25   7   -3.30    3.60
  -1  25  -7   -8.60    7.90
  -1 -25  -7    1.10    2.10
   1 -25   7   -4.10    8.00
  -1 -25  -7    1.60    2.30
  -1  25  -8   40.50   17.90
  -1 -25  -8   46.40    5.90
  -1 -25  -8   34.30   12.30
   1 -25   8   35.10   14.20
  -1  25  -9  195.38   34.00
  -1 -25  -9  221.58   25.60
  -1 -25  -9  214.08   12.00
   1 -25   9  207.18   31.00
  -1  25 -10    7.70   12.90
  -1  25 -10  -14.50   13.60
  -1 -25 -10   25.00    9.60
   1 -25  10   -4.10   12.30
  -1  25 -11   10.30   14.40
   1 -25  11   -3.10   15.70
  -1 -26  12  -19.10   12.00
  -1 -26  11   23.60   14.00
  -1  26  10   -9.90    4.70
   1  26 -10  -14.10   11.30
  -1 -26  10   -1.50    8.80
  -1  26   9    6.40    7.10
   1 -26  -9  -13.20    8.50
  -1 -26   9   -6.70    9.90
   1  26  -8    8.00   12.00
  -1  26   8    8.80    7.00
  -1 -26   8   17.90   10.60
   1 -26  -8    2.00    7.20
  -1  26   7  142.19   18.30
   1  26  -7  111.49   27.60
   1  26  -7  118.49   12.10
  -1 -26   7  149.49    7.90
   1 -26  -7   86.39   30.80
  -1 -26   7  149.09    9.80
   1 -26  -7  134.49    9.80
   1 -26  -7  166.58   21.60
  -1 -26   7  108.99   19.80
   1  26  -6  332.77   19.20
  -1  26   6  325.37   25.40
  -1  26   6  322.37   11.70
   1 -26  -6  290.17   12.90
  -1 -26   6  334.97   37.70
  -1 -26   6  322.87   15.70
   1 -26  -6  399.96   32.50
  -1 -26   6  328.07   13.00
   1 -26  -6  311.77   14.70
  -1  26   5  554.34   31.40
  -1  26   5  497.75   16.20
   1  26  -5  544.35   24.00
  -1 -26   5  467.35   44.60
   1 -26  -5  491.75   17.40
  -1 -26   5  521.15   17.10
  -1 -26   5  529.85   21.30
  -1 -26   5  542.15   33.20
   1  26  -4  252.97   15.60
  -1  26   4  260.67   11.80
  -1 -26   4  250.17   35.10
   1 -26  -4  217.68   11.90
   1 -26  -4  234.38   12.00
  -1 -26   4  227.48   23.30
  -1 -26   4  233.18   11.10
   1 -26  -4  261.97   26.80
  -1  26   3   20.20    6.30
  -1  26   3   35.80    5.00
   1  26  -3   38.20    6.70
   1 -26  -3   40.70    5.40
  -1 -26   3   16.10   12.40
  -1 -26   3   29.30    4.60
  -1 -26   3   38.20   10.40
   1 -26  -3   37.60    5.40
   1 -26  -3   20.90    7.40
  -1  26   2   66.19    6.40
  -1  26   2   55.49    9.70
   1  26  -2   77.29    8.40
   1 -26  -2   69.09    7.20
   1 -26  -2   78.29    7.00
   1 -26  -2   58.49   18.70
  -1 -26   2   74.39   18.40
  -1 -26   2   87.49    7.00
  -1  26   1  428.06   18.00
  -1  26   1  411.56   26.30
   1  26  -1  417.76   18.80
  -1 -26   1  427.26   16.30
  -1 -26   1  431.56   19.30
   1 -26  -1  420.66   16.50
  -1 -26   1  437.06   47.80
  -1 -26   1  421.06   31.50
   1 -26  -1  455.65   49.50
   1  26   0   25.90    4.90
  -1  26   0   25.70    4.50
  -1 -26   0   34.00    5.70
  -1 -26   0   17.70   13.70
   1 -26   0   17.60    7.40
   1 -26   0   21.10    4.30
  -1 -26   0   19.30    3.50
   1 -26   0   27.30    4.00
   1 -26   0   21.40   12.10
  -1  26  -1  401.46   18.60
   1  26   1  427.46   17.40
   1 -26   1  357.36   17.10
  -1 -26  -1  379.86   15.70
  -1 -26  -1  346.97   46.10
   1 -26   1  394.76   15.60
   1 -26   1  325.37   42.30
  -1 -26  -1  418.26   18.30
   1  26   2    0.80    3.70
   1  26   2   -0.10    1.60
  -1  26  -2    4.70    2.90
  -1 -26  -2    3.70   11.30
  -1 -26  -2    0.00    2.20
   1 -26   2    2.00    1.80
   1 -26   2   -2.80    4.80
  -1 -26  -2    0.00    5.00
   1 -26   2   -2.60    8.20
  -1 -26  -2    1.00    1.60
   1  26   3   21.70    6.00
   1  26   3   37.80    4.90
  -1  26  -3   25.60    5.60
   1 -26   3   33.90    4.70
   1 -26   3    9.30    9.10
   1 -26   3   22.90    7.70
  -1 -26  -3   39.30    5.40
  -1 -26  -3   35.90    5.00
  -1 -26  -3   23.10    9.60
   1  26   4    1.80    1.60
  -1  26  -4    3.10    8.40
   1  26   4    1.80    3.90
  -1  26  -4    5.60    2.70
   1 -26   4    1.10    2.30
  -1 -26  -4    4.60    3.50
   1 -26   4   -5.20    7.00
   1 -26   4   -1.80    1.50
  -1 -26  -4   -1.50    1.80
   1  26   5  137.49   15.00
  -1  26  -5  132.99   11.80
   1  26   5  139.69    9.60
  -1  26  -5  103.49   23.60
  -1 -26  -5  121.39    8.90
   1 -26   5  121.99    9.80
   1 -26   5  122.89    8.00
  -1 -26  -5   81.29   18.40
  -1 -26  -5  119.59    9.00
  -1  26  -6   42.20   15.70
   1  26   6   42.80    7.90
  -1  26  -6   62.59    8.80
  -1 -26  -6   50.09    6.30
   1 -26   6   54.59    6.30
   1 -26   6   40.10   14.00
  -1 -26  -6   46.00   20.90
   1 -26   6   58.99    5.40
  -1 -26  -6   57.69    6.40
  -1 -26  -6   41.70   11.10
  -1  26  -7   -4.30   10.10
   1  26   7    3.00    4.10
  -1 -26  -7    2.50    2.20
  -1 -26  -7    0.80    7.00
  -1 -26  -7    5.20    2.70
   1 -26   7    5.80    8.60
  -1  26  -8  512.45   55.89
  -1 -26  -8  442.76   17.90
  -1 -26  -8  435.56   37.40
   1 -26   8  506.25   44.60
  -1  26  -9   38.60   17.40
  -1  26  -9   33.60   15.10
  -1 -26  -9   30.30   10.60
   1 -26   9   12.70   10.70
  -1  26 -10   -8.40   13.60
  -1  26 -10    0.30   11.40
  -1  26 -11  -25.90   11.80
  -1 -27  11   -9.20   12.20
   1  27 -10  -10.70   12.80
  -1 -27  10    7.40   11.70
  -1  27   9  204.78   20.20
   1  27  -9  147.49   33.20
  -1 -27   9  155.78   25.00
   1  27  -8   -8.70   13.50
  -1  27   8   19.10    7.30
  -1 -27   8   15.40   10.60
   1 -27  -8   11.10   10.20
  -1  27   7    2.20    6.50
   1  27  -7   10.60   13.20
   1 -27  -7    6.60    8.70
  -1 -27   7    8.90    3.60
   1 -27  -7    4.50    2.90
  -1 -27   7    3.50    2.30
  -1 -27   7   -6.60    8.40
  -1  27   6  468.75   14.80
   1  27  -6  440.36   22.70
  -1  27   6  546.95   33.00
   1  27  -6  391.96   47.60
   1 -27  -6  482.85   36.30
   1 -27  -6  467.85   18.60
  -1 -27   6  553.54   47.60
  -1 -27   6  460.65   16.10
   1 -27  -6  425.46   62.39
   1 -27  -6  433.96   16.30
  -1 -27   6  470.05   20.40
  -1  27   5    1.40    1.50
  -1  27   5    2.40    4.60
   1  27  -5    1.70    2.80
   1 -27  -5   -1.80    1.80
   1 -27  -5    1.10    1.80
  -1 -27   5   -1.40    8.50
  -1 -27   5   -6.70    5.20
  -1 -27   5    0.90    1.80
   1 -27  -5   -7.00    5.60
  -1  27   4    1.10    1.80
  -1  27   4    0.00    3.60
   1  27  -4   -3.30    3.80
  -1 -27   4   -5.70    8.50
   1 -27  -4    4.80    2.50
   1 -27  -4   -3.40    1.50
  -1 -27   4   -4.60    5.50
  -1 -27   4   -0.20    1.70
   1 -27  -4   -1.50    5.90
  -1  27   3  373.56   15.30
  -1  27   3  309.67   22.50
   1  27  -3  349.77   18.30
   1 -27  -3  351.06   30.00
  -1 -27   3  312.07   26.90
   1 -27  -3  325.57   15.00
  -1 -27   3  358.06   14.60
  -1 -27   3  364.06   44.60
   1  27  -2   -1.50    1.60
  -1  27   2    0.00    3.70
  -1  27   2   -1.80    1.60
  -1 -27   2   -6.40    4.50
   1 -27  -2    1.60    1.60
  -1 -27   2   -4.00    7.70
  -1 -27   2    0.50    1.50
   1 -27  -2   -3.20   14.20
   1  27  -1  442.16   19.50
  -1  27   1  448.36   18.80
  -1  27   1  424.26   27.40
  -1 -27   1  442.76   49.70
  -1 -27   1  438.96   16.80
   1 -27  -1  440.36   17.40
  -1 -27   1  417.66   32.30
   1 -27  -1  447.16   18.90
   1 -27  -1  441.96   51.59
  -1  27   0   26.20    5.30
   1  27   0   26.80    4.90
   1 -27   0   11.90   11.70
  -1 -27   0   30.30    5.00
   1 -27   0   24.50    4.40
  -1 -27   0   19.70    4.60
   1 -27   0   17.30    6.70
  -1 -27   0   37.00   14.20
   1 -27   0   24.40    5.30
   1  27   1   20.10    4.10
  -1  27  -1   20.60    4.60
   1 -27   1   26.80    4.80
   1 -27   1   14.00    8.40
  -1 -27  -1   16.70    4.30
  -1 -27  -1   31.00   14.70
  -1 -27  -1   24.30    4.30
   1  27   2    8.40    2.90
  -1  27  -2    1.40    2.40
   1  27   2    4.10    3.60
  -1 -27  -2    9.40    3.60
  -1 -27  -2    4.50    3.10
   1 -27   2   -5.70    5.70
   1 -27   2   -3.40    8.40
  -1 -27  -2    5.00    8.00
   1 -27   2    4.30    2.20
  -1  27  -3  130.29   11.50
   1  27   3  100.69   12.60
   1  27   3  125.49    8.80
  -1 -27  -3  125.29   16.00
  -1 -27  -3   98.59   16.90
   1 -27   3  117.49   16.80
   1 -27   3   91.69   22.20
  -1 -27  -3  100.89    8.20
   1 -27   3  120.89    8.10
  -1  27  -4  212.18   14.90
   1  27   4  221.28   18.00
   1  27   4  208.58   10.80
   1 -27   4  201.08   10.70
  -1 -27  -4  181.48   23.10
  -1 -27  -4  214.08   12.40
  -1 -27  -4  209.18   11.60
   1  27   5    5.00    4.50
  -1  27  -5    1.50    2.90
  -1  27  -5   -6.30    9.40
   1  27   5    6.70    2.20
   1 -27   5   17.00   10.20
  -1 -27  -5   -9.30    6.90
   1 -27   5    7.00    2.60
  -1 -27  -5    3.90    2.80
   1 -27   5    2.50    3.90
  -1  27  -6  144.49   28.20
   1  27   6  213.38   16.80
  -1 -27  -6  207.88   27.10
  -1 -27  -6  208.98   12.10
   1 -27   6  217.28    9.80
   1 -27   6  223.88   12.30
  -1 -27  -6  194.18   11.40
   1 -27   6  198.28   31.50
   1  27   7   18.50    5.10
  -1  27  -7   19.90   15.20
  -1 -27  -7   23.10   10.80
   1 -27   7   13.00   11.00
  -1 -27  -7   21.60    4.60
   1 -27   7   23.00    4.40
  -1 -27  -7   30.50    4.70
  -1  27  -8    9.70   11.80
   1 -27   8   21.20   12.20
  -1  27  -9  194.28   37.40
  -1  27  -9  215.08   36.70
  -1  27 -10   50.19   19.20
  -1  27 -11   17.30   17.60
  -1 -28  11    2.60   13.00
  -1 -28  10   52.99   17.20
   1  28  -9    0.30   15.20
  -1  28   9  -10.80    6.90
  -1 -28   9   -8.40   11.10
  -1  28   8   44.90   11.30
  -1 -28   8   45.30   14.90
  -1  28   7  335.07   26.30
   1  28  -7  317.57   47.70
  -1 -28   7  337.67   13.00
  -1 -28   7  277.57   37.90
  -1 -28   7  323.87   15.60
   1  28  -6  445.76   53.69
  -1  28   6  478.95   31.30
  -1  28   6  476.85   15.40
   1 -28  -6  424.96   18.70
   1 -28  -6  433.76   38.10
  -1 -28   6  435.36   44.70
  -1 -28   6  459.55   16.20
  -1  28   5   -5.10    5.10
  -1  28   5    1.10    1.40
   1  28  -5   -4.90    2.60
   1 -28  -5   -0.20    1.90
   1 -28  -5    1.40    2.20
  -1 -28   5  -14.40    7.80
   1 -28  -5   -8.10    5.80
  -1 -28   5    1.10    2.00
  -1 -28   5    0.70    6.60
   1  28  -4  198.08   14.00
  -1  28   4  203.18   19.20
  -1  28   4  196.48   10.90
   1 -28  -4  232.38   26.80
   1 -28  -4  181.78   11.00
   1 -28  -4  186.08   11.30
  -1 -28   4  199.78   10.70
  -1 -28   4  169.58   21.70
  -1 -28   4  143.29   26.80
   1  28  -3   90.99   16.40
  -1  28   3   98.89   14.40
  -1  28   3   97.69    8.10
   1 -28  -3  101.99    8.10
   1 -28  -3  100.29   10.80
   1 -28  -3   84.19   15.50
  -1 -28   3   89.29    7.40
  -1  28   2   79.89    8.00
  -1  28   2   51.19    9.60
   1  28  -2   74.09    8.60
   1 -28  -2   73.39    7.40
   1 -28  -2   71.69    7.90
  -1 -28   2   46.70   16.00
  -1 -28   2   77.19    6.90
  -1  28   1  175.28   11.50
  -1  28   1  141.09   16.70
   1  28  -1  157.68   11.60
  -1 -28   1  102.59   25.00
  -1 -28   1  167.58   10.10
   1 -28  -1  155.88   11.00
   1 -28  -1  159.88   15.10
   1 -28   0    5.20   14.80
   1 -28   0   29.30    6.20
  -1 -28   0   38.20    8.70
  -1 -28   0   12.20   13.20
   1  28   1   29.70    4.90
  -1  28  -1   34.00    6.50
   1  28   1   23.10    7.10
   1 -28   1   29.70    5.10
   1 -28   1   25.20   15.60
  -1 -28  -1   38.20    5.30
  -1 -28  -1   34.10    5.90
   1  28   2    1.20    4.20
   1  28   2    1.30    2.00
  -1  28  -2   -1.00    1.60
   1 -28   2    1.30    1.90
  -1 -28  -2   -2.90    2.10
  -1 -28  -2   -0.30    1.60
   1 -28   2   -6.40    8.70
  -1 -28  -2   -0.80    4.50
   1  28   3   74.99   13.90
  -1  28  -3   89.19    9.80
   1  28   3   85.89    7.50
  -1 -28  -3   74.79    8.20
   1 -28   3   86.49    7.10
  -1 -28  -3   45.40   18.60
  -1 -28  -3   93.99    7.80
   1 -28   3   50.99   16.60
  -1 -28  -3   53.89   14.00
   1  28   4    4.00    5.00
   1  28   4   10.60    3.20
  -1  28  -4   13.40    4.10
  -1 -28  -4   13.60    7.70
   1 -28   4   16.00    3.80
  -1 -28  -4   13.90    3.40
   1  28   5  109.19    7.40
  -1  28  -5   85.79    9.30
  -1 -28  -5   92.99    8.10
   1 -28   5   65.89   18.90
   1 -28   5  114.09    8.20
  -1 -28  -5   91.89    8.10
   1  28   6  121.99   14.10
  -1 -28  -6   97.09   19.30
   1 -28   6  139.39    7.90
   1 -28   6  116.09   10.90
  -1 -28  -6  110.49    9.30
   1  28   7  137.19   13.50
  -1  28  -7  150.08   31.30
   1  28   7  112.49   13.60
   1 -28   7  150.28    8.10
  -1 -28  -7  131.19    9.70
   1 -28   7  146.59    9.80
  -1  28  -8    2.80   11.50
  -1  28  -8   13.90   15.30
  -1  28  -9  -11.30   10.90
  -1  28  -9  -20.50   12.90
  -1  28 -10    7.70   14.80
   1 -28  10   -0.90   12.50
  -1 -29  10  -20.20   12.40
  -1  29   9   -6.00    6.80
   1  29  -9  -13.20   13.30
  -1 -29   9    0.70   11.50
  -1  29   8   96.89   14.80
   1  29  -8  115.29   28.60
  -1 -29   8   86.69   18.30
  -1 -29   8  134.89    8.00
  -1 -29   8  111.69    9.40
  -1  29   7  433.06   30.90
   1  29  -7  451.65   54.59
  -1 -29   7  393.26   43.20
  -1 -29   7  407.96   14.80
   1  29  -6  307.07   43.60
  -1 -29   6  271.17   35.70
  -1 -29   6  269.77   12.30
   1 -29  -6  244.18   12.60
  -1  29   5   -1.30    2.00
  -1  29   5   -0.30    6.00
  -1 -29   5    2.80    2.40
  -1 -29   5  -16.70    9.20
   1 -29  -5    1.50    2.20
   1  29  -4  101.99   11.20
  -1  29   4  131.99   17.40
  -1  29   4  117.29    8.50
  -1 -29   4  114.39    8.30
   1 -29  -4   95.09   10.50
  -1 -29   4   94.99   22.80
   1 -29  -4  118.79    8.90
   1 -29  -4   80.89   15.50
  -1  29   3    2.80    4.50
  -1  29   3    7.50    2.80
   1  29  -3    6.80    2.90
  -1 -29   3    5.80    2.70
   1 -29  -3    4.80    2.50
   1 -29  -3    0.00    7.10
   1 -29  -3   11.30   11.90
  -1 -29   3   10.40   10.70
   1 -29  -3    1.80    2.50
   1  29  -2   -0.90    4.00
  -1  29   2   -0.30    2.00
  -1  29   2   -2.00    3.90
   1 -29  -2   -6.80   12.40
  -1 -29   2    2.10    3.60
   1 -29  -2   -0.50    1.60
   1 -29  -2   -1.00    2.20
  -1 -29   2  -15.10   10.50
   1  29  -1    4.40    3.10
  -1  29   1    7.70    3.10
  -1  29   1    4.90    4.80
  -1 -29   1    2.50    1.90
  -1 -29   1   -6.10    6.00
   1 -29  -1    3.00    2.00
   1 -29  -1    0.60    2.90
  -1  29   0   60.49    7.40
  -1  29   0   62.69   11.80
   1  29   0   67.89    7.90
   1 -29   0   51.49   12.90
  -1 -29   0   63.79    6.70
   1 -29   0   62.99    6.80
   1  29   1   92.69    8.80
   1  29   1   68.29   11.60
  -1  29  -1   92.79    9.50
   1 -29   1   88.69    9.30
  -1 -29  -1   83.19    7.80
   1  29   2   68.89    7.40
   1  29   2   54.09    9.40
  -1 -29  -2   73.29    7.00
   1 -29   2   69.29    6.90
  -1 -29  -2   48.20   19.70
  -1 -29  -2   62.69    7.50
  -1 -29  -2   37.70   12.70
   1  29   3   15.90    5.70
   1  29   3   27.00    4.80
  -1  29  -3   31.60    6.50
  -1 -29  -3   27.40    5.00
  -1 -29  -3   37.10    5.30
  -1 -29  -3   42.90   16.80
  -1 -29  -3   27.80   10.80
   1 -29   3   23.20    4.30
   1  29   4    4.70    4.60
  -1  29  -4    2.80    2.60
   1  29   4    6.60    3.10
  -1 -29  -4    4.10    3.10
  -1 -29  -4    3.80    2.90
   1 -29   4    8.90    2.90
  -1 -29  -4   -2.90    6.50
   1  29   5  224.88   20.40
   1  29   5  235.18   11.00
   1 -29   5  237.98   11.70
  -1 -29  -5  218.98   12.90
   1  29   6   41.90    9.10
  -1 -29  -6   38.40    5.80
   1 -29   6   54.49    5.80
   1  29   7  668.03   27.90
  -1  29  -7  671.33   65.69
   1 -29   7  639.54   18.60
  -1 -29  -7  552.94   20.60
   1 -29   7  622.04   20.90
  -1  29  -8  -15.00   12.10
  -1  29  -8  -12.30   15.00
   1 -29   8   -9.20   12.60
  -1  29  -9   10.50   16.40
   1 -29   9   27.60   17.50
  -1  29 -10   -7.60   13.60
   1 -29  10   10.90   15.70
  -1  30   9   -6.00    6.80
  -1  30   8  -10.20    6.90
  -1 -30   8   -1.20    2.90
   1  30  -7   32.90   16.90
  -1  30   7   55.39   11.00
  -1 -30   7   60.29    6.40
  -1  30   6   -2.70    6.80
   1  30  -6  -19.20   11.10
  -1 -30   6    2.90    2.00
  -1  30   5  448.66   31.40
  -1  30   5  465.45   16.60
  -1 -30   5  466.85   17.20
   1 -30  -5  440.86   18.60
   1  30  -4   27.80    5.50
  -1  30   4   26.10    7.90
   1 -30  -4   23.70    4.80
  -1 -30   4   44.60    9.40
  -1 -30   4   25.60    8.50
  -1  30   3    4.10    5.70
   1  30  -3    0.40    2.60
  -1  30   3   -0.10    2.30
  -1 -30   3    3.20    2.10
  -1 -30   3  -11.90    5.60
   1 -30  -3   -3.10    2.50
   1  30  -2   12.50    4.50
  -1  30   2   11.60    3.70
  -1  30   2   17.40    6.20
   1 -30  -2   10.50    4.40
  -1 -30   2   19.40    4.20
  -1 -30   2   -6.00    8.30
   1 -30  -2   12.40    3.50
   1 -30  -2    5.40   13.60
  -1  30   1   43.00    6.10
  -1  30   1   36.20    8.90
   1  30  -1   33.50    9.00
  -1 -30   1   34.90   12.10
   1 -30  -1   23.40   16.80
  -1 -30   1   44.10    5.80
   1 -30  -1   26.40    4.70
   1 -30  -1   18.00    9.10
  -1  30   0  117.79   10.40
   1  30   0   95.29    9.40
  -1  30   0   76.39   13.10
  -1 -30   0   77.79   25.40
   1 -30   0  111.39    8.80
  -1 -30   0  112.39    8.50
   1 -30   0   78.09   25.70
  -1 -30   0   67.29   15.20
   1 -30   0   93.89   17.30
  -1  30  -1  302.97   21.70
   1  30   1  294.97   15.30
   1  30   1  301.77   23.00
   1 -30   1  294.07   45.00
   1 -30   1  274.27   27.60
  -1 -30  -1  225.88   40.40
  -1 -30  -1  278.87   14.30
   1 -30   1  269.57   13.60
  -1  30  -2   20.70    4.50
   1  30   2   18.10    6.90
   1  30   2   16.70    4.00
   1 -30   2    5.70    6.10
  -1 -30  -2   15.30    3.90
   1 -30   2    4.70   14.20
   1 -30   2   14.40    3.30
  -1 -30  -2   14.40   15.40
  -1  30  -3   66.69    9.10
   1  30   3   40.50    9.30
  -1 -30  -3   47.70    6.80
   1 -30   3   44.50   20.90
   1  30   4  115.89    8.60
   1  30   4   76.39   13.20
   1 -30   4  114.59    8.40
   1 -30   4  106.59   35.80
   1  30   5    4.90    5.30
   1  30   5    8.10    2.90
  -1 -30  -5    7.70    3.40
   1 -30   5    2.40   10.60
   1 -30   5   10.80    3.10
   1  30   6  -11.20    5.40
   1 -30   6    0.20    2.00
   1 -30   6  -13.30    9.30
   1  30   7   -8.10    4.30
   1 -30   7   -6.90   11.70
  -1  30  -8   40.60   16.70
   1 -30   8   22.80   13.10
  -1  31   8   -6.90    7.60
  -1 -31   8   10.70   17.30
  -1 -31   8   10.60    3.00
   1  31  -7   -1.20   12.90
  -1  31   7   -3.30    7.70
   1  31  -6   75.89   26.30
  -1  31   6   47.10   12.30
  -1  31   6   65.69    6.90
   1 -31  -6   50.79    7.30
  -1 -31   6   76.49    7.10
  -1  31   5    5.60    3.40
   1  31  -5    2.90   12.00
  -1 -31   5    8.10    3.60
   1 -31  -5    8.60    3.90
  -1  31   4   11.50    3.20
  -1  31   4    6.20    5.90
  -1 -31   4   13.40    3.40
   1 -31  -4    6.10    3.20
  -1 -31   4    0.10    8.10
   1  31  -3  293.67   18.10
  -1  31   3  327.37   15.40
  -1  31   3  301.37   24.80
  -1 -31   3  305.07   33.30
  -1 -31   3  299.17   14.20
   1 -31  -3  267.37   15.80
   1  31  -2  332.57   18.10
  -1  31   2  273.97   23.20
  -1  31   2  308.87   16.10
  -1 -31   2  289.07   14.20
  -1 -31   2  351.96   45.80
  -1  31   1  135.09   11.20
   1  31  -1  127.39   11.40
  -1  31   1  122.99   16.50
  -1 -31   1  137.79    9.80
  -1  31   0   24.30    6.00
  -1  31   0    7.90    6.40
   1 -31   0   20.30   16.40
  -1 -31   0   15.90   17.40
  -1 -31   0   20.30    5.00
  -1  31  -1   28.10    5.60
   1  31   1   28.90    5.20
   1  31   1   24.50    6.60
   1 -31   1   26.90   16.20
   1 -31   1   22.40    4.40
   1  31   2  118.99   10.30
  -1  31  -2  130.09   12.00
   1  31   2  143.39   17.30
   1 -31   2  110.99   25.30
   1 -31   2  117.49    9.30
   1  31   3  115.89    9.20
   1 -31   3  101.59    8.50
   1  31   4    2.80    3.00
   1  31   4    5.50    6.40
   1 -31   4   -5.60   12.20
   1 -31   4    4.10    2.80
   1  31   5    0.00    2.10
   1  31   5   -3.30    5.00
   1 -31   5    1.20    1.90
   1 -31   5   -2.40   12.00
  -1 -31  -5   -1.00    2.90
   1  31   6   16.10    7.70
   1 -31   6   -7.50   13.50
  -1 -31  -6   15.40    4.70
  -1 -32   9  -29.50   14.00
  -1 -32   8  -24.70   13.30
   1  32  -7   36.00   20.60
  -1 -32   7   30.20   15.70
  -1  32   6   69.09   13.60
  -1  32   6   77.39    7.60
   1  32  -6   39.80   21.50
  -1 -32   6   83.99    9.70
  -1  32   5    8.00    7.00
   1  32  -5  -11.30   10.50
  -1  32   5   11.80    3.30
   1 -32  -5    5.40    3.90
  -1 -32   5  -17.90   11.80
  -1  32   4   24.90    8.90
   1 -32  -4   31.70    5.90
  -1 -32   4    0.10   18.40
  -1  32   3   63.69   12.50
  -1  32   3   86.99    8.30
  -1 -32   3   77.99    7.70
  -1 -32   3   43.50   17.60
  -1  32   2   94.79    9.60
  -1  32   2   66.19   12.80
   1  32  -2   86.79    9.70
  -1 -32   2   42.40   23.10
  -1  32   1  191.38   13.50
   1  32  -1  196.28   14.10
  -1  32   1  198.88   21.10
  -1  32   0    0.20    3.20
   1  32   0    4.40    3.90
   1  32   0    7.10    5.80
  -1  32  -1  207.08   14.50
   1  32   1  213.58   15.80
   1  32   1  188.28   20.30
  -1  32  -2  244.28   19.80
   1  32   2  216.18   20.50
   1  32   2  268.67   14.40
   1 -32   2  221.48   12.50
   1  32   3  365.76   16.80
   1  32   3  343.57   24.80
   1 -32   3  346.37   15.60
   1  32   4   -0.70    2.40
   1  32   4   -8.90    5.40
   1 -32   4   -0.40    2.40
   1  32   5   12.80    7.20
   1  32   5   23.40    4.50
   1 -32   5   21.20    3.80
   1  32   6   -4.90    6.00
   1  32   6   -7.30    6.70
   1 -32   6    0.10    2.20
  -1  33   8    6.50    9.30
   1  33  -7   61.69   37.00
  -1  33   7   54.69   14.60
  -1 -33   7   65.99    9.60
  -1  33   6   12.70    4.10
  -1  33   6   22.50   11.20
   1  33  -6   17.50   15.40
  -1 -33   6   17.10    4.00
   1  33  -5   50.89   37.50
  -1  33   5   56.69   13.50
  -1 -33   5   84.59    8.30
   1 -33  -5   47.80    6.60
  -1  33   4   27.70    5.10
  -1  33   4   16.80    9.30
  -1 -33   4   38.70    8.10
  -1  33   3  244.78   13.80
  -1  33   3  214.28   23.10
  -1  33   2    3.50    6.10
  -1  33   2    1.00    2.60
  -1  33   1    4.70    3.70
   1  33  -1    9.40    3.10
  -1  33   0   20.50    5.70
   1  33   0   23.40    9.40
   1  33   0   22.20    5.10
   1  33   1  106.29   10.40
   1  33   1   66.99   12.30
  -1  33  -1   88.19   10.50
   1  33   2  178.48   19.50
   1  33   2  186.78   12.50
   1  33   3   57.89    7.40
   1  33   4   81.69    8.00
   1 -33   4   72.19    7.60
   1  33   5    2.50    2.80
   1 -33   5    1.10    2.60
   1  33   6  -12.00    8.00
   1 -33   6   17.40    6.80
   1  33   7   -6.80    5.40
   1  33   7   -7.60    5.60
  -1  34   7  -15.50   10.00
   1  34  -6    9.40   15.50
  -1  34   6   34.50    5.40
  -1  34   6   18.90   12.20
  -1 -34   6   34.80    5.70
   1  34  -5  -23.80   13.90
  -1  34   5    1.80    3.40
  -1  34   5   -6.90    8.00
  -1  34   4   18.50    5.10
   1  34  -4   14.30   15.90
  -1  34   4   -1.70    8.40
  -1  34   3   13.80    5.10
  -1  34   3   -5.70    6.80
  -1  34   2   31.40    5.90
  -1  34   1   75.99    9.70
  -1  34   0   -6.70    3.20
  -1  34   0   -8.10    6.00
   1  34   1   65.29    8.90
   1  34   2   15.40    7.00
   1  34   2   16.70    4.60
   1  34   3    2.40    3.30
   1  34   4  166.28   21.80
   1  34   4  187.88   18.60
   1  34   5    0.30    3.30
   1  34   5    6.60   10.00
   1  34   5    3.20   10.10
   1 -34   5    5.50    2.90
   1  34   6   -4.40    7.50
   1  34   6  -10.20    8.60
  -1  35   6   -8.30   13.20
   1  35  -5   93.99   26.20
  -1  35   5  120.79   10.40
  -1  35   5   80.09   16.40
  -1  35   4   -6.10    8.40
   1  35  -4   -2.80   15.00
  -1  35   4    7.80    4.60
   1  35  -3   69.29   23.40
  -1  35   3   72.49   14.30
  -1  35   2  506.75   21.90
  -1  35   1   53.89    7.90
  -1  35   1   35.70   10.70
   1  35   2    5.80    3.60
   1  35   2   -7.00    7.20
   1  35   3   33.60    6.10
   1  35   3   18.70    8.80
   1  35   4    2.10    3.50
   1  35   4   -7.40    7.60
   1  35   5   -0.80    4.40
   1  35   5  -10.20   11.80
   1  35   5  -17.40    8.40
   1  35   6   -5.90   11.70
   1  35   6  -20.70   10.00
  -1  36   5  -21.30   10.20
   1  36  -5  -21.40   17.90
  -1  36   5    4.70    5.00
  -1  36   4   79.79   17.30
   1  36  -4   53.89   26.20
   1  36  -3   -0.80   15.80
  -1  36   2    3.40    3.80
  -1  36   2   -5.60    8.20
   1  36  -2  -25.10   12.10
  -1  36   1   40.40   13.50
   1  36   0    5.50    7.40
   1  36   2   -2.60    7.40
   1  36   3   87.99   10.20
   1  36   4    8.20   10.60
   1  36   4    6.20   13.90
   1  36   5   -4.40    4.30
   1  36   5  -19.80   11.50
  -1  37   4    1.40    4.50
   1  37  -4   -4.40   16.50
  -1  37   3   -9.20    9.60
   1  37  -3  -25.50   15.90
  -1  37   2  -10.90    9.90
   1  37  -1    3.90   16.60
   1  37   1  -10.70    7.50
   1  37   2    0.40   15.20
   1  37   3  -11.70    8.70
   1  37   3    2.50   13.30
   1  38  -1   -5.40   18.80
   1  38   0   -1.40   21.20
   1  38   1  -13.80    9.10
   1  38   1  -21.40   15.20
   2   0 -16   75.79   15.60
   2   0 -15   -2.40   10.90
   2   0 -15    2.90    5.40
   2   0 -14   45.30    6.10
   2   0 -14   73.39   18.90
   2   0 -14   55.39   11.70
   2   0 -13    0.60    4.20
   2   0 -13   -3.00    1.70
   2   0 -13    0.30    7.30
   2   0 -12  681.53   21.30
   2   0 -12  704.83   36.60
   2   0 -12  710.93   50.69
   2   0 -11   -1.10    1.30
   2   0 -11   -2.90    6.60
   2   0 -11   -6.10    3.10
   2   0 -10 2309.67   66.89
   2   0 -10 2277.97   45.80
   2   0 -10 2334.67   87.29
   2   0  -9    0.10    1.10
   2   0  -9   -5.90    3.50
   2   0  -8 1259.57   27.00
   2   0  -8 1221.98   55.09
   2   0  -8 1242.68   41.20
  -2   0   7   -3.50    2.50
   2   0  -7    1.40    3.60
   2   0  -7    1.20    1.40
   2   0  -7    0.10    1.60
  -2   0   6 7440.26  157.38
   2   0  -6 7103.29  115.09
  -2   0   6 7200.18  114.09
   2   0  -6 7126.99  154.98
   2   0  -6 7417.66  131.59
   2   0  -5   -0.50    2.10
  -2   0   5    0.90    0.70
  -2   0   5    2.10    2.80
   2   0  -5    0.50    0.60
  -2   0   4  960.70   36.80
  -2   0   4  946.71   17.90
   2   0  -4  929.21   18.00
   2   0  -4  938.51   35.50
   2   0  -3    0.30    0.30
   2   0  -3    0.70    1.50
  -2   0   3    1.90    1.80
   2   0  -3   -0.70    1.00
   2   0  -3    0.70    0.40
  -2   0   2 4627.24   78.19
   2   0  -2 4640.64   76.89
  -2   0   1    0.50    1.00
  -2   0   1    0.10    0.20
   2   0  -1    0.10    0.20
   2   0  -1    1.50    1.00
  -2   0   1    0.30    0.20
  -2   0   1    1.30    0.90
   2   0  -1   -0.40    0.40
  -2   0   0 1104.89   27.60
  -2   0   0 1112.59   23.40
  -2   0   0 1097.89   18.30
   2   0   0 1091.79   18.20
   2   0   0 1062.09   27.30
   2   0   0 1096.79   22.80
   2   0   1    1.30    1.60
  -2   0  -1   -0.60    1.20
  -2   0  -1    0.10    0.30
   2   0   1    0.30    0.40
  -2   0  -2  588.64   23.60
   2   0   2  581.04   24.20
  -2   0  -3   -1.60    1.20
  -2   0  -4 1683.23   50.89
  -2   0  -5    3.10    2.60
  -2   0  -6  963.00   22.70
  -2   0  -6  984.10   41.80
  -2   0  -6  945.21   49.99
  -2   0  -7   -0.90    1.00
  -2   0  -7    3.30    3.90
  -2   0  -7    0.60    2.90
  -2   0  -8  804.02   41.70
  -2   0  -8  755.32   21.50
  -2   0  -8  834.12   45.30
  -2   0  -9    0.20    4.20
  -2   0  -9    2.20    5.40
  -2   0 -10  142.29   22.10
  -2   0 -10  148.49   20.40
  -2   0 -10  164.88   15.40
  -2   0 -11   -1.30    4.70
  -2   0 -11   -0.60    1.50
  -2   0 -12  190.38   12.10
  -2   0 -12  197.58   25.60
  -2   0 -12  197.78   28.50
  -2   0 -13  -11.00    7.60
  -2   0 -13   -3.80    6.20
  -2   0 -13   -3.00    2.30
  -2   0 -14   10.30   11.00
  -2   0 -14    9.70    9.70
  -2   0 -15   -6.10    2.70
  -2   0 -15  -17.10   10.90
  -2   0 -15   -9.10    7.80
   2   1 -16   62.99   21.40
   2   1 -16   80.59   14.00
   2  -1 -16   55.79   12.80
   2  -1 -16   86.09   20.60
   2   1 -15  115.59    9.70
   2   1 -15   89.49   22.00
   2   1 -15   74.09   13.30
   2  -1 -15   87.79   20.20
   2  -1 -15  123.69   19.40
   2   1 -14   -2.50    2.20
   2   1 -14   -1.10    5.40
   2  -1 -14   -1.90    2.00
   2  -1 -14   -8.80    6.80
   2  -1 -14   -2.10    4.90
   2   1 -13  241.98   22.50
   2   1 -13  278.07   40.60
   2   1 -13  203.48   12.10
   2  -1 -13  213.78   11.40
   2  -1 -13  205.68   22.90
   2   1 -12   98.59   14.20
   2   1 -12   66.29    6.70
   2   1 -12   65.69   16.30
   2  -1 -12   68.39    6.10
   2  -1 -12   56.29   15.50
   2   1 -11  416.16   15.60
   2   1 -11  444.16   38.80
   2   1 -11  426.26   26.50
   2  -1 -11  442.96   15.30
   2  -1 -11  425.96   28.10
   2  -1 -11  453.85   37.80
   2   1 -10    7.30    3.70
   2   1 -10    6.00    5.60
   2   1 -10    2.60    2.00
   2  -1 -10    6.40    2.00
   2  -1 -10    9.80    6.50
   2  -1 -10    3.50    4.00
   2   1  -9  116.29    7.00
   2   1  -9  104.19   11.80
   2   1  -9  122.09   18.60
   2  -1  -9  123.09   13.80
   2  -1  -9  120.29    6.60
  -2   1   8  195.38   22.80
   2   1  -8  168.58    8.00
   2   1  -8  159.78   13.40
   2   1  -8  158.88   20.50
   2  -1  -8  208.78   21.30
   2  -1  -8  165.08    7.30
   2  -1  -8  170.88   15.20
  -2   1   7    2.30    3.90
   2   1  -7   -0.50    2.60
   2   1  -7    1.70    1.20
   2   1  -7    2.50    2.30
   2  -1  -7    1.20    2.90
  -2  -1   7   -1.90    3.80
   2  -1  -7    0.70    0.80
  -2  -1   7   -0.50    0.70
   2  -1  -7    0.30    1.00
  -2   1   6   35.70    2.60
  -2   1   6   30.90    7.90
   2   1  -6   39.70    3.40
   2  -1  -6   38.30    3.00
  -2  -1   6   28.50    8.30
  -2  -1   6   38.30    3.10
   2  -1  -6   34.70    3.70
   2   1  -5  276.47   12.30
   2   1  -5  225.28   19.20
  -2   1   5  244.88    6.70
  -2   1   5  225.88   18.60
   2   1  -5  248.08    8.00
   2  -1  -5  263.07   19.20
  -2  -1   5  254.07    7.80
  -2  -1   5  243.48   20.30
  -2   1   4  645.24   28.90
   2   1  -4  638.94   14.00
   2   1  -4  627.64   29.30
   2  -1  -4  618.54   27.10
  -2  -1   4  632.04   13.80
  -2  -1   4  649.93   30.40
   2   1  -3 1158.68   19.70
  -2   1   3 1138.39   36.00
   2   1  -3 1157.88   37.80
  -2   1   3 1119.29   23.10
   2   1  -3 1213.08   21.30
   2  -1  -3 1192.38   35.40
  -2  -1   3 1176.28   21.40
  -2  -1   3 1132.19   37.80
   2  -1  -3 1150.48   20.20
   2  -1  -3 1197.98   31.50
   2   1  -2  226.88    5.70
   2   1  -2  218.08    5.90
  -2   1   2  239.08   11.20
   2   1  -2  219.68    5.20
   2   1  -2  220.98   13.20
  -2   1   2  222.88    5.60
  -2  -1   2  229.98    5.80
  -2  -1   2  218.88   13.70
   2  -1  -2  218.28   11.80
  -2  -1   2  212.08    5.20
  -2  -1   2  206.58    6.30
   2  -1  -2  222.48    5.50
   2  -1  -2  214.28   10.30
   2   1  -1  117.39    3.40
  -2   1   1  113.29    3.50
  -2   1   1  118.19    7.20
   2   1  -1  113.49    3.30
   2   1  -1  121.59    6.20
   2   1  -1  121.19    7.80
  -2   1   1  112.99    7.20
   2  -1  -1  117.39    7.10
  -2  -1   1  103.29    7.40
   2  -1  -1  108.89    6.70
  -2  -1   1  111.59    5.90
  -2  -1   1  120.19    3.40
  -2  -1   1  117.09    3.50
   2   1   0   69.29    4.40
  -2   1   0   65.09    6.00
  -2   1   0   57.29    4.00
  -2   1   0   60.39    2.30
   2   1   0   59.59    2.10
   2   1   0   56.59    5.60
  -2  -1   0   67.19    4.50
  -2  -1   0   56.79    5.50
   2  -1   0   61.59    4.10
   2  -1   0   60.79    2.20
  -2  -1   0   59.79    2.20
   2  -1   0   59.19    5.60
  -2   1  -1 3606.34   71.39
   2   1   1 3484.35   72.39
   2  -1   1 3701.63   71.79
  -2  -1  -1 3503.55   71.59
  -2   1  -2   28.70    5.30
   2  -1   2   45.50    6.90
  -2  -1  -2   44.30    7.00
  -2   1  -3  137.29   11.90
  -2  -1  -3  126.69   12.20
   2  -1   3  124.19   12.00
  -2   1  -4   68.29    9.50
  -2   1  -4   72.09    4.40
   2  -1   4   79.69   10.80
  -2  -1  -4   79.19   10.90
  -2   1  -5    1.60    2.70
  -2   1  -5    7.40    1.80
  -2  -1  -5    7.60    3.80
  -2  -1  -5    1.30    3.20
  -2   1  -6    9.90    5.30
  -2   1  -6    7.00    3.90
  -2   1  -6    8.00    2.00
  -2  -1  -6    6.80    1.70
  -2  -1  -6    4.90    3.90
  -2  -1  -6   10.20    4.70
  -2   1  -7  209.78   19.80
  -2   1  -7  203.58    9.50
  -2   1  -7  250.57   24.10
  -2  -1  -7  201.48   20.50
  -2  -1  -7  206.78    9.10
  -2  -1  -7  205.08   20.30
  -2   1  -8  720.03   21.00
  -2   1  -8  746.63   43.90
  -2   1  -8  758.52   39.90
  -2  -1  -8  719.33   41.20
  -2  -1  -8  733.43   40.20
  -2  -1  -8  706.93   20.10
  -2   1  -9   20.30    7.60
  -2   1  -9   26.70   10.10
  -2   1  -9   29.40    4.50
  -2  -1  -9   21.70    7.80
  -2  -1  -9   34.70   10.20
  -2  -1  -9   33.50    4.50
  -2   1 -10    1.80    2.20
  -2   1 -10    6.20    5.30
  -2   1 -10    1.80    6.30
  -2  -1 -10    6.00    6.20
  -2  -1 -10   -6.40    5.30
  -2   1 -11   37.70   10.90
  -2   1 -11   37.10   12.00
  -2   1 -11   48.80    6.40
  -2  -1 -11   45.70    5.90
  -2  -1 -11   41.60   11.10
  -2   1 -12   59.69   15.30
  -2   1 -12   42.50   11.80
  -2   1 -12   62.29    7.30
  -2  -1 -12   35.50   15.20
  -2  -1 -12   45.60   13.20
  -2   1 -13  232.38   13.60
  -2   1 -13  233.18   28.80
  -2  -1 -13  189.98   26.80
  -2  -1 -13  223.48   13.40
  -2  -1 -13  196.78   28.70
  -2   1 -14   -0.90    7.10
  -2   1 -14   -2.30    9.00
  -2  -1 -14   -9.00    8.40
  -2   1 -15    3.50    4.50
  -2   1 -15   -7.80   13.80
  -2   1 -15    2.10   10.50
  -2  -1 -15   -0.50   10.80
  -2  -1 -15  -10.90   12.00
  -2  -1 -15    9.90    4.40
   2   2 -16   64.59    9.10
   2   2 -16   50.89   12.90
   2   2 -16   25.00   19.60
   2  -2 -16   90.49   20.40
   2  -2 -16   71.39   15.70
   2   2 -15    5.00   13.30
   2   2 -15   34.20    6.10
   2   2 -15   26.90    8.90
   2  -2 -15   34.80   10.50
   2  -2 -15   28.80   12.30
   2   2 -14   16.60    7.60
   2   2 -14   13.40   11.10
   2   2 -14    6.80    2.90
   2  -2 -14    1.90    5.80
   2  -2 -14    4.60    8.50
   2   2 -13  418.96   41.80
   2   2 -13  443.06   17.90
   2   2 -13  446.06   30.10
   2  -2 -13  490.45   34.00
   2  -2 -13  475.45   41.20
   2   2 -12   12.30    3.00
   2   2 -12    5.20    8.40
   2   2 -12    4.40    4.40
   2  -2 -12    8.40    2.70
   2  -2 -12    7.10    7.40
   2  -2 -12    2.70    3.70
   2   2 -11   13.80    5.20
   2   2 -11   21.00    3.70
   2   2 -11   29.00    9.90
   2  -2 -11   22.90    9.40
   2  -2 -11   15.10    2.80
   2  -2 -11   16.20    6.30
   2   2 -10  576.94   42.40
   2   2 -10  526.65   27.60
   2   2 -10  566.44   18.00
   2  -2 -10  565.84   32.00
   2  -2 -10  548.15   38.40
   2  -2 -10  555.34   16.10
   2   2  -9    1.30    1.40
   2   2  -9    1.10    4.50
   2   2  -9    4.30    2.80
   2  -2  -9   -1.10    1.40
   2  -2  -9    1.20    3.80
   2  -2  -9    3.20    3.70
   2  -2  -9    1.00    1.00
   2   2  -8   99.19    6.30
   2   2  -8   93.69   10.10
  -2   2   8   72.19   13.40
   2  -2  -8   86.59    6.00
  -2  -2   8  100.89    5.60
   2  -2  -8   70.99   12.70
   2  -2  -8   87.79    5.80
   2   2  -7  260.47   24.30
   2   2  -7  256.17   14.70
  -2   2   7  290.67   24.50
   2   2  -7  242.38    9.50
  -2  -2   7  249.68    9.00
   2  -2  -7  242.88    9.40
   2  -2  -7  248.28   21.60
  -2   2   6 3022.10   82.59
   2   2  -6 3033.90   56.09
   2   2  -6 2937.61   86.09
   2   2  -6 2958.20   60.49
   2  -2  -6 2831.42   52.29
   2  -2  -6 2790.82   77.19
  -2  -2   6 2992.00   86.99
  -2  -2   6 2974.10   51.39
   2   2  -5   18.00    6.20
  -2   2   5   11.10    4.90
   2   2  -5   15.40    3.00
   2   2  -5   21.70    2.30
  -2  -2   5   10.30    4.80
   2  -2  -5   24.40    5.80
   2  -2  -5   27.20    3.40
  -2  -2   5   21.60    2.30
   2   2  -4 2967.20   50.89
   2   2  -4 2891.41   75.49
   2   2  -4 2916.81   49.80
  -2   2   4 2993.40   71.89
  -2  -2   4 2917.71   49.70
   2  -2  -4 2965.20   52.69
   2  -2  -4 2933.31   68.89
  -2  -2   4 2948.00   76.49
   2   2  -3  455.25   10.80
   2   2  -3  461.75    9.00
  -2   2   3  470.95   21.00
  -2   2   3  470.85   13.10
   2  -2  -3  469.55   10.00
   2  -2  -3  461.95   19.80
  -2  -2   3  447.96   10.90
   2  -2  -3  447.26   19.80
  -2  -2   3  465.65   23.50
  -2   2   2    4.30    2.00
  -2   2   2    4.10    2.40
   2   2  -2    1.70    1.90
   2   2  -2    5.50    0.80
   2   2  -2    3.80    0.80
  -2   2   2    4.60    0.90
  -2  -2   2    4.80    0.90
  -2  -2   2    6.50    0.80
   2  -2  -2    3.70    1.50
  -2  -2   2    4.60    0.90
   2  -2  -2    3.50    1.60
   2  -2  -2    6.80    1.00
  -2  -2   2    5.80    2.60
  -2   2   1 1252.17   21.90
   2   2  -1 1249.57   31.70
  -2   2   1 1299.57   29.30
  -2   2   1 1311.27   33.20
  -2  -2   1 1263.67   32.20
   2  -2  -1 1294.97   32.30
   2  -2  -1 1230.58   28.00
  -2  -2   1 1230.98   21.10
  -2  -2   1 1279.97   22.00
   2  -2  -1 1268.27   21.80
  -2   2   0  715.23   17.90
   2   2   0  695.53   12.70
  -2   2   0  751.42   23.50
   2   2   0  731.83   17.80
  -2   2   0  712.53   13.30
   2  -2   0  703.93   22.90
   2  -2   0  733.03   18.20
  -2  -2   0  693.23   13.30
   2  -2   0  731.13   13.10
  -2  -2   0  723.93   18.50
  -2   2  -2 1180.98   35.60
  -2  -2  -2 1210.28   37.90
   2  -2   2 1209.48   36.10
  -2   2  -3  662.63   27.30
  -2  -2  -3  671.93   29.10
   2  -2   3  634.24   27.10
  -2   2  -4 1166.68   40.40
  -2   2  -4 1217.78   25.10
  -2  -2  -4 1133.79   48.70
  -2  -2  -4 1203.18   37.50
   2  -2   4 1199.98   42.30
  -2   2  -5  741.93   33.00
  -2   2  -5  757.32   18.90
  -2  -2  -5  745.23   31.80
  -2  -2  -5  751.82   35.30
   2  -2   5  704.53   34.20
  -2   2  -6  455.55   14.50
  -2   2  -6  456.55   27.50
  -2  -2  -6  474.85   27.30
  -2  -2  -6  464.05   29.50
  -2   2  -7  906.91   41.60
  -2   2  -7  869.91   23.10
  -2   2  -7  919.61   47.50
  -2  -2  -7  846.62   21.30
  -2  -2  -7  849.32   42.10
  -2   2  -8   19.50    5.60
  -2   2  -8   26.00    8.90
  -2   2  -8   27.70    3.90
  -2  -2  -8   19.20    3.30
  -2  -2  -8   25.20    7.90
  -2  -2  -8   18.20    5.80
  -2   2  -9    2.50    4.40
  -2   2  -9   -2.20    4.00
  -2   2  -9    0.10    1.50
  -2  -2  -9   -5.50    3.00
  -2  -2  -9    0.70    1.40
  -2   2 -10   41.90   10.90
  -2   2 -10   50.09    5.80
  -2   2 -10   47.40   13.10
  -2  -2 -10   28.00    9.40
  -2  -2 -10   36.80   10.80
  -2  -2 -10   59.09    6.10
  -2   2 -11  137.99   24.10
  -2   2 -11  174.08   11.30
  -2   2 -11  158.68   23.10
  -2  -2 -11  191.88   25.00
  -2  -2 -11  185.88   10.70
  -2  -2 -11  147.79   21.60
  -2   2 -12  193.38   25.50
  -2   2 -12  203.48   30.00
  -2   2 -12  213.48   13.00
  -2  -2 -12  201.78   11.90
  -2  -2 -12  193.08   27.00
  -2  -2 -12  199.88   30.80
  -2   2 -13   -8.60    7.30
  -2   2 -13   -0.60    2.70
  -2   2 -13    5.20    6.50
  -2  -2 -13    1.10    7.60
  -2  -2 -13    0.60    7.20
  -2  -2 -13   -1.20    2.10
  -2   2 -14    4.80    9.40
  -2   2 -14   -4.90   11.60
  -2   2 -14   11.00    6.90
  -2  -2 -14   18.10   11.10
  -2  -2 -14    3.20    3.20
  -2  -2 -14   -9.60    6.70
  -2   2 -15   -2.00    9.70
  -2   2 -15  -25.40   10.80
  -2   2 -15   -5.90    3.60
  -2  -2 -15  -15.90    9.60
   2   3 -16   16.00    8.80
   2   3 -16  -12.50   11.50
   2  -3 -16    5.40   12.60
   2   3 -15    0.20    2.20
   2   3 -15   -6.50    5.10
   2   3 -15  -14.10    9.60
   2  -3 -15   -4.70    6.30
   2  -3 -15   -5.40    8.10
   2   3 -14  366.06   43.10
   2   3 -14  369.36   17.00
   2   3 -14  365.36   28.20
   2  -3 -14  356.16   31.20
   2   3 -13  184.38   18.90
   2   3 -13  166.68   10.90
   2   3 -13  118.89   22.50
   2  -3 -13  164.98   25.20
   2  -3 -13  170.38   21.50
   2   3 -12  452.75   42.60
   2   3 -12  461.55   18.70
   2   3 -12  504.75   29.80
   2  -3 -12  507.15   33.70
   2  -3 -12  591.04   42.10
   2   3 -11    5.40    3.60
   2   3 -11    2.30    5.30
   2   3 -11    3.80    2.00
   2  -3 -11    1.40    4.20
   2  -3 -11    7.70    6.40
   2   3 -10  164.48    9.30
   2   3 -10  170.78   25.00
   2  -3 -10  171.88   21.50
   2  -3 -10  188.28   11.00
   2  -3 -10  170.58   19.10
   2   3  -9  313.67   19.40
  -2   3   9  327.57   28.80
   2   3  -9  348.87   32.20
   2   3  -9  322.57   12.80
   2  -3  -9  313.37   26.60
  -2  -3   9  319.87   11.60
  -2   3   8  201.68   21.70
   2   3  -8  213.88   24.30
   2   3  -8  194.98   13.90
   2   3  -8  192.28    9.10
   2  -3  -8  172.98    8.80
   2  -3  -8  199.38   20.20
  -2  -3   8  175.38    8.10
   2   3  -7  274.57   10.40
   2   3  -7  278.07   15.20
  -2   3   7  260.67   23.10
   2   3  -7  315.47   27.30
   2  -3  -7  261.37   10.70
   2  -3  -7  291.67   22.50
  -2  -3   7  281.87   10.00
   2   3  -6 2431.26   51.39
   2   3  -6 2389.86   44.40
   2   3  -6 2417.96   77.39
  -2   3   6 2338.57   70.29
   2  -3  -6 2353.46   45.80
   2  -3  -6 2471.25   67.89
  -2  -3   6 2386.86   43.70
   2   3  -5   76.79    4.60
   2   3  -5   82.79    6.20
  -2  -3   5   58.89   10.60
   2  -3  -5   86.29   10.70
  -2  -3   5   73.89    4.50
   2  -3  -5   83.49    5.80
  -2   3   4 8172.88  152.38
   2   3  -4 8399.66  163.28
   2   3  -4 8112.39  129.89
  -2  -3   4 8180.58  162.88
  -2  -3   4 8085.29  128.49
   2  -3  -4 8015.40  125.89
   2   3  -3  432.06   23.40
  -2   3   3  484.95   20.80
   2   3  -3  448.96   11.40
  -2   3   3  471.75   14.10
   2   3  -3  472.95    9.40
  -2   3   3  455.45   10.20
  -2  -3   3  474.55   10.30
   2  -3  -3  447.66   18.80
  -2  -3   3  455.05   11.50
   2  -3  -3  479.85   16.80
  -2  -3   3  497.55   25.20
   2  -3  -3  501.55   23.60
   2  -3  -3  465.35   10.50
  -2  -3   3  464.65    9.20
  -2   3   2 1711.93   29.50
  -2   3   2 1657.93   45.20
  -2   3   2 1724.53   40.00
  -2   3   2 1723.03   34.80
   2   3  -2 1686.23   29.90
   2   3  -2 1761.92   46.50
   2   3  -2 1709.73   28.00
   2  -3  -2 1708.03   45.80
  -2  -3   2 1707.93   30.20
  -2  -3   2 1677.93   45.80
  -2  -3   2 1678.73   27.90
   2  -3  -2 1677.03   38.10
   2  -3  -2 1739.43   29.50
   2   3  -1  590.34   20.70
  -2   3   1  587.54   22.60
   2   3  -1  563.64   11.90
  -2   3   1  575.74   12.10
   2  -3  -1  580.44   22.40
  -2  -3   1  580.04   12.20
   2  -3  -1  582.74   12.00
  -2  -3   1  593.44   20.90
   2  -3  -1  592.04   16.60
  -2   3   0 1273.97   36.00
   2   3   0 1260.67   21.60
   2   3   0 1312.07   28.40
  -2   3   0 1268.47   28.40
   2   3   0 1292.27   22.40
  -2   3   0 1281.37   22.60
  -2  -3   0 1278.57   22.50
   2  -3   0 1297.67   22.30
  -2  -3   0 1311.87   29.00
  -2  -3   0 1295.57   21.70
   2  -3   0 1323.17   35.40
  -2   3  -1    5.30    2.40
  -2   3  -1    4.00    0.80
   2   3   1    2.70    0.60
   2   3   1    4.20    0.80
   2  -3   1    2.90    1.80
  -2  -3  -1    3.40    0.90
   2  -3   1    4.00    0.70
  -2  -3  -1    2.50    0.60
  -2   3  -2  397.66   10.60
  -2   3  -2  411.16    8.40
  -2   3  -2  425.96   20.30
  -2  -3  -2  417.36    8.30
   2  -3   2  418.16   19.90
  -2   3  -3  156.58    6.60
  -2   3  -3  166.78   13.50
   2  -3   3  169.28   13.70
  -2   3  -4  242.78    9.10
  -2   3  -4  232.98   17.50
  -2  -3  -4  229.98   22.40
   2  -3   4  256.37   18.40
  -2  -3  -4  259.57   14.90
  -2   3  -5  154.38    7.60
  -2   3  -5  132.89   14.20
  -2  -3  -5  130.69   12.40
   2  -3   5  142.39   14.80
  -2  -3  -5  136.69   15.40
  -2   3  -6  233.48   10.30
  -2   3  -6  243.18   20.10
  -2  -3  -6  236.08   21.80
   2  -3   6  265.57   22.50
  -2  -3  -6  272.47   19.50
  -2   3  -7    4.60    1.80
  -2   3  -7    2.30    4.50
  -2   3  -7    4.10    3.30
  -2  -3  -7    6.10    1.90
  -2  -3  -7    0.40    3.10
  -2  -3  -7    4.60    3.30
  -2   3  -8 1503.95   58.29
  -2   3  -8 1561.74   68.19
  -2   3  -8 1475.95   35.20
  -2  -3  -8 1457.35   60.49
  -2  -3  -8 1608.94   58.59
  -2  -3  -8 1504.65   32.70
  -2   3  -9   -5.60    5.60
  -2   3  -9   -3.70    3.70
  -2   3  -9    5.30    2.90
  -2  -3  -9    0.90    3.90
  -2  -3  -9    0.10    4.10
  -2  -3  -9    4.10    1.90
  -2   3 -10   21.70    9.70
  -2   3 -10   12.50    6.80
  -2   3 -10   17.70    3.70
  -2  -3 -10   12.50    2.80
  -2  -3 -10    7.70    6.20
  -2  -3 -10   23.20    9.00
  -2   3 -11    4.70    6.30
  -2   3 -11   -0.20    4.60
  -2  -3 -11   -1.70    1.40
  -2  -3 -11   -5.50    5.50
  -2  -3 -11   -4.70    5.80
  -2   3 -12   86.79   16.80
  -2   3 -12  108.39    9.60
  -2   3 -12  105.79   20.30
  -2  -3 -12   96.59    8.30
  -2  -3 -12   86.29   16.60
  -2  -3 -12   76.99   15.60
  -2   3 -13   -7.20    5.40
  -2   3 -13    0.40    2.30
  -2   3 -13    2.50    8.90
  -2  -3 -13   -4.20    6.50
  -2  -3 -13   -0.10    7.00
  -2  -3 -13    0.20    2.20
  -2   3 -14   19.20   10.90
  -2   3 -14   15.00    4.30
  -2  -3 -14   15.80   12.60
  -2  -3 -14   12.80    4.00
  -2  -3 -14   18.70   10.70
  -2   3 -15  -10.30   13.90
  -2   3 -15   34.30   15.30
  -2  -3 -15    5.80   16.70
  -2  -3 -15   -0.30   11.10
   2   4 -16   -2.70   16.70
   2   4 -16   -3.80    8.20
   2  -4 -16    1.50    8.40
   2  -4 -16   18.40   12.30
   2   4 -15    1.20    3.20
   2   4 -15   -2.60    5.60
   2   4 -15   -8.60   11.50
   2  -4 -15   -3.70    6.90
   2  -4 -15    2.20    9.80
   2   4 -14   -2.90    8.60
   2   4 -14   -2.60    2.10
   2  -4 -14  -10.60    6.70
   2  -4 -14   -4.20    4.80
   2   4 -13  579.14   34.40
   2   4 -13  594.54   21.90
   2   4 -13  603.34   52.09
   2  -4 -13  590.84   43.80
   2  -4 -13  590.14   38.50
   2   4 -12   -5.90    2.90
   2   4 -12   -2.40    1.10
   2  -4 -12    5.00    7.00
   2  -4 -12   -0.20    4.10
   2   4 -11  431.76   16.90
   2   4 -11  467.05   42.30
   2   4 -11  380.06   24.40
   2  -4 -11  466.95   35.20
   2  -4 -11  460.65   32.00
   2  -4 -11  438.66   16.70
   2   4 -10   58.49   12.40
   2   4 -10   62.39    6.10
   2   4 -10   53.49   14.30
   2  -4 -10   52.49   12.40
   2  -4 -10   55.09   11.10
   2  -4 -10   69.19    6.50
   2   4  -9  239.58   27.40
   2   4  -9  233.38   16.90
   2   4  -9  225.98   10.80
  -2   4   9  238.98   25.30
   2  -4  -9  250.77   22.60
   2  -4  -9  247.88   11.50
  -2  -4   9  226.38   10.00
  -2   4   8  155.28   19.60
   2   4  -8  157.98   12.40
   2   4  -8  147.59   21.10
   2   4  -8  157.88    8.50
   2  -4  -8  157.38   17.40
   2  -4  -8  144.69    8.70
  -2  -4   8  166.58    9.60
  -2   4   7  514.25   31.60
   2   4  -7  470.05   14.90
   2   4  -7  501.55   35.90
   2   4  -7  462.35   19.80
   2  -4  -7  495.25   28.40
  -2  -4   7  478.05   14.40
   2  -4  -7  460.85   17.90
  -2   4   6  649.14   33.10
   2   4  -6  611.14   16.90
   2   4  -6  705.73   39.80
   2   4  -6  645.24   21.80
  -2  -4   6  617.94   16.50
   2  -4  -6  630.34   21.50
   2  -4  -6  611.14   29.70
  -2   4   5  776.12   33.60
   2   4  -5  797.32   22.50
   2   4  -5  817.62   19.30
   2  -4  -5  779.42   21.90
   2  -4  -5  788.92   31.00
  -2  -4   5  811.32   19.00
  -2   4   4 4388.46   91.59
   2   4  -4 4250.27   74.99
   2   4  -4 4235.98   71.19
   2   4  -4 4308.37  102.49
  -2  -4   4 4241.78   71.79
  -2  -4   4 4165.98   71.59
   2  -4  -4 4218.68   86.69
   2  -4  -4 4271.77   68.69
   2  -4  -4 4227.98   75.79
  -2  -4   4 4259.67   71.29
  -2  -4   4 4424.56  103.59
   2   4  -3 7345.46  144.59
  -2   4   3 7368.66  114.29
   2  -4  -3 7430.96  142.79
   2  -4  -3 7279.57  114.59
  -2  -4   3 7387.76  144.69
  -2  -4   3 7265.87  118.39
   2   4  -2   61.39    2.50
  -2   4   2   59.19    5.20
  -2   4   2   54.59    3.10
   2   4  -2   53.39    3.20
  -2   4   2   58.39    8.80
   2   4  -2   58.29    7.90
  -2   4   2   57.99    6.10
   2  -4  -2   61.39    8.50
  -2  -4   2   55.89    2.50
   2  -4  -2   57.29    3.10
   2  -4  -2   58.69    5.30
  -2  -4   2   63.49    8.30
  -2   4   1 2147.89   35.40
  -2   4   1 2203.18   37.40
   2   4  -1 2228.38   50.69
  -2   4   1 2295.37   56.39
   2   4  -1 2104.19   35.60
   2   4  -1 2207.68   37.30
  -2   4   1 2070.19   43.10
   2  -4  -1 2178.38   37.20
  -2  -4   1 2226.88   51.59
   2  -4  -1 2312.77   55.49
   2  -4  -1 2211.28   43.20
   2  -4   0 7305.07  128.89
   2   4   1 3275.47   53.29
  -2   4  -1 3457.65   74.39
  -2   4  -1 3252.97   54.89
  -2   4  -1 3266.67   53.49
  -2  -4  -1 3419.26   53.69
   2  -4   1 3395.06   52.99
   2  -4   1 3315.77   71.49
  -2  -4  -1 3297.17   55.19
  -2   4  -2   39.60    2.20
  -2   4  -2   53.89    7.80
  -2   4  -2   38.10    3.00
  -2  -4  -2   38.20    2.00
  -2  -4  -2   40.90    1.90
  -2   4  -3 1082.89   37.30
   2  -4   3 1069.69   36.70
  -2  -4  -3 1025.00   25.30
  -2   4  -4    3.20    2.20
  -2   4  -4    2.40    1.30
   2  -4   4    0.20    2.40
  -2  -4  -4    5.80    2.40
  -2   4  -5  170.98    8.20
  -2   4  -5  155.48   15.60
   2  -4   5  138.09   14.90
  -2  -4  -5  161.88   12.80
  -2   4  -6  565.94   30.90
  -2   4  -6  598.94   17.90
  -2  -4  -6  560.94   34.10
   2  -4   6  547.95   31.70
  -2  -4  -6  584.94   27.50
  -2   4  -7  146.89   20.60
  -2   4  -7  118.49    7.70
  -2   4  -7  137.19   16.20
  -2  -4  -7  140.49   14.80
  -2  -4  -7  122.09   17.10
  -2   4  -8    8.20    4.90
  -2   4  -8   13.80    7.30
  -2   4  -8    7.40    2.50
  -2  -4  -8   11.60    6.40
  -2  -4  -8   14.00    2.60
  -2   4  -9    2.20    2.00
  -2   4  -9   -3.30    2.80
  -2   4  -9    0.90    6.00
  -2  -4  -9    2.50    5.60
  -2  -4  -9    0.10    3.90
  -2  -4  -9    0.10    1.10
  -2   4 -10  351.76   16.10
  -2   4 -10  363.26   30.60
  -2   4 -10  331.77   36.00
  -2  -4 -10  380.46   29.30
  -2  -4 -10  348.47   13.90
  -2  -4 -10  405.26   33.80
  -2   4 -11   -4.00    4.80
  -2   4 -11    6.40    3.20
  -2   4 -11   -0.10    7.50
  -2  -4 -11    7.20    2.90
  -2  -4 -11    6.80    6.60
  -2  -4 -11    4.00    5.30
  -2   4 -12    4.80   10.30
  -2   4 -12    4.50    3.10
  -2   4 -12    2.50    6.30
  -2  -4 -12    5.40    6.50
  -2  -4 -12    4.90    2.20
  -2  -4 -12   -1.80    7.00
  -2   4 -13   79.79   19.80
  -2   4 -13   72.19   15.30
  -2   4 -13   92.59    9.80
  -2   4 -13   89.69    6.90
  -2  -4 -13   68.59   17.20
  -2  -4 -13   56.59   14.30
  -2  -4 -13   84.99    8.30
  -2   4 -14   66.19   16.20
  -2   4 -14   40.90   18.20
  -2  -4 -14   33.40   13.20
  -2  -4 -14   26.70   12.10
  -2  -4 -14   46.70    6.70
  -2   4 -15   -7.50    9.30
  -2   4 -15  -17.50   13.80
  -2  -4 -15   -0.70    8.80
  -2  -4 -15   -7.00    9.30
   2   5 -16  -23.80   11.30
   2   5 -16  -12.70    6.60
   2  -5 -16   -7.60    9.30
   2  -5 -16   -9.90    7.50
   2   5 -15   18.90   16.40
   2   5 -15    5.60    8.20
   2   5 -15   14.90    4.10
   2  -5 -15   16.60   10.90
   2  -5 -15   12.10   10.90
   2   5 -14   14.20   13.00
   2   5 -14   -3.40    4.60
   2   5 -14    7.00    3.30
   2  -5 -14    7.70    5.80
   2  -5 -14   -1.30    6.80
   2   5 -13   40.70   14.80
   2   5 -13   34.00    9.10
   2  -5 -13   32.40   10.20
   2  -5 -13   19.80   10.20
   2   5 -12   67.59    7.10
   2   5 -12   49.10    9.30
   2   5 -12   60.79   15.90
   2  -5 -12   54.09   12.10
   2   5 -11  224.08   31.10
   2   5 -11  234.48   12.30
   2   5 -11  204.88   18.60
   2  -5 -11  215.98   12.40
   2  -5 -11  230.18   23.90
   2  -5 -11  213.88   23.50
   2   5 -10   72.29   11.20
   2   5 -10   46.60   14.00
   2   5 -10   56.29    6.10
  -2  -5  10   50.19    5.30
   2  -5 -10   41.00   10.00
   2  -5 -10   58.19    6.50
   2   5  -9    2.20    2.80
   2   5  -9   -4.20    3.90
   2   5  -9    4.40    1.70
  -2   5   9   -3.70    5.50
   2  -5  -9    0.20    3.80
   2  -5  -9    0.70    2.30
  -2  -5   9   -0.10    1.30
   2   5  -8  567.84   24.80
   2   5  -8  583.74   18.20
   2   5  -8  629.24   43.40
  -2   5   8  594.14   35.80
   2  -5  -8  560.14   31.80
  -2  -5   8  579.14   17.20
   2  -5  -8  607.34   20.00
   2   5  -7  268.17   15.40
   2   5  -7  270.27   11.10
   2   5  -7  250.57   25.90
  -2   5   7  274.47   22.60
   2  -5  -7  261.27   12.40
  -2  -5   7  273.47   10.70
   2  -5  -7  271.27   20.80
   2   5  -6  564.34   21.40
  -2   5   6  580.64   30.60
   2   5  -6  634.84   38.70
   2   5  -6  585.14   16.70
   2  -5  -6  621.64   28.30
  -2  -5   6  555.14   16.00
   2  -5  -6  579.14   19.10
  -2   5   5  135.09   13.40
   2   5  -5  131.89    9.40
   2   5  -5  134.09    6.80
   2   5  -5  130.79    4.20
   2   5  -5  120.79   16.00
   2  -5  -5  130.49    8.50
   2  -5  -5  134.09   11.90
  -2  -5   5  129.19    6.60
   2  -5  -5  123.29    5.30
  -2  -5   5  130.69    8.20
  -2   5   4    1.10    2.10
   2   5  -4    3.90    3.50
   2   5  -4    2.90    1.90
  -2  -5   4    4.00    2.00
   2  -5  -4    6.70    2.40
   2  -5  -4    4.80    2.50
   2  -5  -4    6.40    1.30
  -2  -5   4    6.20    1.70
  -2  -5   4    3.00    1.10
   2   5  -3   94.59    3.50
  -2   5   3  100.99    7.30
  -2   5   3  104.59    4.60
   2   5  -3  114.29   12.90
  -2   5   3  105.59    9.20
  -2  -5   3  106.09    3.60
  -2  -5   3   97.69    7.30
   2  -5  -3  109.29    4.80
   2  -5  -3  107.49    8.30
  -2  -5   3   91.79    5.00
   2  -5  -3  105.39    7.40
  -2  -5   3   95.99   11.80
   2  -5  -3  100.89   12.40
  -2   5   2  177.38   10.20
   2   5  -2  191.98   14.60
  -2   5   2  184.08   15.70
  -2   5   2  177.28    9.70
   2   5  -2  175.08    5.10
   2   5  -2  167.78    6.40
  -2   5   2  183.68    6.40
   2  -5  -2  178.18    6.30
   2  -5  -2  184.68   15.50
  -2  -5   2  170.98    4.90
  -2  -5   2  177.28    6.70
   2  -5  -2  173.58    9.50
  -2  -5   2  172.88   13.90
   2  -5  -2  166.88    9.10
  -2  -5   2  165.78   11.20
  -2   5   1   35.10    4.70
   2   5  -1   33.60    2.10
  -2   5   1   34.40    2.10
  -2   5   1   33.00    4.00
  -2   5   1   34.80    2.70
   2   5  -1   33.40    2.50
   2  -5  -1   31.40    1.90
  -2  -5   1   23.30    4.50
   2  -5  -1   34.40    4.00
  -2  -5   1   31.20    2.00
   2  -5  -1   33.30    2.50
   2  -5  -1   31.40    5.90
  -2   5   0   11.40    3.80
   2   5   0   15.10    1.60
  -2   5   0   12.90    1.60
   2   5   0   15.00    1.50
  -2   5   0   12.80    1.60
  -2  -5   0   15.90    1.40
  -2  -5   0    9.30    2.50
   2  -5   0   16.00    1.80
  -2  -5   0   14.40    1.60
   2  -5   0   16.10    1.70
   2  -5   0    9.20    3.80
  -2   5  -2   48.70    7.70
  -2   5  -2   49.10    2.80
  -2  -5  -2   52.79    2.60
   2  -5   2   47.00    2.30
  -2  -5  -2   48.10    2.70
   2  -5   2   54.29    7.80
   2  -5   2   51.09    2.30
  -2   5  -3  205.08    8.20
  -2   5  -3  212.78   16.60
  -2   5  -3  219.08    6.20
  -2  -5  -3  216.38    7.50
   2  -5   3  222.88   16.00
  -2   5  -4  113.39   12.70
  -2   5  -4  105.89    6.20
  -2  -5  -4  105.79    7.70
   2  -5   4  102.59   12.40
  -2   5  -5  160.78   16.30
  -2   5  -5  168.78    8.40
  -2  -5  -5  182.38   12.10
   2  -5   5  167.78   16.40
  -2   5  -6  235.28   10.70
  -2   5  -6  236.88   20.20
   2  -5   6  278.07   22.40
  -2  -5  -6  253.97   16.30
  -2   5  -7  118.39   15.30
  -2   5  -7  102.59    7.40
  -2  -5  -7  104.19   16.80
  -2  -5  -7   90.59   11.50
   2  -5   7  101.29   15.80
  -2   5  -8  576.84   19.90
  -2   5  -8  593.64   35.60
  -2   5  -8  593.14   43.20
  -2  -5  -8  607.24   39.50
  -2  -5  -8  590.94   16.70
  -2  -5  -8  579.74   30.50
  -2   5  -9   69.29    6.70
  -2   5  -9   60.49   12.00
  -2  -5  -9   73.79    5.60
  -2  -5  -9   48.10   11.30
  -2  -5  -9   53.79   10.30
  -2   5 -10  113.79   18.00
  -2   5 -10  117.29    9.00
  -2   5 -10   82.39   17.80
  -2  -5 -10  108.29    7.30
  -2  -5 -10  119.19   16.60
  -2  -5 -10   79.19   15.20
  -2   5 -11  251.87   28.10
  -2   5 -11  299.17   35.70
  -2   5 -11  244.28   14.20
  -2  -5 -11  261.67   12.30
  -2  -5 -11  248.38   29.00
  -2  -5 -11  279.57   25.80
  -2   5 -12  295.77   12.90
  -2   5 -12  292.87   31.60
  -2   5 -12  270.57   15.60
  -2   5 -12  271.07   35.90
  -2  -5 -12  336.97   33.70
  -2  -5 -12  304.97   28.10
  -2  -5 -12  283.07   13.40
  -2   5 -13   28.10    4.50
  -2   5 -13   39.40   12.30
  -2   5 -13   29.20   15.50
  -2  -5 -13   22.30    9.60
  -2  -5 -13   39.60   12.40
  -2  -5 -13   44.10    6.20
  -2   5 -14   54.09   15.10
  -2   5 -14   42.50   17.20
  -2  -5 -14   43.40   14.30
  -2  -5 -14   43.60   13.10
  -2   5 -15   64.29   17.20
  -2   5 -15   74.59   22.80
  -2  -5 -15   59.39   15.20
  -2  -5 -15   62.39   18.90
   2   6 -16  200.18   25.70
   2   6 -16  219.48   14.90
   2  -6 -16  192.48   28.50
   2   6 -15   32.30   10.20
   2   6 -15   11.30   14.50
   2  -6 -15   23.00   10.50
   2  -6 -15   31.30   12.70
   2   6 -14   46.90   17.70
   2   6 -14   60.79   12.20
   2  -6 -14   50.39   13.10
   2  -6 -14   70.99   15.90
   2   6 -13   16.90   12.80
   2   6 -13   16.00    8.50
   2   6 -13   21.00    4.50
   2  -6 -13   10.80    7.50
   2  -6 -13   23.30    9.80
   2   6 -12  403.86   17.90
   2   6 -12  464.45   45.80
   2   6 -12  419.56   27.60
   2  -6 -12  425.86   32.90
   2  -6 -12  383.66   18.00
   2  -6 -12  428.76   34.40
   2   6 -11  102.29    8.30
   2   6 -11   62.29   10.50
   2  -6 -11   88.99    9.10
   2  -6 -11   68.69   12.70
   2   6 -10   -0.90    1.60
   2   6 -10    2.60    3.10
   2   6 -10   -5.10    5.60
   2  -6 -10   -1.20    2.20
  -2  -6  10    1.90    1.80
   2  -6 -10   -4.80    3.50
   2   6  -9 1049.59   38.20
  -2   6   9 1075.99   51.79
   2   6  -9 1000.00   27.40
   2   6  -9 1082.69   61.99
   2  -6  -9 1016.60   29.50
   2  -6  -9  992.50   44.20
  -2  -6   9 1022.60   26.00
  -2   6   8   51.69   10.90
   2   6  -8   56.19    8.80
   2   6  -8   62.89    5.80
   2   6  -8   42.60   12.10
   2  -6  -8   49.99    6.50
  -2  -6   8   62.39    5.30
   2  -6  -8   45.40    8.40
   2   6  -7  151.28   12.30
  -2   6   7  123.69   15.80
   2   6  -7  166.18    8.70
   2   6  -7  159.18   21.50
   2  -6  -7  158.68   10.20
  -2  -6   7  162.58    8.40
   2   6  -6 2627.44   59.49
   2   6  -6 2504.85   49.50
  -2   6   6 2649.63   72.79
   2   6  -6 2647.14   87.19
  -2  -6   6 2639.44   49.50
   2  -6  -6 2573.94   65.49
  -2  -6   6 2606.74   55.79
   2  -6  -6 2586.44   54.39
   2   6  -5  508.55   32.80
   2   6  -5  528.45   11.00
   2   6  -5  518.95   20.70
   2   6  -5  538.05   15.40
  -2   6   5  469.65   24.70
   2  -6  -5  504.85   12.90
  -2  -6   5  519.45   13.50
   2  -6  -5  493.35   18.40
   2  -6  -5  503.95   22.70
  -2  -6   5  499.65   14.90
  -2  -6   5  507.55   17.70
   2   6  -4 5714.73   94.69
   2   6  -4 5842.82  106.19
  -2   6   4 5713.13  112.19
   2  -6  -4 5561.74  105.69
   2  -6  -4 5817.42  130.29
   2  -6  -4 5806.32   92.39
  -2  -6   4 5575.14   94.69
   2  -6  -4 5842.12  102.39
  -2  -6   4 5754.62  100.59
  -2  -6   4 5726.63   98.79
  -2  -6   4 5710.53   90.79
   2   6  -3 9586.34  181.78
  -2   6   3 9525.75  146.09
   2  -6  -3 9293.57  182.68
  -2  -6   3 9255.47  159.28
   2  -6  -3 9080.49  145.89
   2   6  -2 2715.93   68.49
   2   6  -2 2663.73   43.80
  -2   6   2 2536.95   53.89
  -2   6   2 2680.13   46.30
  -2   6   2 2579.64   54.49
  -2   6   2 2788.62   74.09
  -2  -6   2 2698.83   47.20
  -2  -6   2 2789.32   64.09
  -2  -6   2 2670.33   43.60
   2  -6  -2 2559.74   51.79
   2  -6  -2 2689.93   46.20
   2  -6  -2 2731.83   54.89
   2  -6  -2 2687.13   72.19
  -2   6   1    3.10    1.40
  -2   6   1    3.40    0.80
   2   6  -1    2.60    2.40
  -2   6   1    2.30    0.80
   2   6  -1    4.50    0.90
   2   6  -1    5.40    1.20
  -2   6   1    1.80    2.70
  -2   6   1    1.80    1.90
   2  -6  -1    3.30    0.80
  -2  -6   1    4.90    1.20
   2  -6  -1    5.60    1.70
  -2  -6   1    4.00    0.90
   2  -6  -1    0.90    2.50
   2  -6  -1    1.70    1.70
   2  -6  -1    3.00    0.90
   2   6   0 6687.63  117.79
  -2   6   0 6708.73  134.79
   2  -6   0 6519.55  105.59
   2  -6   0 6923.51  132.99
  -2   6  -1  238.38    7.50
  -2   6  -1  219.68   16.90
   2   6   1  218.38    6.30
   2   6   1  221.48    8.90
  -2   6  -1  239.28    8.00
   2   6   1  222.68    6.60
  -2  -6  -1  225.48    6.90
   2  -6   1  221.98    7.40
   2  -6   1  235.08    7.00
   2  -6   1  216.78   16.00
  -2  -6  -1  226.78    6.50
  -2   6  -2 1361.96   26.10
  -2   6  -2 1516.25   48.10
  -2  -6  -2 1397.76   25.70
   2  -6   2 1459.95   44.60
   2  -6   2 1423.66   27.80
  -2  -6  -2 1393.66   25.00
   2  -6   2 1418.66   24.40
   2  -6   2 1384.86   24.70
  -2   6  -3 1055.29   40.00
  -2   6  -3 1081.69   20.70
  -2   6  -3 1052.89   23.90
  -2  -6  -3 1074.49   20.50
   2  -6   3 1054.39   23.10
  -2  -6  -3 1091.99   19.70
   2  -6   3 1026.50   37.70
  -2   6  -4  391.96   28.80
  -2   6  -4  403.36   13.40
  -2  -6  -4  414.76   12.70
   2  -6   4  391.66   23.00
  -2   6  -5   62.59    5.20
  -2  -6  -5   74.29    6.70
   2  -6   5   47.20    9.10
  -2   6  -6   84.79   13.10
  -2   6  -6  106.69    7.30
  -2  -6  -6  107.99   10.00
   2  -6   6  106.39   14.90
  -2   6  -7    5.00    2.10
  -2   6  -7    6.00    4.10
  -2  -6  -7    2.90    2.80
   2  -6   7    0.70    4.30
  -2   6  -8    9.00    6.80
  -2   6  -8   12.80    6.60
  -2   6  -8   10.20    3.50
  -2  -6  -8    6.80    4.10
  -2  -6  -8   19.10    7.90
   2  -6   8    8.30    4.80
  -2   6  -9   21.70   10.70
  -2  -6  -9   24.30    8.50
  -2  -6  -9   25.50    3.60
  -2   6 -10   26.60   11.50
  -2   6 -10   23.20    8.70
  -2   6 -10   21.90    4.30
  -2  -6 -10   20.90    8.40
  -2  -6 -10   28.80    4.30
  -2  -6 -10   13.40    5.50
  -2   6 -11   12.50    3.60
  -2   6 -11    0.30    7.30
  -2   6 -11   11.20    3.20
  -2  -6 -11   15.30    3.30
  -2  -6 -11   11.10    5.50
  -2   6 -12   15.00    4.70
  -2   6 -12   20.20   12.70
  -2   6 -12   14.60    4.40
  -2   6 -12   18.70    9.60
  -2  -6 -12   26.10   11.10
  -2  -6 -12   20.50    7.80
  -2  -6 -12   18.50    4.00
  -2   6 -13    2.90   10.20
  -2  -6 -13   -5.40    6.90
  -2  -6 -13    0.60    6.40
  -2  -6 -13   -3.00    2.20
  -2   6 -14   27.50   13.30
  -2   6 -14    7.90   14.50
  -2   6 -14   42.50    7.90
  -2  -6 -14   35.40    4.80
  -2  -6 -14   23.00   13.30
  -2   6 -15   -8.90    9.10
  -2   6 -15   -6.70   14.20
  -2  -6 -15  -12.60    7.30
  -2  -6 -15   -8.70   10.00
   2   7 -16    6.10    8.60
   2   7 -16   -2.00    4.00
   2   7 -16    1.10   16.20
   2  -7 -16   -4.80    8.40
   2  -7 -16    6.90    9.00
   2   7 -15  134.79   20.80
   2   7 -15  141.99   28.30
   2  -7 -15  129.19   23.70
   2  -7 -15  159.78   25.70
   2   7 -14  -16.70    9.40
   2   7 -14   -2.50    2.20
   2   7 -14   -1.70    5.00
   2  -7 -14   -8.90    6.90
   2   7 -13   -3.00    4.50
   2   7 -13    2.00    2.80
   2   7 -13    9.20   10.00
   2  -7 -13   -1.30    5.20
   2  -7 -13   -3.70    4.70
   2   7 -12    5.80    2.70
   2   7 -12   -2.80    4.00
   2   7 -12    5.70   11.20
   2  -7 -12    7.30    7.20
   2  -7 -12   -3.60    5.00
   2  -7 -12    4.10    3.50
   2   7 -11    0.90    2.00
   2   7 -11   -2.20    2.80
   2   7 -11  -15.30    7.10
   2  -7 -11   -5.50    2.80
   2  -7 -11    2.00    5.30
   2   7 -10  528.25   28.60
   2   7 -10  473.85   18.50
  -2   7  10  541.45   37.50
   2   7 -10  495.15   45.00
  -2  -7  10  499.95   17.30
   2  -7 -10  459.05   30.20
   2  -7 -10  538.65   21.70
   2   7  -9  755.02   32.80
   2   7  -9  633.84   48.80
  -2   7   9  738.53   42.20
   2   7  -9  720.53   22.40
   2  -7  -9  752.52   25.70
   2  -7  -9  694.73   35.20
  -2  -7   9  725.63   21.30
   2   7  -8    7.40    6.30
  -2   7   8    7.30    5.40
   2   7  -8    8.60    2.70
   2   7  -8   10.40    4.00
  -2  -7   8   10.70    2.70
   2  -7  -8    8.10    3.00
   2  -7  -8   10.70    4.10
   2   7  -7  124.69   11.60
  -2   7   7  138.29   16.20
   2   7  -7  157.08   21.00
   2   7  -7  128.99    8.00
  -2  -7   7  137.79    7.90
   2  -7  -7  135.99   10.20
  -2  -7   7  135.29   11.20
   2   7  -6  146.89   12.10
  -2   7   6  161.78   15.70
   2   7  -6  161.68    5.30
   2   7  -6  155.78    8.40
   2   7  -6  162.18   20.50
   2  -7  -6  155.58   13.20
  -2  -7   6  160.38    8.30
  -2  -7   6  162.08   11.10
   2  -7  -6  174.48   11.30
   2  -7  -6  160.98    6.80
   2   7  -5 3940.11   71.19
  -2   7   5 4104.49   91.29
   2   7  -5 4127.59  111.09
   2   7  -5 4238.48   64.99
   2   7  -5 4052.99   84.19
  -2  -7   5 3995.70   84.09
   2  -7  -5 4009.50   83.29
   2  -7  -5 4074.39   78.79
   2  -7  -5 4129.99   68.19
  -2  -7   5 3981.50   70.99
  -2  -7   5 3972.60   70.99
   2   7  -4 1094.19   25.20
   2   7  -4 1170.28   49.30
   2   7  -4 1119.39   20.90
   2   7  -4 1169.08   35.80
  -2   7   4 1154.38   36.50
   2  -7  -4 1120.39   23.50
   2  -7  -4 1137.29   32.00
  -2  -7   4 1111.89   22.40
   2  -7  -4 1120.09   48.50
  -2  -7   4 1132.79   29.30
  -2  -7   4 1127.39   20.20
   2  -7  -4 1133.69   31.50
  -2  -7   4 1123.89   25.50
  -2  -7   4 1089.99   36.00
  -2   7   3   25.00    4.60
   2   7  -3   27.40    3.00
  -2   7   3   25.00    4.20
   2   7  -3   31.10    2.20
  -2   7   3   21.00    2.50
   2   7  -3   19.60    6.20
   2  -7  -3   21.10    4.00
   2  -7  -3   14.70    5.20
   2  -7  -3   27.40    2.80
  -2  -7   3   29.10    2.10
  -2  -7   3   32.10    3.30
   2   7  -2    0.60    2.60
  -2   7   2    4.10    2.10
  -2   7   2    2.30    0.90
  -2   7   2    1.10    0.90
  -2   7   2    3.40    0.70
   2   7  -2    2.30    0.70
   2   7  -2    2.40    0.90
  -2   7   2    0.90    2.70
   2  -7  -2    2.80    1.30
   2  -7  -2    1.20    2.00
   2  -7  -2    2.20    0.90
  -2  -7   2    1.90    0.60
  -2  -7   2    3.80    2.60
  -2  -7   2    2.00    0.90
   2  -7  -2    2.40    0.70
   2   7  -1 2009.90   37.30
   2   7  -1 2124.49   54.69
  -2   7   1 2042.20   37.90
  -2   7   1 2008.10   62.79
  -2   7   1 2096.19   47.20
   2   7  -1 2059.09   35.40
  -2   7   1 2023.30   43.80
  -2   7   1 2059.89   35.80
   2  -7  -1 2133.79   35.40
   2  -7  -1 2086.99   62.09
   2  -7  -1 2086.89   37.70
   2  -7  -1 2093.29   46.40
  -2  -7   1 2094.89   37.90
  -2   7   0  400.46   10.90
   2   7   0  426.36   10.10
  -2   7   0  431.36   25.40
   2   7   0  405.86   18.00
   2   7   0  402.76   10.70
  -2   7   0  427.96   17.20
   2  -7   0  419.96   24.20
   2  -7   0  414.96   10.60
  -2  -7   0  422.06   10.00
  -2  -7   0  413.96   11.20
   2  -7   0  408.26   11.10
  -2   7  -1    4.00    1.20
   2   7   1    4.30    1.00
   2   7   1    3.10    1.50
  -2   7  -1    4.90    3.80
   2   7   1    4.10    1.00
  -2   7  -1    2.10    0.90
  -2   7  -1    2.80    1.90
   2  -7   1    2.80    0.90
   2  -7   1    5.90    3.50
  -2  -7  -1    3.90    1.00
  -2  -7  -1    3.50    0.90
   2  -7   1    1.70    0.70
  -2   7  -2 2523.05   43.80
  -2   7  -2 2502.95   45.80
  -2   7  -2 2673.03   71.59
   2  -7   2 2458.95   41.20
   2  -7   2 2468.75   65.29
   2  -7   2 2441.46   44.70
  -2  -7  -2 2477.75   42.70
  -2  -7  -2 2564.14   42.00
   2  -7   2 2447.96   41.90
  -2   7  -3    8.40    1.80
  -2   7  -3    7.30    1.50
  -2   7  -3   10.10    4.50
   2  -7   3    8.10    1.60
   2  -7   3    5.40    3.30
  -2   7  -4  113.69    5.00
  -2   7  -4  112.79   14.40
  -2   7  -4  105.39    6.60
  -2  -7  -4  109.89    4.80
   2  -7   4  104.69   12.60
  -2  -7  -4  100.19    3.60
   2  -7   4  117.49    7.80
  -2  -7  -4  112.69    4.40
  -2   7  -5  888.71   40.50
  -2   7  -5  892.51   23.80
   2  -7   5  949.01   40.00
  -2  -7  -5  897.61   22.90
  -2   7  -6   10.20    5.20
  -2   7  -6   12.30    3.00
   2  -7   6    5.50    4.60
  -2  -7  -6    6.00    2.60
  -2   7  -7    5.20    4.10
  -2   7  -7    2.40    1.90
  -2  -7  -7    3.40    2.50
   2  -7   7    5.10    4.20
  -2   7  -8  493.45   18.80
  -2   7  -8  564.74   36.00
  -2   7  -8  502.85   40.90
   2  -7   8  534.85   35.00
  -2  -7  -8  451.15   23.50
  -2  -7  -8  491.35   37.20
  -2   7  -9  388.96   17.20
  -2   7  -9  399.66   38.90
  -2   7  -9  413.66   31.80
  -2  -7  -9  386.76   13.30
  -2  -7  -9  396.86   23.30
  -2  -7  -9  385.06   34.30
  -2   7 -10  609.64   40.80
  -2   7 -10  594.84   22.80
  -2   7 -10  583.74   21.10
  -2   7 -10  643.94   51.69
  -2  -7 -10  637.54   32.40
  -2  -7 -10  639.84   45.80
  -2  -7 -10  581.34   18.00
  -2   7 -11  105.49   23.20
  -2   7 -11  147.19   11.20
  -2  -7 -11  155.78   17.40
  -2  -7 -11  106.29   20.50
  -2  -7 -11  146.69    8.70
  -2   7 -12   -2.90    2.20
  -2   7 -12   -1.20    2.60
  -2   7 -12    8.50   11.20
  -2  -7 -12    2.00    4.60
  -2  -7 -12   -7.40    5.00
  -2   7 -13   89.79    9.90
  -2   7 -13  102.49    9.60
  -2   7 -13   98.39   23.30
  -2   7 -13   75.29   21.80
  -2  -7 -13   63.49   14.80
  -2  -7 -13   95.09    8.30
  -2  -7 -13   72.09   12.70
  -2   7 -14  102.59   19.00
  -2   7 -14   92.89   25.60
  -2  -7 -14  137.39   24.30
  -2  -7 -14  131.39   19.80
  -2   7 -15  -36.30   16.40
  -2   7 -15    0.80   12.00
  -2  -7 -15    4.10    8.60
  -2  -7 -15   15.90   13.60
   2   8 -16   -2.50    3.90
   2   8 -16  -31.20   13.40
   2   8 -16   -6.70    7.30
   2  -8 -16   -7.20    8.10
   2  -8 -16  -10.60    7.60
   2   8 -15   -2.30   13.80
   2   8 -15    4.30    8.40
   2  -8 -15    9.80    9.10
   2  -8 -15    4.40    8.70
   2   8 -14   92.19   23.90
   2   8 -14  127.79   10.90
   2   8 -14  120.89   18.00
   2  -8 -14  138.19   20.70
   2   8 -13  271.77   15.40
   2   8 -13  238.48   23.00
   2   8 -13  223.28   34.70
   2  -8 -13  227.58   29.30
   2  -8 -13  242.88   15.60
   2  -8 -13  281.97   26.80
   2   8 -12    7.70    3.00
   2   8 -12   22.50   10.10
   2   8 -12    0.00    3.80
   2  -8 -12    5.30    3.40
   2  -8 -12    9.60    5.50
   2   8 -11  953.30   66.29
   2   8 -11  952.00   29.20
   2   8 -11  929.61   42.10
   2  -8 -11  935.51   44.00
  -2  -8  11 1000.40   27.30
   2  -8 -11  955.50   32.00
   2   8 -10  358.66   37.50
  -2   8  10  324.07   29.80
   2   8 -10  320.47   15.10
   2   8 -10  353.76   23.80
   2  -8 -10  367.06   25.60
  -2  -8  10  335.07   14.10
   2  -8 -10  335.57   17.80
   2   8  -9  111.39   13.90
  -2   8   9   79.99   14.10
   2   8  -9  115.99    8.40
   2  -8  -9  118.59   14.40
  -2  -8   9  125.29    8.30
   2  -8  -9  107.79   10.30
  -2   8   8   66.49   12.00
   2   8  -8   90.19    7.10
   2   8  -8   74.09   10.40
   2   8  -8   79.09   17.10
   2  -8  -8   95.29    9.50
   2  -8  -8   99.79   12.30
  -2  -8   8   80.39   10.30
  -2  -8   8   92.19    6.90
   2   8  -7  207.68   10.60
   2   8  -7  250.67   17.60
   2   8  -7  211.18    6.60
  -2   8   7  218.48   19.90
   2   8  -7  212.08   25.70
  -2  -8   7  213.68   14.00
   2  -8  -7  224.78    8.80
   2  -8  -7  221.68   19.30
   2  -8  -7  213.38   13.50
  -2  -8   7  210.88   10.20
   2   8  -6 1008.90   19.10
   2   8  -6  988.40   25.30
   2   8  -6  979.10   35.30
  -2   8   6  995.00   39.90
   2   8  -6  949.60   51.89
   2  -8  -6  960.40   30.40
   2  -8  -6  969.60   33.30
  -2  -8   6  965.30   30.20
  -2  -8   6  960.50   24.70
   2  -8  -6  988.90   22.20
   2   8  -5   13.20    6.00
  -2   8   5   18.20    5.30
   2   8  -5   24.30    2.20
   2   8  -5   28.60    3.70
   2   8  -5   17.60    4.80
   2  -8  -5   19.10    3.80
   2  -8  -5   28.60    3.10
  -2  -8   5   17.40    3.90
  -2  -8   5   31.10    4.50
   2  -8  -5   20.20    4.40
  -2  -8   5   25.60    3.50
  -2   8   4  500.95   22.70
   2   8  -4  529.15   24.70
   2   8  -4  529.35   33.30
   2   8  -4  537.35   11.90
   2   8  -4  488.85   15.20
  -2  -8   4  513.85   15.60
   2  -8  -4  482.65   20.10
  -2  -8   4  489.75   21.70
   2  -8  -4  496.35   19.10
   2  -8  -4  516.25   33.60
  -2  -8   4  523.65   19.20
  -2  -8   4  502.05   11.10
   2  -8  -4  531.15   14.20
  -2  -8   4  513.65   13.30
   2   8  -3   27.30    3.10
   2   8  -3   37.20    2.60
  -2   8   3   27.30    4.80
   2   8  -3   31.20    7.90
   2  -8  -3   34.20    4.70
   2  -8  -3   34.80    3.30
   2  -8  -3   27.10    4.80
  -2  -8   3   25.80    5.40
   2  -8  -3   23.80    7.00
  -2  -8   3   36.30    2.40
  -2  -8   3   30.50    3.30
  -2   8   2  509.25   31.50
  -2   8   2  508.75   20.30
  -2   8   2  526.15   11.60
   2   8  -2  514.35   14.20
  -2   8   2  538.85   14.30
   2   8  -2  537.15   28.10
   2   8  -2  525.15   12.00
  -2   8   2  505.75   18.40
   2  -8  -2  505.45   13.80
  -2  -8   2  516.65   14.50
   2  -8  -2  511.45   11.20
   2  -8  -2  491.15   17.60
  -2  -8   2  487.45   26.00
  -2  -8   2  526.75   11.70
   2  -8  -2  540.45   20.60
   2  -8  -2  519.05   31.20
  -2   8   1    0.40    1.80
   2   8  -1    1.80    2.10
   2   8  -1    0.60    0.50
  -2   8   1    1.50    1.40
  -2   8   1   -0.30    0.40
   2   8  -1    0.10    0.70
  -2   8   1   -0.30    2.50
  -2   8   1    0.20    0.50
   2  -8  -1    0.80    1.50
   2  -8  -1    0.60    0.50
  -2  -8   1    0.30    0.50
   2  -8  -1    0.50    0.70
  -2  -8   1    0.20    0.60
   2  -8  -1   -0.80    2.60
  -2   8   0   62.29    6.60
  -2   8   0   61.79   11.00
  -2   8   0   55.29    6.80
  -2   8   0   55.49    3.80
   2   8   0   59.89    3.70
   2   8   0   56.19    7.00
   2   8   0   52.99    3.20
   2  -8   0   55.49    3.60
  -2  -8   0   57.49    3.80
   2  -8   0   54.49    3.80
  -2  -8   0   51.79    4.80
   2  -8   0   44.20    8.50
  -2   8  -1    4.90    2.20
  -2   8  -1    6.00    1.80
  -2   8  -1    3.10    3.00
   2   8   1    3.50    1.60
  -2   8  -1    3.70    1.20
   2   8   1    3.90    1.00
   2   8   1    6.80    1.30
   2  -8   1    5.10    1.10
  -2  -8  -1    5.00    1.20
   2  -8   1    5.80    1.40
  -2  -8  -1    4.40    1.10
   2  -8   1    4.40    1.40
   2  -8   1    2.30    3.10
   2   8   2 3676.53   61.19
  -2   8  -2 3733.93   72.89
  -2   8  -2 3755.52   65.39
   2   8   2 3479.55   57.59
   2   8   2 3653.63   59.89
  -2   8  -2 3711.53   64.29
  -2   8  -2 3830.22   94.29
   2  -8   2 3578.64   62.99
  -2  -8  -2 3827.22   60.29
   2  -8   2 3525.15   86.99
  -2  -8  -2 3600.94   60.79
   2  -8   2 3617.64   60.29
   2  -8   2 3679.13   59.29
  -2   8  -3   22.20    3.10
  -2   8  -3   23.10    2.70
  -2   8  -3   17.20    5.90
  -2   8  -3   16.20    3.80
   2  -8   3   27.30    1.90
  -2  -8  -3   23.10    2.40
  -2  -8  -3   24.70    2.20
   2  -8   3   26.90    3.10
   2  -8   3   15.60    5.50
   2  -8   3   25.30    2.10
  -2   8  -4  402.56   14.20
  -2   8  -4  411.96   27.10
  -2   8  -4  386.06   11.30
   2  -8   4  409.86   13.30
  -2  -8  -4  413.16   10.80
  -2  -8  -4  398.06   10.10
   2  -8   4  392.16   24.20
  -2   8  -5  439.86   12.10
  -2   8  -5  470.15   16.10
  -2   8  -5  460.75   29.80
   2  -8   5  450.35   14.80
   2  -8   5  430.96   26.50
  -2  -8  -5  409.36   11.00
  -2  -8  -5  434.86   11.50
  -2  -8  -5  454.45   10.90
  -2   8  -6  350.16   14.40
  -2   8  -6  345.87   26.80
   2  -8   6  359.66   25.70
  -2  -8  -6  335.17   13.30
  -2   8  -7 3631.44  100.79
  -2   8  -7 3530.75   69.29
   2  -8   7 3491.25   96.09
  -2  -8  -7 3538.45   71.49
  -2   8  -8   45.80    6.60
  -2   8  -8   28.70    9.30
  -2   8  -8   30.80   12.70
  -2   8  -8   39.30    5.50
  -2  -8  -8   29.60    5.50
   2  -8   8   18.50    8.20
  -2   8  -9 1241.58   58.29
  -2   8  -9 1338.47   72.89
  -2   8  -9 1272.67   35.30
  -2  -8  -9 1376.56   67.09
  -2  -8  -9 1274.07   28.80
  -2  -8  -9 1359.26   42.50
   2  -8   9 1290.67   68.89
  -2   8 -10   62.39   17.50
  -2   8 -10   61.79    8.00
  -2   8 -10   78.69    8.20
  -2   8 -10   51.89   12.10
  -2  -8 -10   70.79    5.70
  -2  -8 -10   48.40   12.70
  -2   8 -11   -1.10    7.40
  -2   8 -11    3.90    5.90
  -2   8 -11    3.40    3.30
  -2  -8 -11    6.10    2.30
  -2  -8 -11    3.60    6.30
  -2  -8 -11   -1.60    3.50
  -2   8 -12   28.50    5.80
  -2   8 -12   51.09   13.00
  -2   8 -12   33.90    6.30
  -2   8 -12   41.00   15.20
  -2  -8 -12   36.40   13.20
  -2  -8 -12   20.90    6.90
  -2  -8 -12   30.90    4.90
  -2   8 -13  -17.70    9.30
  -2   8 -13  -18.20    8.10
  -2   8 -13    3.90    2.70
  -2   8 -13    5.60    4.10
  -2  -8 -13   -5.00    7.40
  -2  -8 -13   -3.60    5.10
  -2   8 -14   13.30   10.30
  -2  -8 -14    4.70    6.10
  -2  -8 -14  -10.80    8.90
   2   9 -16  -20.60   13.90
   2   9 -15   56.59   22.10
   2   9 -15   73.79    9.40
   2  -9 -15   65.39   13.30
   2   9 -14   26.20    8.50
   2   9 -14   24.80   17.10
   2   9 -14   47.60    7.70
   2  -9 -14   33.30    9.90
   2  -9 -14   33.60   11.80
   2   9 -13   -2.70    4.80
   2   9 -13  -10.00    8.80
   2   9 -13   -1.00    2.30
   2  -9 -13   -1.80    5.60
   2  -9 -13   -4.10    3.10
   2   9 -12   37.90    9.60
   2   9 -12   50.19    7.00
   2   9 -12   47.30   16.90
   2  -9 -12   44.40    7.50
   2  -9 -12   36.80    9.00
   2   9 -11  288.97   23.90
   2   9 -11  325.97   16.10
   2   9 -11  314.47   37.30
  -2  -9  11  325.67   14.60
   2  -9 -11  352.46   24.80
   2  -9 -11  348.77   19.30
   2   9 -10   19.80    4.00
   2   9 -10   11.50    5.80
   2   9 -10   10.20    9.30
  -2   9  10   17.80    8.10
  -2  -9  10   11.20    3.10
   2  -9 -10   20.30    5.50
   2  -9 -10   15.80    5.50
  -2   9   9   -1.90    4.10
   2   9  -9   -4.90    5.70
   2   9  -9   -3.10    3.20
   2   9  -9   -0.50    1.40
  -2  -9   9   -2.00    1.30
   2  -9  -9   -3.20    2.40
   2   9  -8  106.19   13.00
   2   9  -8  122.99    8.60
   2   9  -8   91.59   19.10
  -2   9   8  119.39   16.00
   2  -9  -8  117.99   11.10
  -2  -9   8  106.79   11.40
   2  -9  -8  103.19   12.10
  -2  -9   8  108.99    7.70
   2   9  -7  344.07   14.20
  -2   9   7  366.26   24.80
   2   9  -7  362.66   21.90
   2   9  -7  348.37   33.40
   2   9  -7  350.56    9.40
  -2  -9   7  349.37   18.40
   2  -9  -7  347.17   11.90
  -2  -9   7  355.66   14.00
   2  -9  -7  360.26   18.40
   2  -9  -7  290.77   21.30
   2   9  -6  284.07   28.30
   2   9  -6  288.97   19.60
  -2   9   6  315.87   21.50
   2   9  -6  309.87    8.70
   2   9  -6  314.07   12.90
   2  -9  -6  290.27   16.40
  -2  -9   6  299.77   12.40
  -2  -9   6  293.37   16.40
   2  -9  -6  334.97   11.30
   2  -9  -6  308.47   17.10
   2   9  -5  315.07   28.20
   2   9  -5  273.97   11.50
   2   9  -5  268.97    8.00
  -2   9   5  264.67   18.10
   2   9  -5  270.87   18.90
  -2  -9   5  286.67   17.60
   2  -9  -5  293.57   27.80
   2  -9  -5  258.67   14.30
   2  -9  -5  267.87   10.00
  -2  -9   5  269.27   15.90
   2  -9  -5  276.07   15.60
  -2  -9   5  279.07   13.20
  -2   9   4   17.10    4.20
   2   9  -4   24.20    2.30
   2   9  -4   20.40    4.50
   2   9  -4   16.00    6.10
   2   9  -4   25.10    3.30
   2  -9  -4   28.20    3.10
  -2  -9   4   27.00    2.20
  -2  -9   4   15.40    4.50
   2  -9  -4   23.00    4.80
  -2  -9   4   24.40    2.80
  -2  -9   4   17.30    3.80
  -2  -9   4   30.00    3.70
   2  -9  -4   16.00    3.50
   2   9  -3    9.00    2.00
  -2   9   3    5.70    2.40
   2   9  -3    6.20    5.40
   2   9  -3    8.00    1.50
  -2  -9   3   10.10    2.10
  -2  -9   3    3.90    2.70
  -2  -9   3    8.00    2.20
   2  -9  -3    1.40    3.80
   2  -9  -3    8.50    2.00
   2  -9  -3    5.70    2.20
   2  -9  -3    6.70    2.90
  -2   9   2 1671.73   33.20
  -2   9   2 1595.94   39.00
  -2   9   2 1667.13   43.40
  -2   9   2 1697.53   62.89
  -2   9   2 1650.13   29.90
   2   9  -2 1661.03   30.20
   2   9  -2 1666.13   55.09
   2   9  -2 1632.64   33.20
  -2  -9   2 1630.44   33.70
   2  -9  -2 1675.13   43.00
   2  -9  -2 1663.83   29.40
   2  -9  -2 1721.13   62.39
  -2  -9   2 1622.74   53.79
   2  -9  -2 1643.24   32.80
  -2  -9   2 1657.43   29.80
   2   9  -1  169.98    6.30
  -2   9   1  160.28   11.90
  -2   9   1  168.58    6.60
  -2   9   1  190.08   20.00
  -2   9   1  172.58    7.60
  -2   9   1  183.48   11.00
   2   9  -1  175.88    7.40
   2  -9  -1  169.38    7.40
   2  -9  -1  168.48   11.70
   2  -9  -1  176.28    6.40
  -2  -9   1  166.38    6.00
  -2  -9   1  170.68    7.50
   2  -9  -1  169.58   18.10
  -2   9   0 3309.97   58.39
  -2   9   0 3412.66   71.79
   2   9   0 3333.47   56.49
   2   9   0 3360.06   61.09
  -2   9   0 3506.45   60.09
  -2   9   0 3561.34   94.79
   2  -9   0 3441.06   57.89
  -2  -9   0 3306.17   56.39
   2  -9   0 3415.36   90.29
   2  -9   0 3411.46   58.99
   2  -9   0 3496.15   70.39
  -2  -9   0 3352.66   58.69
  -2   9  -1 4539.45  112.49
   2   9   1 4418.46   78.09
   2   9   1 4541.15   74.69
  -2   9  -1 4763.12   90.89
  -2   9  -1 4536.25   77.89
  -2   9  -1 4664.33   78.19
  -2  -9  -1 4688.33   76.69
   2  -9   1 4645.14   76.89
   2  -9   1 4686.33   77.29
   2  -9   1 4812.92  110.09
   2   9   2 1912.21   36.20
  -2   9  -2 1938.61   36.60
  -2   9  -2 1904.71   37.80
   2   9   2 1764.22   32.60
  -2   9  -2 1900.91   46.70
  -2   9  -2 1949.10   65.79
   2  -9   2 1890.31   33.30
  -2  -9  -2 1914.11   34.80
   2  -9   2 1836.72   36.60
   2  -9   2 1835.72   34.40
  -2  -9  -2 1901.81   33.80
   2  -9   2 1921.61   59.69
  -2   9  -3   30.30    5.20
  -2   9  -3   36.10    8.80
  -2   9  -3   42.50    4.30
  -2   9  -3   39.10    3.50
   2  -9   3   38.00    7.80
   2  -9   3   39.10    2.80
   2  -9   3   37.70    2.50
  -2  -9  -3   47.00    3.40
  -2  -9  -3   47.90    3.10
   2  -9   3   40.40    3.80
  -2   9  -4  354.86   11.30
  -2   9  -4  366.56   17.20
  -2   9  -4  403.16   28.20
  -2   9  -4  368.86   13.80
  -2  -9  -4  362.76    9.90
   2  -9   4  387.66   24.60
  -2  -9  -4  366.26   10.40
  -2   9  -5  809.62   19.40
  -2   9  -5  887.81   43.40
  -2   9  -5  814.42   23.50
  -2   9  -5  850.71   28.00
  -2  -9  -5  835.82   18.40
  -2  -9  -5  804.42   17.50
   2  -9   5  855.71   38.80
   2  -9   5  848.92   22.20
  -2   9  -6   55.59    5.80
  -2  -9  -6   61.39    4.10
  -2  -9  -6   60.69    3.50
  -2  -9  -6   60.09    4.10
   2  -9   6   42.00    9.10
  -2   9  -7  177.38   13.20
  -2   9  -7  177.88   21.50
   2  -9   7  211.98   20.90
  -2  -9  -7  182.48    7.40
  -2  -9  -7  195.28   10.20
  -2   9  -8  877.41   47.80
  -2   9  -8  941.81   29.90
  -2   9  -8  902.21   27.90
   2  -9   8  995.80   48.10
  -2  -9  -8  900.71   27.80
  -2   9  -9   12.80    7.40
  -2   9  -9    7.80    3.40
  -2   9  -9    2.50    9.00
  -2   9  -9   11.00    3.20
  -2  -9  -9   11.40    3.80
  -2   9 -10   43.80   16.50
  -2   9 -10   37.70    6.40
  -2   9 -10   38.50    6.40
  -2   9 -10   29.50   10.60
  -2  -9 -10   39.80    6.70
  -2  -9 -10   51.39    4.80
  -2   9 -11    6.70   12.70
  -2   9 -11   19.70    8.40
  -2   9 -11   25.70    5.30
  -2   9 -11   27.40    6.40
  -2  -9 -11   29.80   12.40
  -2   9 -12    5.00    7.00
  -2   9 -12    4.10    9.60
  -2  -9 -12   -7.40    5.80
  -2   9 -13   -0.70    3.10
  -2   9 -13   -8.40    8.70
  -2   9 -13   -5.60   11.70
  -2  -9 -13  -15.60    7.40
  -2   9 -14   29.20   13.30
  -2   9 -14   17.10   17.10
  -2  -9 -14   20.40   12.40
  -2  -9 -14   22.60    6.80
  -2  -9 -14   19.00    7.50
   2  10 -16   14.10   17.30
   2  10 -16    9.10    8.90
   2 -10 -16   16.90    9.30
   2 -10 -16   33.00   14.20
   2  10 -15   48.30   11.60
   2  10 -15   50.19    8.30
   2 -10 -15   45.30   11.90
   2 -10 -15   66.29   15.40
   2  10 -14   22.50   15.60
   2  10 -14   30.20    9.80
   2  10 -14   48.10    7.50
   2 -10 -14   37.80   13.50
   2 -10 -14   33.00    9.20
   2  10 -13   27.40    9.70
   2  10 -13   20.50   15.70
   2  10 -13   31.00    6.40
   2 -10 -13   21.00    7.30
   2 -10 -13   35.30    7.00
   2 -10 -13   15.70   11.20
   2  10 -12    0.70    5.30
   2  10 -12    4.70    2.90
   2  10 -12   -1.50    9.10
   2 -10 -12   -1.50    4.60
   2 -10 -12    1.60    4.30
   2  10 -11  327.77   16.10
   2  10 -11  327.27   39.90
  -2  10  11  309.77   29.60
   2  10 -11  343.17   26.40
  -2 -10  11  280.87   14.10
   2 -10 -11  288.97   18.40
   2 -10 -11  299.97   22.80
  -2  10  10  162.98   21.20
   2  10 -10  169.78   23.70
   2  10 -10  134.89   25.90
   2  10 -10  160.48   10.80
  -2 -10  10  146.09    9.80
   2 -10 -10  168.68   16.70
   2 -10 -10  162.78   13.90
  -2  10   9    1.40    4.50
   2  10  -9    2.60    4.00
   2  10  -9   12.10    7.70
   2  10  -9    8.00    3.00
   2 -10  -9    4.80    3.40
  -2 -10   9    8.50    4.60
   2 -10  -9    6.30    3.60
  -2 -10   9    4.10    2.40
   2  10  -8  165.38    6.20
   2  10  -8  154.38    9.80
   2  10  -8  105.19   19.80
   2  10  -8  130.99   15.20
  -2  10   8  142.79   17.70
   2 -10  -8  167.38    8.30
  -2 -10   8  148.79   13.40
  -2 -10   8  162.18    9.70
   2 -10  -8  145.89   12.60
   2 -10  -8  154.98   13.70
   2  10  -7   46.50   12.40
  -2  10   7   35.40    8.30
   2  10  -7   37.50    7.60
   2  10  -7   53.79    5.50
   2  10  -7   60.79    3.70
  -2 -10   7   41.00    6.80
   2 -10  -7   43.80    4.40
  -2 -10   7   61.39    5.90
   2 -10  -7   61.69    8.30
   2  10  -6   68.69    6.00
   2  10  -6   72.49    4.10
   2  10  -6   54.29   13.50
   2  10  -6   71.19   11.00
   2 -10  -6   74.39    9.00
   2 -10  -6   69.89    8.10
  -2 -10   6   71.89    6.10
   2 -10  -6   68.89    5.30
  -2 -10   6   65.59    8.50
  -2  10   5  564.44   26.70
   2  10  -5  585.64   13.80
   2  10  -5  598.14   30.10
   2  10  -5  554.64   17.90
   2  10  -5  550.84   38.00
   2 -10  -5  615.24   41.70
  -2 -10   5  621.74   21.90
   2 -10  -5  581.84   16.50
  -2 -10   5  576.94   12.50
  -2 -10   5  583.04   14.80
  -2 -10   5  598.34   26.20
   2 -10  -5  561.14   21.20
   2 -10  -5  564.04   23.90
  -2 -10   5  573.04   18.10
   2  10  -4   -0.30    1.00
   2  10  -4    2.30    2.60
   2  10  -4    4.40    4.30
  -2  10   4   -0.50    2.10
  -2 -10   4    0.90    1.10
   2 -10  -4   -0.40    1.20
  -2 -10   4    2.80    1.70
  -2 -10   4    3.10    2.10
   2 -10  -4    0.60    3.10
  -2 -10   4    0.80    2.30
   2 -10  -4   -2.50    1.60
   2 -10  -4    1.20    0.70
   2  10  -3    7.10    1.60
  -2  10   3   13.40    3.50
   2  10  -3    7.70    4.30
  -2 -10   3    8.80    3.90
   2 -10  -3   12.10    3.00
   2 -10  -3   15.60    2.80
  -2 -10   3    8.70    2.10
   2 -10  -3   13.20    4.10
  -2 -10   3   10.60    2.30
  -2 -10   3   11.30    3.50
   2 -10  -3    5.00    4.60
   2  10  -2 1038.70   21.50
  -2  10   2 1050.89   50.59
  -2  10   2 1090.99   34.20
  -2  10   2 1061.69   24.50
  -2  10   2 1026.10   29.50
  -2  10   2 1053.29   21.30
   2 -10  -2 1060.79   20.90
   2 -10  -2 1037.60   33.20
   2 -10  -2 1019.00   24.00
   2 -10  -2 1093.89   50.29
  -2 -10   2 1071.39   44.50
  -2 -10   2 1027.30   20.80
   2  10  -1 1153.18   23.30
  -2  10   1 1193.18   26.50
  -2  10   1 1176.88   24.20
   2  10  -1 1197.68   25.80
  -2  10   1 1090.39   31.70
  -2  10   1 1225.88   42.40
   2 -10  -1 1167.48   25.90
   2 -10  -1 1252.37   52.49
  -2 -10   1 1185.08   26.10
   2 -10  -1 1161.08   23.60
  -2 -10   1 1170.48   23.20
   2 -10  -1 1179.08   35.40
  -2  10   0 2116.19   41.70
  -2  10   0 2178.28   40.70
   2  10   0 2149.28   38.60
   2  10   0 2149.78   40.00
   2 -10   0 2180.98   41.20
   2 -10   0 2198.68   70.89
  -2 -10   0 2174.78   40.70
   2 -10   0 2202.68   52.29
   2 -10   0 2249.57   40.00
  -2 -10   0 2086.59   38.30
  -2  10  -1 2685.23   68.39
  -2  10  -1 2629.24   48.60
  -2  10  -1 2628.74   48.50
   2  10   1 2524.15   44.80
   2  10   1 2582.24   45.80
   2 -10   1 2534.65   46.90
   2 -10   1 2605.14   76.69
  -2 -10  -1 2559.54   45.00
  -2 -10  -1 2716.93   47.20
   2 -10   1 2596.94   45.00
   2 -10   1 2623.44   47.50
   2  10   2   92.69    4.80
  -2  10  -2   99.99    6.00
  -2  10  -2  104.69    6.50
   2  10   2   92.69    4.70
  -2  10  -2   84.09    9.30
   2 -10   2   97.99   13.50
   2 -10   2   99.09    4.80
  -2 -10  -2   94.79    4.70
   2 -10   2   86.69    5.00
  -2 -10  -2   91.79    5.00
  -2  10  -3 1126.89   26.80
  -2  10  -3 1090.09   24.50
   2  10   3 1038.00   20.40
  -2  10  -3 1194.18   50.79
   2  10   3 1048.90   23.30
  -2  10  -3 1096.39   33.80
   2 -10   3 1030.20   25.10
   2 -10   3 1147.99   45.10
  -2 -10  -3 1054.99   22.00
   2 -10   3 1087.29   20.90
  -2 -10  -3 1080.89   22.80
   2 -10   3 1084.39   21.90
  -2  10  -4  240.18   22.50
  -2  10  -4  230.88    9.10
  -2  10  -4  244.18   14.70
  -2  10  -4  207.38   10.40
   2 -10   4  196.38   18.10
  -2 -10  -4  225.38    7.70
  -2 -10  -4  224.98    8.00
   2 -10   4  226.08   10.10
  -2  10  -5   -0.50    1.00
  -2  10  -5    1.70    2.30
  -2  10  -5   -1.90    3.10
  -2  10  -5    0.10    0.70
   2 -10   5   -0.50    0.80
  -2 -10  -5   -1.10    0.60
  -2 -10  -5    0.90    0.70
   2 -10   5    0.70    3.40
  -2  10  -6  325.47   27.40
  -2  10  -6  296.67   13.70
  -2  10  -6  299.97   10.70
  -2  10  -6  327.47   17.00
  -2 -10  -6  292.17    6.90
   2 -10   6  290.37   12.50
  -2 -10  -6  288.37    9.00
   2 -10   6  316.77   24.70
  -2 -10  -6  307.97    9.80
  -2  10  -7   32.00    5.40
  -2  10  -7   19.10    8.00
  -2  10  -7   24.20    5.30
[truncated: 2,473,150 more chars]
